# Supplementary material for: Multi-Omics Elucidates Difference in Accumulation of Bioactive Constituents in Licorice (Glycyrrhiza uralensis) under Drought Stress
Source: Molecules. 2023 Oct 12;28(20):7042. doi: 10.3390/molecules28207042 (PMC10609028; doi:10.3390/molecules28207042)
Supplement: Supplementary file 1 [file molecules-28-07042-s001.zip]

Archive with 4 entries (4 files):
- Supplementary figures_revised.pdf
- Tables S1.csv
- Tables S2.csv
- Tables S3.csv
