# Supplementary material for: Multi-Omics Elucidates Difference in Accumulation of Bioactive Constituents in Licorice (Glycyrrhiza uralensis) under Drought Stress
Source: Molecules. 2023 Oct 12;28(20):7042. doi: 10.3390/molecules28207042 (PMC10609028; doi:10.3390/molecules28207042)
Supplement: Supplementary file 1 [file molecules-28-07042-s001.zip › Tables S1.csv]

Accession	Description	FC(control/M2)	Log2FC(control/M2)	P_value(control/M2)	Regulate	Significant	control	drought	drought_1	drought_2	drought_3	control1	control2	control3	GO Term	GO ID	KO ID	KO Name	Pathway ID	Pathway_defition	COG ID	COG_Functional Categories	Pfam ID	Domain	Domain Description	Subcellular Loc	Unique Peptides	Coverage %	MW [kDa]	FDR Confidence
Glyur000094s00007861.1	gene=Glyur000094s00007861	0.397514	-1.330923	0.008315	down	yes	1.439	3.62	3.678	3.554	3.629	1	0.983	2.335	BP:dephosphorylation;BP:cellular process;BP:cellular metabolic process;BP:phosphate-containing compound metabolic process;BP:biological_process;BP:metabolic process;BP:phosphorus metabolic process;MF:hydrolase activity;MF:phosphatase activity;MF:nucleotidase activity;MF:phosphoric ester hydrolase activity;MF:catalytic activity;MF:hydrolase activity, acting on ester bonds;MF:molecular_function;	GO:0016311;GO:0009987;GO:0044237;GO:0006796;GO:0008150;GO:0008152;GO:0006793;GO:0016787;GO:0016791;GO:0008252;GO:0042578;GO:0003824;GO:0016788;GO:0003674	K03787	surE	map00240;map00230;map00760	Pyrimidine metabolism;Purine metabolism;Nicotinate and nicotinamide metabolism	COG0496	F:Nucleotide transport and metabolism	PF01975.14	SurE	Survival protein SurE	cytoplasmic	2	8	32.7	High
Glyur000426s00022742.1	gene=Glyur000426s00022742	0.360385	-1.472389	0.124	down	no	1.048	2.908	4.654	1.713	2.356	1	0.476	1.669	BP:toxin catabolic process;BP:cellular catabolic process;BP:cellular nitrogen compound metabolic process;BP:nitrogen compound metabolic process;BP:single-organism process;BP:single-organism metabolic process;BP:organic substance metabolic process;BP:glutathione metabolic process;BP:secondary metabolite catabolic process;BP:single-organism catabolic process;BP:secondary metabolic process;BP:cellul…	GO:0009407;GO:0044248;GO:0034641;GO:0006807;GO:0044699;GO:0044710;GO:0071704;GO:0006749;GO:0090487;GO:0044712;GO:0019748;GO:0009987;GO:0008150;GO:0009404;GO:0008152;GO:0009056;GO:1901564;GO:0006575;GO:0043603;GO:0044237;GO:0006790;GO:0044763;GO:0006518;GO:0005737;GO:0044464;GO:0005575;GO:0044424;GO:0003674;GO:0004364;GO:0016765;GO:0016740;GO:0003824	K00799	GST, gst	map00480	Glutathione metabolism	------	------	PF02798.17;PF13417.3;PF13410.3;PF13409.3;PF00043.22;PF14497.3	GST_N;GST_N_3;GST_C_2;GST_N_2;GST_C;GST_C_3	Glutathione S-transferase, N-terminal domain;Glutathione S-transferase, N-terminal domain;Glutathione S-transferase, C-terminal domain;Glutathione S-transferase, N-terminal domain;Glutathione S-transferase, C-terminal domain;Glutathione S-transferase, C-terminal domain	cytoplasmic	3	17	23	High
Glyur000177s00010916.1	gene=Glyur000177s00010916	0.857003	-0.222627	0.4867	no change	no	1.756	2.049	1.957	2.047	2.142	1	2.133	2.136	CC:DNA packaging complex;CC:intracellular organelle;CC:nucleosome;CC:membrane-bounded organelle;CC:intracellular organelle part;CC:nucleus;CC:organelle;CC:protein complex;CC:macromolecular complex;CC:intracellular membrane-bounded organelle;CC:protein-DNA complex;CC:cell part;CC:cellular_component;CC:intracellular part;CC:chromosomal part;CC:organelle part;MF:DNA binding;MF:molecular_function;MF:…	GO:0044815;GO:0043229;GO:0000786;GO:0043227;GO:0044446;GO:0005634;GO:0043226;GO:0043234;GO:0032991;GO:0043231;GO:0032993;GO:0044464;GO:0005575;GO:0044424;GO:0044427;GO:0044422;GO:0003677;GO:0003674;GO:0005488;GO:0003676;GO:1901363;GO:0046982;GO:0097159;GO:0005515;GO:0046983	K11252	H2B	------	------	------	------	PF00125.21;PF00808.20;PF16789.2	Histone;CBFD_NFYB_HMF;YscO-like	Core histone H2A/H2B/H3/H4;Histone-like transcription factor;YscO-like protein	nuclear	1	46	15.2	High
Glyur000138s00011655.1	gene=Glyur000138s00011655	1.615727	0.692183	0.2945	up	no	2.178	1.348	1.355	1.167	1.522	1	3.358	2.175	BP:metabolic process;BP:biological_process;CC:cell wall;CC:cell part;CC:external encapsulating structure;CC:cellular_component;CC:plant-type cell wall;MF:hydrolase activity;MF:galactosidase activity;MF:hydrolase activity, acting on glycosyl bonds;MF:catalytic activity;MF:alpha-galactosidase activity;MF:molecular_function;MF:hydrolase activity, hydrolyzing O-glycosyl compounds;	GO:0008152;GO:0008150;GO:0005618;GO:0044464;GO:0030312;GO:0005575;GO:0009505;GO:0016787;GO:0015925;GO:0016798;GO:0003824;GO:0004557;GO:0003674;GO:0004553	K07407	E3.2.1.22B, galA, rafA	map00600;map00603;map00561;map00052	Sphingolipid metabolism;Glycosphingolipid biosynthesis - globo and isoglobo series;Glycerolipid metabolism;Galactose metabolism	------	------	PF16499.2;PF02065.15	Melibiase_2;Melibiase	Alpha galactosidase A;Melibiase	Golgi apparatus	10	34	41.8	High
Glyur000017s00002383.1	gene=Glyur000017s00002383	0.843148	-0.246142	0.4886	no change	no	1.532	1.817	1.436	1.702	2.312	1	1.859	1.738	BP:RNA modification;BP:nucleic acid metabolic process;BP:cellular nitrogen compound metabolic process;BP:nitrogen compound metabolic process;BP:ncRNA metabolic process;BP:organic cyclic compound metabolic process;BP:cellular macromolecule metabolic process;BP:organic substance metabolic process;BP:rRNA processing;BP:ncRNA processing;BP:nucleobase-containing compound metabolic process;BP:cellular …	GO:0009451;GO:0090304;GO:0034641;GO:0006807;GO:0034660;GO:1901360;GO:0044260;GO:0071704;GO:0006364;GO:0034470;GO:0006139;GO:0009987;GO:0006725;GO:0043412;GO:0008150;GO:0008152;GO:0046483;GO:0016070;GO:0044238;GO:0016072;GO:0000154;GO:0044237;GO:0043170;GO:0006396;GO:0032040;GO:0044464;GO:0005575;GO:0005732;GO:0030529;GO:0019013;GO:0044452;GO:0031428;GO:0030684;GO:0032991;GO:1990904;GO:0044446;GO:…	K14565	NOP58	map03008	Ribosome biogenesis in eukaryotes	COG1498	J:Translation, ribosomal structure and biogenesis	PF01798.15;PF08156.10	Nop;NOP5NT	snoRNA binding domain, fibrillarin;NOP5NT	nuclear	8	18	61.6	High
Glyur001229s00034266.1	gene=Glyur001229s00034266	0.608216	-0.717343	0.03303	down	yes	1.214	1.996	2.068	1.607	2.313	1	1.193	1.45	MF:hydrolase activity;MF:molecular_function;MF:catalytic activity;	GO:0016787;GO:0003674;GO:0003824	------	------	------	------	COG2755	E:Amino acid transport and metabolism	PF13472.3;PF00657.19	Lipase_GDSL_2;Lipase_GDSL	GDSL-like Lipase/Acylhydrolase family;GDSL-like Lipase/Acylhydrolase	peroxisomal	3	12	28.9	High
Glyur000136s00007951.1	gene=Glyur000136s00007951	0.807018	-0.309328	0.3231	down	no	1.38	1.71	1.349	1.669	2.112	1	1.626	1.513	BP:rRNA pseudouridine synthesis;BP:RNA modification;BP:nucleic acid metabolic process;BP:cellular nitrogen compound metabolic process;BP:nitrogen compound metabolic process;BP:ncRNA metabolic process;BP:pseudouridine synthesis;BP:organic cyclic compound metabolic process;BP:cellular macromolecule metabolic process;BP:mRNA modification;BP:mRNA metabolic process;BP:organic substance metabolic proce…	GO:0031118;GO:0009451;GO:0090304;GO:0034641;GO:0006807;GO:0034660;GO:0001522;GO:1901360;GO:0044260;GO:0016556;GO:0016071;GO:0071704;GO:0043144;GO:0006364;GO:0000495;GO:0034964;GO:0031126;GO:0034470;GO:0006139;GO:0009987;GO:0006725;GO:0031120;GO:0043412;GO:0008150;GO:0031123;GO:0008152;GO:0043628;GO:0016074;GO:0040031;GO:0033979;GO:0046483;GO:0016070;GO:0044238;GO:0016072;GO:0016073;GO:0000154;GO:…	K11131	DKC1, NOLA4, CBF5	map03008	Ribosome biogenesis in eukaryotes	COG0130	J:Translation, ribosomal structure and biogenesis	PF08068.9;PF01472.17;PF16198.2;PF01509.15	DKCLD;PUA;TruB_C_2;TruB_N	DKCLD;PUA domain;tRNA pseudouridylate synthase B C-terminal domain;TruB family pseudouridylate synthase	nuclear	3	8	68	High
Glyur000070s00008048.1	gene=Glyur000070s00008048	0.674163	-0.56883	0.3055	down	no	1.229	1.823	1.596	1.432	2.44	1	0.685	2.003	BP:single-organism metabolic process;BP:biological_process;BP:oxidation-reduction process;BP:single-organism process;BP:metabolic process;MF:coenzyme binding;MF:oxidoreductase activity, acting on CH-OH group of donors;MF:oxidoreductase activity, acting on the CH-OH group of donors, NAD or NADP as acceptor;MF:NAD binding;MF:nucleotide binding;MF:small molecule binding;MF:catalytic activity;MF:mole…	GO:0044710;GO:0008150;GO:0055114;GO:0044699;GO:0008152;GO:0050662;GO:0016614;GO:0016616;GO:0051287;GO:0000166;GO:0036094;GO:0003824;GO:0003674;GO:0005488;GO:0097159;GO:0048037;GO:0016491;GO:1901363;GO:1901265;GO:0004616	------	------	------	------	------	------	PF03446.12;PF14833.3;PF03807.14;PF02826.16	NAD_binding_2;NAD_binding_11;F420_oxidored;2-Hacid_dh_C	NAD binding domain of 6-phosphogluconate dehydrogenase;NAD-binding of NADP-dependent 3-hydroxyisobutyrate dehydrogenase;NADP oxidoreductase coenzyme F420-dependent;D-isomer specific 2-hydroxyacid dehydrogenase, NAD binding domain	peroxisomal	3	14	31.5	High
Glyur000287s00022145.1	gene=Glyur000287s00022145	0.940077	-0.089149	0.7299	no change	no	1.459	1.552	1.567	1.559	1.53	1	1.86	1.518	BP:ion homeostasis;BP:homeostatic process;BP:transition metal ion homeostasis;BP:inorganic ion homeostasis;BP:single-organism process;BP:cellular transition metal ion homeostasis;BP:biological regulation;BP:regulation of biological quality;BP:cellular homeostasis;BP:cellular process;BP:cellular metal ion homeostasis;BP:cation transport;BP:ion transport;BP:transport;BP:cellular ion homeostasis;BP:…	GO:0050801;GO:0042592;GO:0055076;GO:0098771;GO:0044699;GO:0046916;GO:0065007;GO:0065008;GO:0019725;GO:0009987;GO:0006875;GO:0006812;GO:0006811;GO:0006810;GO:0006873;GO:0044765;GO:0030001;GO:0030003;GO:0055065;GO:0055080;GO:0055082;GO:0051234;GO:0051179;GO:1902578;GO:0048878;GO:0044763;GO:0008150;GO:0005737;GO:0044464;GO:0005575;GO:0044424;GO:0003674;GO:0005488;GO:0043169;GO:0046914;GO:0043167;GO:…	------	------	------	------	------	------	PF00403.23	HMA	Heavy-metal-associated domain	cytoplasmic	2	27	12.5	High
Glyur000456s00017930.1	gene=Glyur000456s00017930	0.809957	-0.304082	0.1798	down	no	1.334	1.647	1.573	1.596	1.771	1	1.626	1.377	BP:nucleic acid metabolic process;BP:nitrogen compound metabolic process;BP:nucleobase-containing compound metabolic process;BP:cellular macromolecule metabolic process;BP:organic substance metabolic process;BP:organic cyclic compound metabolic process;BP:cellular process;BP:cellular aromatic compound metabolic process;BP:biological_process;BP:metabolic process;BP:heterocycle metabolic process;BP…	GO:0090304;GO:0006807;GO:0006139;GO:0044260;GO:0071704;GO:1901360;GO:0009987;GO:0006725;GO:0008150;GO:0008152;GO:0046483;GO:0016070;GO:0044238;GO:0034641;GO:0044237;GO:0043170;GO:0006396;GO:1990904;GO:0043229;GO:0030529;GO:0043227;GO:0005634;GO:0032991;GO:0043231;GO:0044464;GO:0005575;GO:0043226;GO:0044424;GO:0003674;GO:0005488;GO:0003676;GO:1901363;GO:1901265;GO:0000166;GO:0036094;GO:0097159;GO:…	K11090	LA, SSB	------	------	COG5193;COG5193	J:Translation, ribosomal structure and biogenesis;O:Posttranslational modification, protein turnover, chaperones	PF08777.8;PF05383.14;PF00076.19	RRM_3;La;RRM_1	RNA binding motif;La domain;RNA recognition motif.	ER	8	21	51.6	High
Glyur000025s00003312.1	gene=Glyur000025s00003312	0.707807	-0.498572	0.1439	down	no	1.233	1.742	2.248	1.535	1.443	1	1.312	1.387	BP:amino sugar catabolic process;BP:nitrogen compound metabolic process;BP:aminoglycan metabolic process;BP:organic substance catabolic process;BP:organic substance metabolic process;BP:chitin metabolic process;BP:chitin catabolic process;BP:biological_process;BP:metabolic process;BP:organonitrogen compound metabolic process;BP:catabolic process;BP:macromolecule catabolic process;BP:primary metab…	GO:0046348;GO:0006807;GO:0006022;GO:1901575;GO:0071704;GO:0006030;GO:0006032;GO:0008150;GO:0008152;GO:1901564;GO:0009056;GO:0009057;GO:0044238;GO:0005975;GO:1901565;GO:1901136;GO:1901135;GO:0043170;GO:0006040;GO:1901072;GO:1901071;GO:0006026;GO:0005575;GO:0005576;GO:0016798;GO:0003674;GO:0005488;GO:0016787;GO:0003824;GO:0004568;GO:0097367;GO:0004553;GO:0008061	K01183	E3.2.1.14	map00520	Amino sugar and nucleotide sugar metabolism	------	------	PF00704.25	Glyco_hydro_18	Glycosyl hydrolases family 18	cytoplasmic	2	9	30.4	High
Glyur002597s00038051.1	gene=Glyur002597s00038051	0.107339	-3.219758	0.002146	down	yes	1.018	9.484	8.123	8.449	11.879	1	0.937	1.117	BP:single-organism metabolic process;BP:single-organism process;BP:biological_process;BP:metabolic process;BP:oxidation-reduction process;CC:intrinsic component of membrane;CC:integral component of membrane;CC:cellular_component;CC:membrane part;MF:monooxygenase activity;MF:molecular_function;MF:binding;MF:heterocyclic compound binding;MF:oxidoreductase activity;MF:cation binding;MF:transition me…	GO:0044710;GO:0044699;GO:0008150;GO:0008152;GO:0055114;GO:0031224;GO:0016021;GO:0005575;GO:0044425;GO:0004497;GO:0003674;GO:0005488;GO:1901363;GO:0016491;GO:0043169;GO:0046914;GO:0016705;GO:0043167;GO:0005506;GO:0046872;GO:0020037;GO:0003824;GO:0046906;GO:0097159	K07428	CYP4X	------	------	------	------	PF00067.19	p450	Cytochrome P450	peroxisomal	1	19	32.6	High
Glyur000359s00016703.1	gene=Glyur000359s00016703	0.148688	-2.749639	0.1748	down	no	0.918	6.174	4.243	12.404	1.874	1	0.83	0.924	BP:single-organism metabolic process;BP:biological_process;BP:single-organism process;BP:oxidation-reduction process;BP:metabolic process;CC:integral component of membrane;CC:cellular_component;CC:membrane part;CC:intrinsic component of membrane;MF:oxidoreductase activity, acting on CH-OH group of donors;MF:oxidoreductase activity, acting on the CH-OH group of donors, NAD or NADP as acceptor;MF:c…	GO:0044710;GO:0008150;GO:0044699;GO:0055114;GO:0008152;GO:0016021;GO:0005575;GO:0044425;GO:0031224;GO:0016614;GO:0016616;GO:0003824;GO:0003674;GO:0050356;GO:0016491	K08081	TR1	map00960	Tropane, piperidine and pyridine alkaloid biosynthesis	COG1028;COG1028	I:Lipid transport and metabolism;Q:Secondary metabolites biosynthesis, transport and catabolism	PF13561.3;PF00106.22	adh_short_C2;adh_short	Enoyl;short chain dehydrogenase	peroxisomal	1	13	21.7	High
Glyur000169s00018351.1	gene=Glyur000169s00018351	0.395123	-1.339625	0.1679	down	no	1.426	3.609	5.786	3.401	1.64	1	0.874	2.405	------	------	------	------	------	------	------	------	PF03195.11	DUF260	Protein of unknown function DUF260	mitochondrial	1	3	24.3	Medium
Glyur001381s00036127.1	gene=Glyur001381s00036127	0.722113	-0.469704	0.313	down	no	1.463	2.026	1.672	2.88	1.525	1	1.673	1.716	BP:toxin catabolic process;BP:cellular catabolic process;BP:cellular nitrogen compound metabolic process;BP:nitrogen compound metabolic process;BP:single-organism process;BP:single-organism metabolic process;BP:organic substance metabolic process;BP:glutathione metabolic process;BP:secondary metabolite catabolic process;BP:single-organism catabolic process;BP:secondary metabolic process;BP:cellul…	GO:0009407;GO:0044248;GO:0034641;GO:0006807;GO:0044699;GO:0044710;GO:0071704;GO:0006749;GO:0090487;GO:0044712;GO:0019748;GO:0009987;GO:0008150;GO:0009404;GO:0008152;GO:0009056;GO:1901564;GO:0006575;GO:0043603;GO:0044237;GO:0006790;GO:0044763;GO:0006518;GO:0005737;GO:0044464;GO:0005575;GO:0044424;GO:0003674;GO:0004364;GO:0016765;GO:0016740;GO:0003824	K00799	GST, gst	map00480	Glutathione metabolism	------	------	PF02798.17;PF00043.22;PF13417.3;PF13409.3;PF13410.3;PF17172.1;PF14497.3;PF10568.6	GST_N;GST_C;GST_N_3;GST_N_2;GST_C_2;GST_N_4;GST_C_3;Tom37	Glutathione S-transferase, N-terminal domain;Glutathione S-transferase, C-terminal domain;Glutathione S-transferase, N-terminal domain;Glutathione S-transferase, N-terminal domain;Glutathione S-transferase, C-terminal domain;Glutathione S-transferase N-terminal domain;Glutathione S-transferase, C-terminal domain;Outer mitochondrial membrane transport complex protein	cytoplasmic	2	9	96.7	High
Glyur001528s00028658.1	gene=Glyur001528s00028658	0.622278	-0.684368	0.03055	down	yes	1.229	1.975	1.656	2.026	2.244	1	1.178	1.51	------	------	K13114	PNN	map03013;map03015	RNA transport;mRNA surveillance pathway	------	------	PF04696.10	Pinin_SDK_memA	pinin/SDK/memA/ protein conserved region	nuclear	3	6	51.8	High
Glyur003679s00044507.1	gene=Glyur003679s00044507	0.43651	-1.195912	0.1815	down	no	2.867	6.568	10.154	2.927	6.624	1	3.528	4.072	BP:regulation of nucleobase-containing compound metabolic process;BP:RNA biosynthetic process;BP:regulation of metabolic process;BP:positive regulation of cellular biosynthetic process;BP:regulation of cellular macromolecule biosynthetic process;BP:positive regulation of cellular metabolic process;BP:positive regulation of nitrogen compound metabolic process;BP:regulation of cellular metabolic pr…	GO:0019219;GO:0032774;GO:0019222;GO:0031328;GO:2000112;GO:0031325;GO:0051173;GO:0031323;GO:0051254;GO:0090304;GO:0044249;GO:0006807;GO:0034645;GO:0097659;GO:0080090;GO:0009893;GO:1901576;GO:0010604;GO:0044260;GO:1901362;GO:0009891;GO:0050789;GO:0071704;GO:0010556;GO:0065007;GO:1901360;GO:0006366;GO:0048518;GO:0010468;GO:0018130;GO:1903508;GO:1902680;GO:0045935;GO:0006139;GO:0060255;GO:0009889;GO:…	------	------	------	------	------	------	PF06221.10	zf-C2HC5	Putative zinc finger motif, C2HC5-type	cytoplasmic	1	3	47.6	Medium
Glyur001386s00028385.1	gene=Glyur001386s00028385	0.475699	-1.07188	0.2858	down	no	1.566	3.292	5.98	2.435	1.461	1	1.855	1.844	CC:endoplasmic reticulum;CC:cell part;CC:intracellular organelle;CC:cellular_component;CC:cytoplasmic part;CC:intracellular part;CC:membrane-bounded organelle;CC:organelle;CC:intracellular membrane-bounded organelle;	GO:0005783;GO:0044464;GO:0043229;GO:0005575;GO:0044444;GO:0044424;GO:0043227;GO:0043226;GO:0043231	K13993	HSP20	map04141	Protein processing in endoplasmic reticulum	COG0071	O:Posttranslational modification, protein turnover, chaperones	PF00011.18	HSP20	Hsp20/alpha crystallin family	ER	4	25	21.3	High
Glyur000500s00018160.1	gene=Glyur000500s00018160	0.992021	-0.011557	0.9799	no change	no	2.238	2.256	2.113	2.528	2.128	1	2.363	3.35	BP:nucleic acid metabolic process;BP:cellular biosynthetic process;BP:cellular nitrogen compound metabolic process;BP:nitrogen compound metabolic process;BP:cellular macromolecule biosynthetic process;BP:ncRNA metabolic process;BP:organic cyclic compound metabolic process;BP:nucleobase-containing compound metabolic process;BP:cellular nitrogen compound biosynthetic process;BP:cellular macromolecu…	GO:0090304;GO:0044249;GO:0034641;GO:0006807;GO:0034645;GO:0034660;GO:1901360;GO:0006139;GO:0044271;GO:0044260;GO:0043603;GO:0043043;GO:0071704;GO:0043604;GO:0006364;GO:0034470;GO:0044267;GO:0009987;GO:0006725;GO:0000462;GO:0009059;GO:0008150;GO:0008152;GO:1901564;GO:0046483;GO:0016070;GO:0044238;GO:0016072;GO:1901566;GO:0019538;GO:0030490;GO:0009058;GO:0044237;GO:0043170;GO:1901576;GO:0006518;GO:…	K02960	RP-S16e, RPS16	map03010	Ribosome	------	------	PF00380.16	Ribosomal_S9	Ribosomal protein S9/S16	cytoplasmic	1	37	21.7	High
Glyur000114s00010474.1	gene=Glyur000114s00010474	1.036336	0.051491	0.914	no change	no	2.025	1.954	1.363	2.063	2.435	1	2.803	2.272	MF:cation binding;MF:metal ion binding;MF:molecular_function;MF:binding;MF:ion binding;	GO:0043169;GO:0046872;GO:0003674;GO:0005488;GO:0043167	------	------	------	------	------	------	PF12874.4;PF04419.11;PF12171.5	zf-met;4F5;zf-C2H2_jaz	Zinc-finger of C2H2 type;4F5 protein family;Zinc-finger double-stranded RNA-binding	cytoplasmic	1	24	7.5	High
Glyur000161s00011275.1	gene=Glyur000161s00011275	0.505635	-0.98383	0.04722	down	yes	1.301	2.573	2.391	1.961	3.368	1	1.585	1.317	------	------	------	------	------	------	------	------	------	------	------	cytoplasmic	1	10	10.7	Medium
Glyur000542s00017547.1	gene=Glyur000542s00017547	0.71681	-0.480337	0.1	down	no	1.501	2.094	1.997	2.333	1.951	1	1.764	1.739	BP:defense response;BP:response to stress;BP:biological_process;BP:response to stimulus;	GO:0006952;GO:0006950;GO:0008150;GO:0050896	------	------	------	------	------	------	PF03479.12	DUF296	Domain of unknown function	nuclear	1	3	30.1	High
Glyur000131s00012970.1	gene=Glyur000131s00012970	0.696282	-0.522256	0.2347	down	no	1.442	2.071	2.764	2.023	1.425	1	1.566	1.761	------	------	------	------	------	------	------	------	PF00257.16	Dehydrin	Dehydrin	peroxisomal	10	83	14.1	High
Glyur000813s00029801.1	gene=Glyur000813s00029801	1.01194	0.017124	0.9681	no change	no	1.695	1.675	2.228	1.642	1.155	1	2.225	1.861	BP:protein folding;BP:homeostatic process;BP:cellular response to stimulus;BP:regulation of biological process;BP:biological regulation;BP:regulation of biological quality;BP:cellular homeostasis;BP:cellular process;BP:regulation of cellular process;BP:response to stress;BP:biological_process;BP:cell redox homeostasis;BP:single-organism process;BP:response to stimulus;BP:single-organism cellular …	GO:0006457;GO:0042592;GO:0051716;GO:0050789;GO:0065007;GO:0065008;GO:0019725;GO:0009987;GO:0050794;GO:0006950;GO:0008150;GO:0045454;GO:0044699;GO:0050896;GO:0044763;GO:0033554;GO:0034976;GO:0005783;GO:0043229;GO:0043227;GO:0043226;GO:0031224;GO:0016021;GO:0043231;GO:0044464;GO:0005575;GO:0044444;GO:0044424;GO:0044425;GO:0003674;GO:0016864;GO:0016860;GO:0003756;GO:0003824;GO:0016853	K09580	PDIA1, P4HB	map04141	Protein processing in endoplasmic reticulum	------	------	------	------	------	ER	1	20	18.3	High
Glyur000814s00023373.1	gene=Glyur000814s00023373	0.777356	-0.363352	0.2635	down	no	1.435	1.846	1.643	1.59	2.306	1	1.657	1.647	------	------	------	------	------	------	------	------	PF12907.4;PF04419.11	zf-met2;4F5	Zinc-binding;4F5 protein family	peroxisomal	1	7	15.3	High
Glyur002551s00039352.1	gene=Glyur002551s00039352	0.491132	-1.025816	0.2125	down	no	1.08	2.199	3.344	0.789	2.463	1	0.981	1.26	CC:cellular_component;CC:membrane part;CC:intrinsic component of membrane;	GO:0005575;GO:0044425;GO:0031224	------	------	------	------	------	------	PF02298.14	Cu_bind_like	Plastocyanin-like domain	extracellular	1	19	10.2	High
Glyur000101s00010340.1	gene=Glyur000101s00010340	0.969934	-0.044042	0.9339	no change	no	1.613	1.663	2.165	1.152	1.673	1	1.249	2.589	------	------	------	------	------	------	------	------	PF03181.12	BURP	BURP domain	cytoplasmic	6	14	44.7	High
Glyur000071s00005263.1	gene=Glyur000071s00005263	0.810563	-0.303005	0.3179	down	no	1.412	1.742	1.788	1.74	1.697	1	1.967	1.268	------	------	------	------	------	------	------	------	------	------	------	cytoplasmic	1	12	16.3	High
Glyur002699s00033551.2	gene=Glyur002699s00033551	0.673171	-0.570956	0.04192	down	yes	1.242	1.845	1.957	1.568	2.009	1	1.211	1.515	BP:nitrogen compound metabolic process;BP:single-organism process;BP:single-organism metabolic process;BP:organic substance metabolic process;BP:amine metabolic process;BP:biological_process;BP:metabolic process;BP:oxidation-reduction process;BP:organonitrogen compound metabolic process;MF:molecular_function;MF:binding;MF:oxidoreductase activity;MF:cation binding;MF:transition metal ion binding;M…	GO:0006807;GO:0044699;GO:0044710;GO:0071704;GO:0009308;GO:0008150;GO:0008152;GO:0055114;GO:1901564;GO:0003674;GO:0005488;GO:0016491;GO:0043169;GO:0046914;GO:0016641;GO:0043167;GO:0046872;GO:0008131;GO:0003824;GO:0048038;GO:0005507;GO:0016638;GO:0048037	K00276	AOC3, AOC2, tynA	map00260;map00960;map00950;map00360;map00350;map00410	Glycine, serine and threonine metabolism;Tropane, piperidine and pyridine alkaloid biosynthesis;Isoquinoline alkaloid biosynthesis;Phenylalanine metabolism;Tyrosine metabolism;beta-Alanine metabolism	COG3733	Q:Secondary metabolites biosynthesis, transport and catabolism	PF01179.17;PF02728.13;PF02727.13	Cu_amine_oxid;Cu_amine_oxidN3;Cu_amine_oxidN2	Copper amine oxidase, enzyme domain;Copper amine oxidase, N3 domain;Copper amine oxidase, N2 domain	cytoplasmic	1	14	56.7	High
Glyur000710s00027831.1	gene=Glyur000710s00027831	0.601175	-0.734144	0.01028	down	yes	1.126	1.873	1.841	1.631	2.147	1	1.222	1.155	CC:cellular_component;CC:organelle;CC:intracellular non-membrane-bounded organelle;CC:nucleolus;CC:cell part;CC:intracellular organelle part;CC:intracellular organelle;CC:non-membrane-bounded organelle;CC:intracellular part;CC:nuclear part;CC:organelle part;MF:organic cyclic compound binding;MF:nucleotide binding;MF:small molecule binding;MF:molecular_function;MF:binding;MF:nucleic acid binding;M…	GO:0005575;GO:0043226;GO:0043232;GO:0005730;GO:0044464;GO:0044446;GO:0043229;GO:0043228;GO:0044424;GO:0044428;GO:0044422;GO:0097159;GO:0000166;GO:0036094;GO:0003674;GO:0005488;GO:0003676;GO:1901363;GO:1901265	K12831	SF3B4, SAP49	map03040	Spliceosome	------	------	PF00076.19;PF08206.8;PF16367.2	RRM_1;OB_RNB;RRM_7	RNA recognition motif.;Ribonuclease B OB domain;RNA recognition motif	cytoplasmic	3	10	39.6	High
Glyur012217s00047278.1	gene=Glyur012217s00047278	0.381284	-1.391062	0.1218	down	no	1.259	3.302	1.368	3.757	4.781	1	1.003	1.773	BP:single-organism metabolic process;BP:single-organism process;BP:biological_process;BP:metabolic process;BP:oxidation-reduction process;MF:coenzyme binding;MF:oxidoreductase activity, acting on CH-OH group of donors;MF:oxidoreductase activity, acting on the CH-OH group of donors, NAD or NADP as acceptor;MF:dihydrokaempferol 4-reductase activity;MF:cinnamoyl-CoA reductase activity;MF:oxidoreduct…	GO:0044710;GO:0044699;GO:0008150;GO:0008152;GO:0055114;GO:0050662;GO:0016614;GO:0016616;GO:0045552;GO:0016621;GO:0016620;GO:0003824;GO:0016903;GO:0003674;GO:0005488;GO:0048037;GO:0016491	K09753	CCR	map00940	Phenylpropanoid biosynthesis	------	------	PF01370.18	Epimerase	NAD dependent epimerase/dehydratase family	peroxisomal	1	13	13.4	High
Glyur007219s00045920.1	gene=Glyur007219s00045920	0.630679	-0.665021	0.08381	down	no	1.513	2.399	2.044	2.813	2.341	1	1.451	2.088	------	------	------	------	------	------	------	------	PF13962.3	PGG	Domain of unknown function	cytoplasmic	4	14	19.4	High
Glyur000220s00014771.1	gene=Glyur000220s00014771	0.857143	-0.222392	0.4382	no change	no	1.56	1.82	1.621	1.908	1.931	1	1.745	1.935	BP:negative regulation of metabolic process;BP:regulation of primary metabolic process;BP:regulation of metabolic process;BP:macromolecular complex subunit organization;BP:regulation of cellular biosynthetic process;BP:negative regulation of cellular metabolic process;BP:regulation of cellular metabolic process;BP:negative regulation of cellular macromolecule biosynthetic process;BP:negative regu…	GO:0009892;GO:0080090;GO:0019222;GO:0043933;GO:0031326;GO:0031324;GO:0031323;GO:2000113;GO:0010629;GO:0050789;GO:0044699;GO:0010605;GO:0009890;GO:0006325;GO:0006342;GO:2000112;GO:0040029;GO:0016043;GO:0008150;GO:0019219;GO:0016458;GO:0065007;GO:0071840;GO:0048519;GO:0045814;GO:0010468;GO:0045934;GO:0060255;GO:0009987;GO:0009889;GO:1903506;GO:1903507;GO:1902679;GO:0044763;GO:0051171;GO:0051172;GO:…	K11251	H2A	------	------	COG5262	B:Chromatin structure and dynamics	PF00125.21;PF16211.2;PF00808.20	Histone;Histone_H2A_C;CBFD_NFYB_HMF	Core histone H2A/H2B/H3/H4;C-terminus of histone H2A;Histone-like transcription factor	cytoplasmic	1	36	14.6	High
Glyur000466s00022907.1	gene=Glyur000466s00022907	0.629952	-0.666687	0.008691	down	yes	1.304	2.07	2.012	2.167	2.03	1	1.439	1.472	------	------	------	------	------	------	------	------	------	------	------	nuclear	1	7	18	Medium
Glyur000343s00025689.1	gene=Glyur000343s00025689	0.669802	-0.578193	0.1658	down	no	1.353	2.02	1.901	1.478	2.681	1	1.539	1.52	BP:nucleic acid metabolic process;BP:nucleic acid phosphodiester bond hydrolysis;BP:cellular nitrogen compound metabolic process;BP:nitrogen compound metabolic process;BP:organic cyclic compound metabolic process;BP:nucleobase-containing compound metabolic process;BP:cellular macromolecule metabolic process;BP:organic substance metabolic process;BP:RNA metabolic process;BP:cellular process;BP:cel…	GO:0090304;GO:0090305;GO:0034641;GO:0006807;GO:1901360;GO:0006139;GO:0044260;GO:0071704;GO:0016070;GO:0009987;GO:0006725;GO:0008150;GO:0008152;GO:0046483;GO:0090502;GO:0044238;GO:0090501;GO:0044237;GO:0043170;GO:0004540;GO:0016787;GO:0003674;GO:0004549;GO:0004526;GO:0004521;GO:0016788;GO:0003824;GO:0016891;GO:0016893;GO:0004518;GO:0004519	------	------	------	------	------	------	PF06203.11	CCT	CCT motif	cytoplasmic	3	15	23.5	High
Glyur003284s00042901.1	gene=Glyur003284s00042901	0.453488	-1.140863	0.02821	down	yes	1.014	2.236	1.545	2.394	2.768	1	0.965	1.076	BP:single-organism process;BP:single-organism metabolic process;BP:single-organism biosynthetic process;BP:secondary metabolite biosynthetic process;BP:secondary metabolic process;BP:biosynthetic process;BP:biological_process;BP:metabolic process;BP:oxidation-reduction process;CC:integral component of membrane;CC:intrinsic component of membrane;CC:cellular_component;CC:membrane part;MF:monooxygen…	GO:0044699;GO:0044710;GO:0044711;GO:0044550;GO:0019748;GO:0009058;GO:0008150;GO:0008152;GO:0055114;GO:0016021;GO:0031224;GO:0005575;GO:0044425;GO:0004497;GO:0003674;GO:0005488;GO:1901363;GO:0016491;GO:0043169;GO:0046914;GO:0016709;GO:0016705;GO:0043167;GO:0005506;GO:0046872;GO:0020037;GO:0003824;GO:0046906;GO:0097159	K20562	CYP736A	------	------	------	------	PF00067.19	p450	Cytochrome P450	peroxisomal	4	20	55.1	High
Glyur000987s00026409.1	gene=Glyur000987s00026409	0.804538	-0.313768	0.1864	down	no	1.383	1.719	1.69	1.661	1.807	1	1.439	1.709	BP:regulation of primary metabolic process;BP:regulation of metabolic process;BP:cellular component organization or biogenesis;BP:negative regulation of macromolecule metabolic process;BP:response to external biotic stimulus;BP:response to bacterium;BP:regulation of gene expression, epigenetic;BP:gene silencing;BP:negative regulation of biological process;BP:regulation of macromolecule metabolic …	GO:0080090;GO:0019222;GO:0071840;GO:0010605;GO:0043207;GO:0009617;GO:0040029;GO:0016458;GO:0048519;GO:0060255;GO:2001141;GO:0051707;GO:0051704;GO:0009607;GO:0009605;GO:0009892;GO:0009890;GO:0016043;GO:0065007;GO:0009889;GO:0050794;GO:0006952;GO:0006950;GO:0008150;GO:0009266;GO:0050896;GO:0006355;GO:0010556;GO:0010558;GO:0044699;GO:0006342;GO:0031327;GO:0009987;GO:1903506;GO:1903507;GO:0045892;GO:…	K11251	H2A	------	------	COG5262	B:Chromatin structure and dynamics	PF00125.21;PF16211.2;PF00808.20	Histone;Histone_H2A_C;CBFD_NFYB_HMF	Core histone H2A/H2B/H3/H4;C-terminus of histone H2A;Histone-like transcription factor	cytoplasmic	1	36	14.1	High
Glyur000011s00000708.1	gene=Glyur000011s00000708	0.539211	-0.891079	0.3004	down	no	1.052	1.951	3.451	1.056	1.345	1	1.134	1.023	CC:cellular_component;CC:membrane part;CC:integral component of membrane;CC:intrinsic component of membrane;	GO:0005575;GO:0044425;GO:0016021;GO:0031224	------	------	------	------	------	------	PF14778.3	ODR4-like	Olfactory receptor 4-like	cytoplasmic	3	8	53.3	High
Glyur000762s00020830.2	gene=Glyur000762s00020830	1.050491	0.071064	0.8455	no change	no	1.498	1.426	1.234	1.238	1.805	1	2.01	1.484	BP:organic substance metabolic process;BP:proteolysis;BP:primary metabolic process;BP:biological_process;BP:metabolic process;BP:proteolysis involved in cellular protein catabolic process;BP:protein metabolic process;BP:macromolecule metabolic process;CC:intracellular organelle;CC:membrane-bounded organelle;CC:organelle;CC:cytoplasm;CC:proteasome core complex;CC:nucleus;CC:protein complex;CC:macr…	GO:0071704;GO:0006508;GO:0044238;GO:0008150;GO:0008152;GO:0051603;GO:0019538;GO:0043170;GO:0043229;GO:0043227;GO:0043226;GO:0005737;GO:0005839;GO:0005634;GO:0043234;GO:0032991;GO:0043231;GO:0044464;GO:0005575;GO:0044424;GO:0004175;GO:0003674;GO:0008233;GO:0004298;GO:0070003;GO:0016787;GO:0003824;GO:0070011	K02737	PSMB5	map03050	Proteasome	------	------	PF00227.23	Proteasome	Proteasome subunit	cytoplasmic	2	28	31.2	High
Glyur000108s00010436.1	gene=Glyur000108s00010436	0.736811	-0.440634	0.03147	down	yes	1.229	1.668	1.574	1.68	1.75	1	1.431	1.256	BP:protein folding;BP:ether metabolic process;BP:small molecule metabolic process;BP:cellular response to chemical stimulus;BP:sulfate assimilation;BP:cell redox homeostasis;BP:single-organism process;BP:single-organism metabolic process;BP:regulation of biological process;BP:organic substance metabolic process;BP:biological regulation;BP:positive regulation of catalytic activity;BP:glycerol ethe…	GO:0006457;GO:0018904;GO:0044281;GO:0070887;GO:0000103;GO:0045454;GO:0044699;GO:0044710;GO:0050789;GO:0071704;GO:0065007;GO:0043085;GO:0006662;GO:0065008;GO:0019725;GO:0050790;GO:0044093;GO:0065009;GO:0009987;GO:0051716;GO:0050794;GO:0006950;GO:0008150;GO:0008152;GO:0042221;GO:0034599;GO:0006979;GO:0055114;GO:0042592;GO:0044237;GO:0006790;GO:0033554;GO:0044763;GO:0050896;GO:0048046;GO:0016020;GO:…	K03671	trxA	------	------	COG0526	O:Posttranslational modification, protein turnover, chaperones	PF00085.17;PF14595.3;PF13098.3;PF13905.3;PF13899.3	Thioredoxin;Thioredoxin_9;Thioredoxin_2;Thioredoxin_8;Thioredoxin_7	Thioredoxin;Thioredoxin;Thioredoxin-like domain;Thioredoxin-like;Thioredoxin-like	cytoplasmic	4	47	13	High
Glyur001249s00034777.1	gene=Glyur001249s00034777	0.560647	-0.834836	0.01725	down	yes	1.04	1.855	1.47	2.179	1.917	1	1.052	1.068	MF:cation binding;MF:ion binding;MF:molecular_function;MF:binding;MF:metal ion binding;MF:calcium ion binding;	GO:0043169;GO:0043167;GO:0003674;GO:0005488;GO:0046872;GO:0005509	------	------	------	------	------	------	PF13499.3;PF13405.3;PF00036.29	EF-hand_7;EF-hand_6;EF-hand_1	EF-hand domain pair;EF-hand domain;EF hand	cytoplasmic	1	8	38.7	High
Glyur000660s00025404.1	gene=Glyur000660s00025404	0.66609	-0.586211	0.3195	down	no	1.155	1.734	1.276	2.742	1.185	1	1.237	1.227	BP:single-organism metabolic process;BP:single-organism process;BP:biological_process;BP:metabolic process;BP:oxidation-reduction process;CC:organelle inner membrane;CC:intrinsic component of membrane;CC:cellular_component;CC:organelle membrane;CC:integral component of membrane;CC:membrane;CC:mitochondrial membrane;CC:cell part;CC:intracellular organelle part;CC:mitochondrial inner membrane;CC:cy…	GO:0044710;GO:0044699;GO:0008150;GO:0008152;GO:0055114;GO:0019866;GO:0031224;GO:0005575;GO:0031090;GO:0016021;GO:0016020;GO:0031966;GO:0044464;GO:0044446;GO:0005743;GO:0044444;GO:0044429;GO:0044424;GO:0044425;GO:0070469;GO:0044422;GO:0003674;GO:0005488;GO:0016491;GO:0043167;GO:0046872;GO:0016682;GO:0043169;GO:0003824;GO:0009916;GO:0016679	K17893	AOX1, AOX2	------	------	------	------	PF01786.14;PF03232.10	AOX;COQ7	Alternative oxidase;Ubiquinone biosynthesis protein COQ7	mitochondrial	3	4	84.6	High
Glyur000180s00014049.1	gene=Glyur000180s00014049	0.767471	-0.381817	0.2329	down	no	1.241	1.617	1.852	1.458	1.541	1	1.002	1.72	BP:regulation of molecular function;BP:regulation of catalytic activity;BP:biological_process;BP:negative regulation of molecular function;BP:biological regulation;BP:negative regulation of catalytic activity;MF:enzyme regulator activity;MF:molecular_function;MF:enzyme inhibitor activity;MF:molecular function regulator;	GO:0065009;GO:0050790;GO:0008150;GO:0044092;GO:0065007;GO:0043086;GO:0030234;GO:0003674;GO:0004857;GO:0098772	------	------	------	------	------	------	PF04043.12	PMEI	Plant invertase/pectin methylesterase inhibitor	cytoplasmic	1	7	10.6	Low
Glyur000010s00000887.1	gene=Glyur000010s00000887	0.820153	-0.286035	0.2907	down	no	1.286	1.568	1.372	1.408	1.923	1	1.362	1.496	------	------	------	------	------	------	------	------	------	------	------	extracellular	1	3	24.6	Medium
Glyur000113s00009461.1	gene=Glyur000113s00009461	0.79421	-0.332407	0.1342	down	no	1.262	1.589	1.724	1.369	1.674	1	1.447	1.339	------	------	K02520	infC, MTIF3	------	------	------	------	PF05198.13;PF00707.19	IF3_N;IF3_C	Translation initiation factor IF-3, N-terminal domain;Translation initiation factor IF-3, C-terminal domain	mitochondrial	1	2	54.7	Medium
Glyur001600s00030351.1	gene=Glyur001600s00030351	0.62867	-0.669625	0.1804	down	no	1.092	1.737	2.017	2.216	0.977	1	0.98	1.297	BP:biological_process;BP:metabolic process;BP:methylation;MF:catalytic activity;MF:transferase activity, transferring one-carbon groups;MF:transferase activity;MF:O-methyltransferase activity;MF:molecular_function;MF:methyltransferase activity;	GO:0008150;GO:0008152;GO:0032259;GO:0003824;GO:0016741;GO:0016740;GO:0008171;GO:0003674;GO:0008168	K00588	E2.1.1.104	map00940;map00941;map00360;map00945	Phenylpropanoid biosynthesis;Flavonoid biosynthesis;Phenylalanine metabolism;Stilbenoid, diarylheptanoid and gingerol biosynthesis	------	------	PF01596.14;PF13578.3	Methyltransf_3;Methyltransf_24	O-methyltransferase;Methyltransferase domain	cytoplasmic	8	50	23.9	High
Glyur000046s00004787.1	gene=Glyur000046s00004787	0.812059	-0.300344	0.136	down	no	1.266	1.559	1.564	1.584	1.53	1	1.254	1.543	------	------	------	------	------	------	------	------	PF14576.3;PF14577.3	SEO_N;SEO_C	Sieve element occlusion N-terminus;Sieve element occlusion C-terminus	cytoplasmic	24	16	186.3	High
Glyur003532s00040331.1	gene=Glyur003532s00040331	0.866216	-0.207201	0.3115	no change	no	1.282	1.48	1.349	1.484	1.606	1	1.314	1.531	CC:cell wall;CC:cell part;CC:external encapsulating structure;CC:cellular_component;MF:serine-type endopeptidase activity;MF:endopeptidase activity;MF:hydrolase activity;MF:serine hydrolase activity;MF:catalytic activity;MF:peptidase activity, acting on L-amino acid peptides;MF:molecular_function;MF:peptidase activity;MF:serine-type peptidase activity;	GO:0005618;GO:0044464;GO:0030312;GO:0005575;GO:0004252;GO:0004175;GO:0016787;GO:0017171;GO:0003824;GO:0070011;GO:0003674;GO:0008233;GO:0008236	------	------	------	------	------	------	PF00082.19;PF05922.13	Peptidase_S8;Inhibitor_I9	Subtilase family;Peptidase inhibitor I9	ER	6	14	80.1	High
Glyur000225s00014714.1	gene=Glyur000225s00014714	0.716864	-0.480229	0.08414	down	no	1.152	1.607	1.271	1.651	1.899	1	1.265	1.191	BP:nucleic acid metabolic process;BP:nucleic acid phosphodiester bond hydrolysis;BP:cellular nitrogen compound metabolic process;BP:nitrogen compound metabolic process;BP:ncRNA metabolic process;BP:organic cyclic compound metabolic process;BP:nucleobase-containing compound metabolic process;BP:cellular macromolecule metabolic process;BP:organic substance metabolic process;BP:rRNA processing;BP:nc…	GO:0090304;GO:0090305;GO:0034641;GO:0006807;GO:0034660;GO:1901360;GO:0006139;GO:0044260;GO:0071704;GO:0006364;GO:0034470;GO:0009987;GO:0006725;GO:0008150;GO:0008152;GO:0046483;GO:0016070;GO:0044238;GO:0016072;GO:0090501;GO:0044237;GO:0043170;GO:0006396;GO:0005737;GO:0044464;GO:0005575;GO:0044424;GO:2001070;GO:0030247;GO:0030246;GO:0003674;GO:0005488;GO:0003676;GO:1901363;GO:0004540;GO:0016787;GO:…	------	------	------	------	COG1530	J:Translation, ribosomal structure and biogenesis	PF10150.6;PF00686.16	RNase_E_G;CBM_20	Ribonuclease E/G family;Starch binding domain	cytoplasmic	1	2	110.8	Low
Glyur000065s00004314.1	gene=Glyur000065s00004314	0.64597	-0.630461	0.006993	down	yes	1.082	1.675	1.845	1.473	1.707	1	1.106	1.139	BP:organic substance metabolic process;BP:macromolecule metabolic process;BP:biological_process;BP:metabolic process;BP:catabolic process;MF:hydrolase activity;MF:hydrolase activity, acting on glycosyl bonds;MF:catalytic activity;MF:molecular_function;	GO:0071704;GO:0043170;GO:0008150;GO:0008152;GO:0009056;GO:0016787;GO:0016798;GO:0003824;GO:0003674	K01183	E3.2.1.14	map00520	Amino sugar and nucleotide sugar metabolism	------	------	PF00182.16;PF00187.16	Glyco_hydro_19;Chitin_bind_1	Chitinase class I;Chitin recognition protein	extracellular	2	6	54	High
Glyur000720s00020692.1	gene=Glyur000720s00020692	0.875937	-0.191101	0.4447	no change	no	1.285	1.467	1.538	1.246	1.618	1	1.226	1.628	BP:metabolic process;BP:cellular metabolic process;BP:carboxylic acid metabolic process;BP:regulation of biological process;BP:single-organism process;BP:single-organism metabolic process;BP:organic substance metabolic process;BP:biological regulation;BP:transport;BP:regulation of developmental process;BP:cellular process;BP:biological_process;BP:regulation of multicellular organismal process;BP:…	GO:0008152;GO:0044237;GO:0019752;GO:0050789;GO:0044699;GO:0044710;GO:0071704;GO:0065007;GO:0006810;GO:0050793;GO:0009987;GO:0008150;GO:0051239;GO:0043436;GO:0051234;GO:0051179;GO:0043648;GO:0010496;GO:0010497;GO:0006082;GO:2000280;GO:2000026;GO:0044763;GO:0033609;GO:0044281;GO:0005618;GO:0030054;GO:0030312;GO:0009506;GO:0005911;GO:0044464;GO:0005575;GO:0005576;GO:0003674;GO:0005488;GO:0043169;GO:…	------	------	------	------	------	------	PF00190.19;PF07883.8	Cupin_1;Cupin_2	Cupin;Cupin domain	ER	3	15	22.7	High
Glyur000026s00001851.1	gene=Glyur000026s00001851	0.597975	-0.741843	0.000552	down	yes	1.004	1.679	1.711	1.554	1.772	1	0.977	1.036	BP:secretion;BP:transport;BP:vesicle-mediated transport;BP:exocytosis;BP:single-organism transport;BP:secretion by cell;BP:biological_process;BP:single-organism localization;BP:single-organism cellular process;BP:cellular process;BP:establishment of localization;BP:localization;BP:single-organism process;CC:protein complex;CC:macromolecular complex;CC:exocyst;CC:cytoplasmic part;CC:cell part;CC:c…	GO:0046903;GO:0006810;GO:0016192;GO:0006887;GO:0044765;GO:0032940;GO:0008150;GO:1902578;GO:0044763;GO:0009987;GO:0051234;GO:0051179;GO:0044699;GO:0043234;GO:0032991;GO:0000145;GO:0044444;GO:0044464;GO:0005575;GO:0044448;GO:0044424	K07195	EXOC7, EXO70	------	------	------	------	PF03081.12;PF12481.5;PF13537.3;PF13522.3	Exo70;DUF3700;GATase_7;GATase_6	Exo70 exocyst complex subunit;Aluminium induced protein;Glutamine amidotransferase domain;Glutamine amidotransferase domain	cytoplasmic	6	13	86.5	High
Glyur000173s00011834.1	gene=Glyur000173s00011834	0.864941	-0.209327	0.2137	no change	no	1.236	1.429	1.527	1.391	1.369	1	1.4	1.308	BP:fatty acid metabolic process;BP:carboxylic acid metabolic process;BP:oxoacid metabolic process;BP:small molecule metabolic process;BP:single-organism metabolic process;BP:biological_process;BP:organic substance metabolic process;BP:single-organism process;BP:lipid metabolic process;BP:cellular process;BP:monocarboxylic acid metabolic process;BP:single-organism cellular process;BP:metabolic pro…	GO:0006631;GO:0019752;GO:0043436;GO:0044281;GO:0044710;GO:0008150;GO:0071704;GO:0044699;GO:0006629;GO:0009987;GO:0032787;GO:0044763;GO:0008152;GO:0001676;GO:0044255;GO:0044238;GO:0006082;GO:0044237;GO:0005783;GO:0031975;GO:0043229;GO:0043227;GO:0043226;GO:0031224;GO:0009941;GO:0016021;GO:0044435;GO:0044434;GO:0005794;GO:0044446;GO:0031967;GO:0009526;GO:0043231;GO:0044464;GO:0005575;GO:0044444;GO:…	K01897	ACSL, fadD	map04146;map00061;map00071	Peroxisome;Fatty acid biosynthesis;Fatty acid degradation	COG1022	I:Lipid transport and metabolism	PF00501.25	AMP-binding	AMP-binding enzyme	peroxisomal	15	26	79.2	High
Glyur000696s00018516.1	gene=Glyur000696s00018516	0.813097	-0.298501	0.09913	down	no	1.192	1.466	1.425	1.349	1.625	1	1.327	1.248	------	------	------	------	------	------	------	------	------	------	------	nuclear	1	2	41.5	Medium
Glyur000249s00015874.1	gene=Glyur000249s00015874	0.54235	-0.882703	0.005131	down	yes	0.9323	1.719	1.841	1.445	1.87	1	0.883	0.914	MF:cation binding;MF:ion binding;MF:catalytic activity;MF:transferase activity;MF:molecular_function;MF:binding;MF:metal ion binding;	GO:0043169;GO:0043167;GO:0003824;GO:0016740;GO:0003674;GO:0005488;GO:0046872	------	------	------	------	------	------	PF00642.21;PF14608.3;PF16131.2	zf-CCCH;zf-CCCH_2;Torus	Zinc finger C-x8-C-x5-C-x3-H type;RNA-binding, Nab2-type zinc finger;Torus domain	cytoplasmic	1	2	47.5	High
Glyur001371s00034655.1	gene=Glyur001371s00034655	1.211765	0.27711	0.3667	up	no	1.442	1.19	1.045	1.277	1.249	1	1.807	1.518	BP:cellular process;BP:cellular metabolic process;BP:biological_process;BP:metabolic process;BP:translational initiation;MF:binding;MF:translation factor activity, RNA binding;MF:nucleic acid binding;MF:organic cyclic compound binding;MF:RNA binding;MF:molecular_function;MF:heterocyclic compound binding;MF:translation initiation factor activity;	GO:0009987;GO:0044237;GO:0008150;GO:0008152;GO:0006413;GO:0005488;GO:0008135;GO:0003676;GO:0097159;GO:0003723;GO:0003674;GO:1901363;GO:0003743	K11593	ELF2C, AGO	------	------	------	------	PF02171.14;PF16486.2;PF02170.19;PF08699.7;PF16488.2;PF16487.2	Piwi;ArgoN;PAZ;ArgoL1;ArgoL2;ArgoMid	Piwi domain;N-terminal domain of argonaute;PAZ domain;Argonaute linker 1 domain;Argonaute linker 2 domain;Mid domain of argonaute	cytoplasmic	2	4	111.4	High
Glyur000176s00012107.1	gene=Glyur000176s00012107	0.723753	-0.46643	0.01665	down	yes	1.103	1.524	1.623	1.514	1.435	1	1.025	1.285	BP:phosphorylation;BP:single-organism process;BP:cellular protein metabolic process;BP:single-organism metabolic process;BP:cellular macromolecule metabolic process;BP:organic substance metabolic process;BP:protein phosphorylation;BP:innate immune response;BP:cellular process;BP:defense response;BP:cellular protein modification process;BP:defense response to fungus;BP:macromolecule modification;B…	GO:0016310;GO:0044699;GO:0044267;GO:0044710;GO:0044260;GO:0071704;GO:0006468;GO:0045087;GO:0009987;GO:0006952;GO:0006464;GO:0050832;GO:0043412;GO:0036211;GO:0008150;GO:0008152;GO:0006955;GO:0051707;GO:0055114;GO:0051704;GO:0044238;GO:0009607;GO:0043207;GO:0009605;GO:0019538;GO:0009817;GO:0009814;GO:0006950;GO:0044237;GO:0043170;GO:0002376;GO:0006796;GO:0009620;GO:0006793;GO:0098542;GO:0050896;GO:…	------	------	------	------	COG2761	Q:Secondary metabolites biosynthesis, transport and catabolism	PF01323.17;PF13192.3	DSBA;Thioredoxin_3	DSBA-like thioredoxin domain;Thioredoxin domain	cytoplasmic	7	35	24.3	High
Glyur000669s00020850.1	gene=Glyur000669s00020850	0.679949	-0.556502	0.01166	down	yes	1.058	1.556	1.47	1.54	1.658	1	1.251	0.924	BP:cellular process;BP:cellular metabolic process;BP:biological_process;BP:metabolic process;BP:translational initiation;MF:binding;MF:translation factor activity, RNA binding;MF:nucleic acid binding;MF:organic cyclic compound binding;MF:RNA binding;MF:molecular_function;MF:heterocyclic compound binding;MF:translation initiation factor activity;	GO:0009987;GO:0044237;GO:0008150;GO:0008152;GO:0006413;GO:0005488;GO:0008135;GO:0003676;GO:0097159;GO:0003723;GO:0003674;GO:1901363;GO:0003743	K03255	TIF31, CLU1	------	------	------	------	PF12807.4;PF13424.3;PF13374.3;PF07719.14;PF13371.3	eIF3_p135;TPR_12;TPR_10;TPR_2;TPR_9	Translation initiation factor eIF3 subunit 135;Tetratricopeptide repeat;Tetratricopeptide repeat;Tetratricopeptide repeat;Tetratricopeptide repeat	cytoplasmic	1	1	201.1	High
Glyur000799s00036491.1	gene=Glyur000799s00036491	0.980464	-0.028463	0.975	no change	no	3.212	3.276	4.98	2.594	2.253	1	6.584	2.051	BP:negative regulation of metabolic process;BP:regulation of primary metabolic process;BP:regulation of metabolic process;BP:negative regulation of cellular metabolic process;BP:regulation of cellular metabolic process;BP:regulation of biological process;BP:negative regulation of protein metabolic process;BP:negative regulation of macromolecule metabolic process;BP:negative regulation of hydrolas…	GO:0009892;GO:0080090;GO:0019222;GO:0031324;GO:0031323;GO:0050789;GO:0051248;GO:0010605;GO:0051346;GO:0051246;GO:0043086;GO:0010466;GO:0065007;GO:0044092;GO:0048519;GO:0065009;GO:0052547;GO:0060255;GO:0050790;GO:0050794;GO:0008150;GO:0051336;GO:0032269;GO:0032268;GO:0030162;GO:0045861;GO:0048523;GO:0030414;GO:0003674;GO:0004857;GO:0098772;GO:0030234;GO:0061134;GO:0061135;GO:0004866	------	------	------	------	------	------	PF00197.15	Kunitz_legume	Trypsin and protease inhibitor	extracellular	4	38	36.3	High
Glyur000140s00011468.1	gene=Glyur000140s00011468	0.914802	-0.128469	0.7719	no change	no	2.33	2.547	2.44	2.437	2.763	1	2.675	3.315	BP:nucleosome organization;BP:cellular component assembly;BP:macromolecular complex subunit organization;BP:cellular macromolecular complex assembly;BP:cellular component organization or biogenesis;BP:protein-DNA complex subunit organization;BP:protein complex subunit organization;BP:chromatin organization;BP:cellular component organization;BP:macromolecular complex assembly;BP:protein-DNA comple…	GO:0034728;GO:0022607;GO:0043933;GO:0034622;GO:0071840;GO:0071824;GO:0071822;GO:0006325;GO:0016043;GO:0065003;GO:0065004;GO:0009987;GO:0006461;GO:0008150;GO:0006334;GO:0044815;GO:0043229;GO:0043227;GO:0044446;GO:0005634;GO:0043226;GO:0000786;GO:0043234;GO:0032991;GO:0043231;GO:0032993;GO:0044464;GO:0005575;GO:0044424;GO:0044427;GO:0044422;GO:0003677;GO:0003674;GO:0005488;GO:0003676;GO:1901363;GO:…	K11275	H1_5	------	------	------	------	PF00538.16	Linker_histone	linker histone H1 and H5 family	nuclear	3	12	22.5	High
Glyur001095s00030006.1	gene=Glyur001095s00030006	1.164876	0.220177	0.658	no change	no	2.169	1.862	1.527	1.991	2.069	1	3.107	2.399	------	------	K02927	RP-L40e, RPL40	map03010	Ribosome	------	------	PF00240.20;PF01020.14;PF11976.5;PF14560.3	ubiquitin;Ribosomal_L40e;Rad60-SLD;Ubiquitin_2	Ubiquitin family;Ribosomal L40e family;Ubiquitin-2 like Rad60 SUMO-like;Ubiquitin-like domain	cytoplasmic	1	55	11.1	High
Glyur000172s00014910.1	gene=Glyur000172s00014910	1.009169	0.013167	0.9705	no change	no	1.651	1.636	1.555	1.589	1.764	1	2.331	1.623	BP:cellular process;BP:cellular metabolic process;BP:biological_process;BP:metabolic process;BP:translational initiation;MF:binding;MF:translation factor activity, RNA binding;MF:nucleic acid binding;MF:organic cyclic compound binding;MF:RNA binding;MF:molecular_function;MF:heterocyclic compound binding;MF:translation initiation factor activity;	GO:0009987;GO:0044237;GO:0008150;GO:0008152;GO:0006413;GO:0005488;GO:0008135;GO:0003676;GO:0097159;GO:0003723;GO:0003674;GO:1901363;GO:0003743	K03236	EIF1A	map03013	RNA transport	COG0361	J:Translation, ribosomal structure and biogenesis	PF01176.16	eIF-1a	Translation initiation factor 1A / IF-1	cytoplasmic	2	30	16.4	High
Glyur000064s00005592.1	gene=Glyur000064s00005592	0.786117	-0.347183	0.1914	down	no	1.393	1.772	1.53	2.012	1.773	1	1.594	1.586	BP:cellular biosynthetic process;BP:single-organism process;BP:organic substance biosynthetic process;BP:single-organism metabolic process;BP:single-organism biosynthetic process;BP:organic substance metabolic process;BP:phospholipid metabolic process;BP:lipid metabolic process;BP:cellular process;BP:biosynthetic process;BP:biological_process;BP:metabolic process;BP:cellular lipid metabolic proce…	GO:0044249;GO:0044699;GO:1901576;GO:0044710;GO:0044711;GO:0071704;GO:0006644;GO:0006629;GO:0009987;GO:0009058;GO:0008150;GO:0008152;GO:0044255;GO:0090407;GO:0008610;GO:0044238;GO:0008654;GO:0044237;GO:0006796;GO:0006793;GO:0019637;GO:0044763;GO:0003674;GO:0016829;GO:0003824;GO:0016830;GO:0016831;GO:0004609	K01613	psd, PISD	map00564	Glycerophospholipid metabolism	COG0688	I:Lipid transport and metabolism	PF02666.12	PS_Dcarbxylase	Phosphatidylserine decarboxylase	chloroplast	1	2	49.5	High
Glyur000035s00004970.1	gene=Glyur000035s00004970	0.627473	-0.672376	0.0227	down	yes	1.142	1.82	1.647	2.158	1.656	1	1.136	1.289	------	------	------	------	------	------	------	------	PF04755.9	PAP_fibrillin	PAP_fibrillin	mitochondrial	8	32	35	High
Glyur001058s00023530.1	gene=Glyur001058s00023530	1.127816	0.173532	0.733	no change	no	2.303	2.042	1.836	2.061	2.228	1	3.426	2.484	------	------	------	------	------	------	------	------	------	------	------	cytoplasmic	1	5	14.4	Medium
Glyur000979s00026380.1	gene=Glyur000979s00026380	0.913993	-0.129745	0.7345	no change	no	2.051	2.244	2.161	2.198	2.372	1	2.513	2.639	BP:nucleosome organization;BP:cellular component assembly;BP:macromolecular complex subunit organization;BP:cellular macromolecular complex assembly;BP:cellular component organization or biogenesis;BP:protein-DNA complex subunit organization;BP:protein complex subunit organization;BP:chromatin organization;BP:cellular component organization;BP:macromolecular complex assembly;BP:protein-DNA comple…	GO:0034728;GO:0022607;GO:0043933;GO:0034622;GO:0071840;GO:0071824;GO:0071822;GO:0006325;GO:0016043;GO:0065003;GO:0065004;GO:0009987;GO:0006461;GO:0008150;GO:0006334;GO:0044815;GO:0000786;GO:0000788;GO:0044446;GO:0044454;GO:0043234;GO:0032991;GO:0032993;GO:0044464;GO:0005575;GO:0044428;GO:0044424;GO:0044427;GO:0044422;GO:0003674;GO:0005488;GO:0003676;GO:1901363;GO:0003677;GO:0046982;GO:0097159;GO:…	K11252	H2B	------	------	------	------	PF00125.21;PF00808.20	Histone;CBFD_NFYB_HMF	Core histone H2A/H2B/H3/H4;Histone-like transcription factor	cytoplasmic	1	50	15.5	High
Glyur001376s00030053.1	gene=Glyur001376s00030053	0.699605	-0.515388	0.1784	down	no	1.593	2.277	2.422	2.133	2.277	1	2.384	1.394	BP:cell surface receptor signaling pathway;BP:regulation of biological process;BP:glutamate receptor signaling pathway;BP:biological regulation;BP:single-organism process;BP:G-protein coupled receptor signaling pathway;BP:ionotropic glutamate receptor signaling pathway;BP:ion transport;BP:transport;BP:regulation of cellular process;BP:single-organism transport;BP:biological_process;BP:establishme…	GO:0007166;GO:0050789;GO:0007215;GO:0065007;GO:0044699;GO:0007186;GO:0035235;GO:0006811;GO:0006810;GO:0050794;GO:0044765;GO:0008150;GO:0051234;GO:0051179;GO:1902578;GO:0007165;GO:0031224;GO:0016021;GO:0005575;GO:0044425;GO:0038023;GO:0004871;GO:0060089;GO:0008066;GO:0003674;GO:0004872;GO:0015075;GO:0004930;GO:0015276;GO:0022857;GO:0022824;GO:0022803;GO:0005230;GO:0030594;GO:0004970;GO:0005215;GO:…	K05387	GRIP	------	------	------	------	PF01094.25;PF00060.23;PF00497.17;PF10613.6;PF13458.3	ANF_receptor;Lig_chan;SBP_bac_3;Lig_chan-Glu_bd;Peripla_BP_6	Receptor family ligand binding region;Ligand-gated ion channel;Bacterial extracellular solute-binding proteins, family 3;Ligated ion channel L-glutamate- and glycine-binding site;Periplasmic binding protein	cytoplasmic	1	0	182.7	Low
Glyur000151s00010747.1	gene=Glyur000151s00010747	0.911514	-0.133663	0.6422	no change	no	1.607	1.763	1.636	1.808	1.844	1	1.913	1.908	------	------	K13199	SERBP1	------	------	------	------	PF04774.12;PF09598.7	HABP4_PAI-RBP1;Stm1_N	Hyaluronan / mRNA binding family;Stm1	nuclear	12	37	40.5	High
Glyur000075s00007188.1	gene=Glyur000075s00007188	0.892958	-0.163336	0.663	no change	no	1.585	1.775	2.117	1.509	1.699	1	1.51	2.246	------	------	------	------	------	------	------	------	------	------	------	cytoplasmic	1	6	16.5	Medium
Glyur000026s00001953.1	gene=Glyur000026s00001953	1.037874	0.053632	0.8841	no change	no	1.699	1.637	1.403	1.831	1.678	1	2.282	1.814	BP:primary metabolic process;BP:cellular biosynthetic process;BP:cellular nitrogen compound metabolic process;BP:nitrogen compound metabolic process;BP:cellular macromolecule biosynthetic process;BP:cellular protein metabolic process;BP:cellular macromolecule metabolic process;BP:peptide biosynthetic process;BP:organic substance metabolic process;BP:organic substance biosynthetic process;BP:cellu…	GO:0044238;GO:0044249;GO:0034641;GO:0006807;GO:0034645;GO:0044267;GO:0044260;GO:0043043;GO:0071704;GO:1901576;GO:0009987;GO:0009058;GO:0009059;GO:0008150;GO:0008152;GO:0044271;GO:0043604;GO:1901564;GO:0043603;GO:1901566;GO:0019538;GO:0044237;GO:0043170;GO:0006518;GO:0006412;GO:0015934;GO:0022625;GO:0044464;GO:0030529;GO:0005575;GO:0032991;GO:0044391;GO:1990904;GO:0044446;GO:0044444;GO:0044445;GO:…	K02929	RP-L44e, RPL44	map03010	Ribosome	COG1631	J:Translation, ribosomal structure and biogenesis	PF00935.16	Ribosomal_L44	Ribosomal protein L44	cytoplasmic	5	30	12	High
Glyur001011s00030367.2	gene=Glyur001011s00030367	0.784922	-0.349378	0.1943	down	no	1.416	1.804	1.83	1.614	1.969	1	1.467	1.781	BP:nucleic acid metabolic process;BP:nucleic acid phosphodiester bond hydrolysis;BP:cellular nitrogen compound metabolic process;BP:nitrogen compound metabolic process;BP:organic cyclic compound metabolic process;BP:nucleobase-containing compound metabolic process;BP:cellular macromolecule metabolic process;BP:organic substance metabolic process;BP:RNA metabolic process;BP:cellular process;BP:cel…	GO:0090304;GO:0090305;GO:0034641;GO:0006807;GO:1901360;GO:0006139;GO:0044260;GO:0071704;GO:0016070;GO:0009987;GO:0006725;GO:0008150;GO:0008152;GO:0046483;GO:0090502;GO:0044238;GO:0090501;GO:0044237;GO:0043170;GO:0005829;GO:0044464;GO:0005575;GO:0044444;GO:0044424;GO:0004540;GO:0016787;GO:0003674;GO:0005488;GO:0003676;GO:0003677;GO:1901363;GO:0004549;GO:0004526;GO:0004521;GO:0016788;GO:0003824;GO:…	------	------	------	------	------	------	PF01918.18	Alba	Alba	cytoplasmic	2	10	38.7	High
Glyur002618s00037134.1	gene=Glyur002618s00037134	1.062459	0.087407	0.7782	no change	no	1.616	1.521	1.527	1.411	1.625	1	1.877	1.971	BP:transport;BP:biological_process;BP:establishment of localization;BP:localization;BP:vesicle-mediated transport;CC:DNA packaging complex;CC:intracellular organelle;CC:nucleosome;CC:membrane-bounded organelle;CC:organelle;CC:intrinsic component of membrane;CC:cellular_component;CC:plastid;CC:nucleus;CC:protein complex;CC:macromolecular complex;CC:intracellular membrane-bounded organelle;CC:prote…	GO:0006810;GO:0008150;GO:0051234;GO:0051179;GO:0016192;GO:0044815;GO:0043229;GO:0000786;GO:0043227;GO:0043226;GO:0031224;GO:0005575;GO:0009536;GO:0005634;GO:0043234;GO:0032991;GO:0043231;GO:0032993;GO:0044464;GO:0044446;GO:0044444;GO:0044424;GO:0044425;GO:0044427;GO:0016021;GO:0044422;GO:0003677;GO:0003674;GO:0005488;GO:0003676;GO:1901363;GO:0046982;GO:0097159;GO:0005515;GO:0046983	K11253	H3	------	------	COG2036	B:Chromatin structure and dynamics	PF00125.21;PF15511.3;PF15630.3	Histone;CENP-T_C;CENP-S	Core histone H2A/H2B/H3/H4;Centromere kinetochore component CENP-T histone fold;CENP-S protein	mitochondrial	1	19	17.8	High
Glyur001140s00032331.1	gene=Glyur001140s00032331	0.600427	-0.735938	0.1482	down	no	1.124	1.872	1.758	1.314	2.543	1	0.832	1.54	BP:single-organism metabolic process;BP:single-organism process;BP:metabolic process;BP:oxidation-reduction process;BP:biological_process;CC:organelle;CC:intracellular organelle;CC:membrane-bounded organelle;CC:vacuole;CC:intracellular membrane-bounded organelle;CC:cell part;CC:cellular_component;CC:cytoplasmic part;CC:intracellular part;MF:molecular_function;MF:binding;MF:heterocyclic compound b…	GO:0044710;GO:0044699;GO:0008152;GO:0055114;GO:0008150;GO:0043226;GO:0043229;GO:0043227;GO:0005773;GO:0043231;GO:0044464;GO:0005575;GO:0044444;GO:0044424;GO:0003674;GO:0005488;GO:1901363;GO:1901265;GO:0016491;GO:0000166;GO:0010181;GO:0036094;GO:0003824;GO:0048037;GO:0097367;GO:0097159;GO:0032553	------	------	------	------	------	------	PF13883.3	Pyrid_oxidase_2	Pyridoxamine 5'-phosphate oxidase	peroxisomal	2	18	23.1	High
Glyur001680s00029816.1	gene=Glyur001680s00029816	0.815152	-0.29486	0.5401	down	no	1.345	1.65	1.693	0.992	2.265	1	1.16	1.875	CC:integral component of membrane;CC:cellular_component;CC:membrane part;CC:intrinsic component of membrane;MF:hydrolase activity;MF:catalytic activity;MF:molecular_function;	GO:0016021;GO:0005575;GO:0044425;GO:0031224;GO:0016787;GO:0003824;GO:0003674	------	------	------	------	COG0412	Q:Secondary metabolites biosynthesis, transport and catabolism	PF01738.15	DLH	Dienelactone hydrolase family	peroxisomal	1	4	25.8	High
Glyur000746s00026694.1	gene=Glyur000746s00026694	0.648345	-0.625165	0.005412	down	yes	1.156	1.783	1.676	1.772	1.902	1	1.142	1.325	BP:single-organism metabolic process;BP:biological_process;BP:oxidation-reduction process;BP:metabolic process;BP:single-organism process;MF:catalytic activity;MF:molecular_function;MF:oxidoreductase activity;	GO:0044710;GO:0008150;GO:0055114;GO:0008152;GO:0044699;GO:0003824;GO:0003674;GO:0016491	------	------	------	------	------	------	PF00248.18	Aldo_ket_red	Aldo/keto reductase family	peroxisomal	2	7	29	High
Glyur000015s00000817.2	gene=Glyur000015s00000817	0.70307	-0.50826	0.1336	down	no	1.191	1.694	1.527	1.447	2.108	1	1.527	1.045	------	------	------	------	------	------	------	------	------	------	------	cytoplasmic	1	1	101.3	High
Glyur001619s00026421.1	gene=Glyur001619s00026421	0.902861	-0.147424	0.4658	no change	no	1.357	1.503	1.539	1.469	1.502	1	1.576	1.496	BP:primary metabolic process;BP:cellular biosynthetic process;BP:cellular nitrogen compound metabolic process;BP:nitrogen compound metabolic process;BP:cellular macromolecule biosynthetic process;BP:cellular component organization or biogenesis;BP:ribosomal large subunit biogenesis;BP:cellular protein metabolic process;BP:cellular macromolecule metabolic process;BP:peptide biosynthetic process;BP…	GO:0044238;GO:0044249;GO:0034641;GO:0006807;GO:0034645;GO:0071840;GO:0042273;GO:0044267;GO:0044260;GO:0043043;GO:0071704;GO:0022613;GO:1901576;GO:0009987;GO:0009058;GO:0009059;GO:0008150;GO:0008152;GO:0044271;GO:0043604;GO:1901564;GO:0043603;GO:1901566;GO:0019538;GO:0044237;GO:0043170;GO:0044085;GO:0006518;GO:0006412;GO:0015934;GO:0022625;GO:0044464;GO:0030529;GO:0044445;GO:0005575;GO:0032991;GO:…	K02875	RP-L14e, RPL14	map03010	Ribosome	COG2163	J:Translation, ribosomal structure and biogenesis	PF01929.14	Ribosomal_L14e	Ribosomal protein L14	vacuolar	3	28	21.3	High
Glyur001069s00022473.1	gene=Glyur001069s00022473	0.886303	-0.174128	0.4489	no change	no	1.333	1.504	1.324	1.594	1.594	1	1.629	1.371	MF:organic cyclic compound binding;MF:nucleotide binding;MF:small molecule binding;MF:molecular_function;MF:binding;MF:nucleic acid binding;MF:heterocyclic compound binding;MF:nucleoside phosphate binding;	GO:0097159;GO:0000166;GO:0036094;GO:0003674;GO:0005488;GO:0003676;GO:1901363;GO:1901265	------	------	------	------	COG0724	R:General function prediction only	PF00076.19;PF16367.2;PF14605.3	RRM_1;RRM_7;Nup35_RRM_2	RNA recognition motif.;RNA recognition motif;Nup53/35/40-type RNA recognition motif	cytoplasmic	8	54	31.8	High
Glyur000399s00017814.1	gene=Glyur000399s00017814	0.880478	-0.183641	0.467	no change	no	1.326	1.506	1.49	1.516	1.511	1	1.222	1.755	BP:cellular component assembly;BP:regulation of primary metabolic process;BP:regulation of metabolic process;BP:regulation of protein metabolic process;BP:macromolecular complex subunit organization;BP:regulation of cellular metabolic process;BP:cellular macromolecular complex assembly;BP:regulation of biological process;BP:cellular component organization or biogenesis;BP:ribonucleoprotein comple…	GO:0022607;GO:0080090;GO:0019222;GO:0051246;GO:0043933;GO:0031323;GO:0034622;GO:0050789;GO:0071840;GO:0071826;GO:0016043;GO:0065003;GO:0022618;GO:0065007;GO:0031326;GO:2000112;GO:0010468;GO:0060255;GO:0006446;GO:0009987;GO:0009889;GO:0034248;GO:0008150;GO:0051171;GO:0001731;GO:0050794;GO:0032268;GO:0010556;GO:0010608;GO:0006417;GO:1990904;GO:0005852;GO:0016282;GO:0070993;GO:0030529;GO:0044424;GO:…	K05527	bolA	------	------	COG0271	T:Signal transduction mechanisms	PF01722.15	BolA	BolA-like protein	mitochondrial	1	8	11.7	Medium
Glyur001190s00037284.1	gene=Glyur001190s00037284	1.768546	0.822564	0.1755	up	no	1.788	1.011	0.7	1.473	0.86	1	1.987	2.376	------	------	------	------	------	------	------	------	PF05056.9	DUF674	Protein of unknown function	cytoplasmic	6	14	59.7	High
Glyur000080s00008703.1	gene=Glyur000080s00008703	0.786216	-0.347003	0.2483	down	no	1.232	1.567	1.31	1.401	1.991	1	1.435	1.262	------	------	------	------	------	------	------	------	PF12023.5	DUF3511	Domain of unknown function	nuclear	1	6	13.5	Medium
Glyur000722s00018851.1	gene=Glyur000722s00018851	0.61913	-0.691685	0.1296	down	no	1.068	1.725	2.234	1.071	1.87	1	1.094	1.109	BP:cellular biosynthetic process;BP:cellular macromolecule biosynthetic process;BP:organic substance biosynthetic process;BP:cellular macromolecule metabolic process;BP:organic substance metabolic process;BP:mitochondrial translational elongation;BP:cellular process;BP:biosynthetic process;BP:macromolecule biosynthetic process;BP:biological_process;BP:metabolic process;BP:cellular metabolic proce…	GO:0044249;GO:0034645;GO:1901576;GO:0044260;GO:0071704;GO:0070125;GO:0009987;GO:0009058;GO:0009059;GO:0008150;GO:0008152;GO:0044237;GO:0043170;GO:0006414;GO:0043229;GO:0043227;GO:0043226;GO:0005739;GO:0043231;GO:0044464;GO:0005575;GO:0044444;GO:0044424;GO:0003676;GO:0035639;GO:0003674;GO:0005488;GO:0019001;GO:0001883;GO:0001882;GO:0043168;GO:0032561;GO:1901363;GO:0016740;GO:1901265;GO:0032549;GO:…	K02358	tuf, TUFM	------	------	COG0050	J:Translation, ribosomal structure and biogenesis	PF00009.24;PF03143.14;PF03144.22;PF01926.20	GTP_EFTU;GTP_EFTU_D3;GTP_EFTU_D2;MMR_HSR1	Elongation factor Tu GTP binding domain;Elongation factor Tu C-terminal domain;Elongation factor Tu domain 2;50S ribosome-binding GTPase	mitochondrial	1	21	46.3	High
Glyur000100s00008379.1	gene=Glyur000100s00008379	0.671894	-0.573695	0.01521	down	yes	1.114	1.658	1.543	1.535	1.896	1	1.206	1.137	BP:primary metabolic process;BP:carbohydrate metabolic process;BP:organic substance metabolic process;BP:biological_process;BP:metabolic process;MF:hydrolase activity;MF:catalytic activity;MF:hydrolase activity, acting on glycosyl bonds;MF:polygalacturonase activity;MF:hydrolase activity, hydrolyzing O-glycosyl compounds;MF:molecular_function;	GO:0044238;GO:0005975;GO:0071704;GO:0008150;GO:0008152;GO:0016787;GO:0003824;GO:0016798;GO:0004650;GO:0004553;GO:0003674	------	------	------	------	COG5434	M:Cell wall/membrane/envelope biogenesis	PF00295.14;PF12708.4;PF13229.3	Glyco_hydro_28;Pectate_lyase_3;Beta_helix	Glycosyl hydrolases family 28;Pectate lyase superfamily protein;Right handed beta helix region	ER	1	6	54.1	High
Glyur000007s00002881.1	gene=Glyur000007s00002881	0.858871	-0.219487	0.4783	no change	no	1.278	1.488	1.5	1.165	1.799	1	1.178	1.657	BP:dephosphorylation;BP:cellular process;BP:cellular metabolic process;BP:phosphate-containing compound metabolic process;BP:biological_process;BP:metabolic process;BP:phosphorus metabolic process;MF:cation binding;MF:phosphatase activity;MF:hydrolase activity, acting on ester bonds;MF:hydrolase activity;MF:ion binding;MF:phosphoric ester hydrolase activity;MF:catalytic activity;MF:binding;MF:mol…	GO:0016311;GO:0009987;GO:0044237;GO:0006796;GO:0008150;GO:0008152;GO:0006793;GO:0043169;GO:0016791;GO:0016788;GO:0016787;GO:0043167;GO:0042578;GO:0003824;GO:0005488;GO:0003674;GO:0046872;GO:0003993	------	------	------	------	COG1409	R:General function prediction only	PF00149.25;PF16656.2;PF14008.3;PF12850.4	Metallophos;Pur_ac_phosph_N;Metallophos_C;Metallophos_2	Calcineurin-like phosphoesterase;Purple acid Phosphatase, N-terminal domain;Iron/zinc purple acid phosphatase-like protein C;Calcineurin-like phosphoesterase superfamily domain	mitochondrial	2	4	43.8	High
Glyur000500s00018165.2	gene=Glyur000500s00018165	0.924264	-0.113624	0.5616	no change	no	1.318	1.426	1.385	1.388	1.506	1	1.567	1.386	BP:cellular component assembly;BP:macromolecular complex subunit organization;BP:cellular macromolecular complex assembly;BP:cellular component organization or biogenesis;BP:spliceosomal snRNP assembly;BP:cellular component organization;BP:macromolecular complex assembly;BP:ribonucleoprotein complex assembly;BP:cellular process;BP:ribonucleoprotein complex subunit organization;BP:biological_proce…	GO:0022607;GO:0043933;GO:0034622;GO:0071840;GO:0000387;GO:0016043;GO:0065003;GO:0022618;GO:0009987;GO:0071826;GO:0008150;GO:1990904;GO:0044446;GO:0030529;GO:0019013;GO:0046540;GO:0071011;GO:0071013;GO:0097525;GO:0032991;GO:0030532;GO:0044464;GO:0005575;GO:0097526;GO:0044428;GO:0005681;GO:0044424;GO:0005686;GO:0005685;GO:0005682;GO:0044422;GO:0044423	K11096	SNRPD2, SMD2	map03040	Spliceosome	COG1958	K:Transcription	PF01423.19	LSM	LSM domain	cytoplasmic	4	22	18.1	High
Glyur000198s00008742.1	gene=Glyur000198s00008742	0.651753	-0.617602	0.08196	down	no	1.078	1.654	1.995	1.789	1.177	1	1.099	1.136	MF:hydrolase activity;MF:molecular_function;MF:hydrolase activity, acting on ester bonds;MF:catalytic activity;	GO:0016787;GO:0003674;GO:0016788;GO:0003824	------	------	------	------	COG2755	E:Amino acid transport and metabolism	PF00657.19;PF13472.3	Lipase_GDSL;Lipase_GDSL_2	GDSL-like Lipase/Acylhydrolase;GDSL-like Lipase/Acylhydrolase family	peroxisomal	2	8	25.1	High
Glyur000797s00025501.1	gene=Glyur000797s00025501	0.941009	-0.087719	0.665	no change	no	1.324	1.407	1.511	1.28	1.431	1	1.534	1.439	------	------	K06911	K06911	------	------	COG1741	R:General function prediction only	PF02678.13;PF05726.10;PF07883.8	Pirin;Pirin_C;Cupin_2	Pirin;Pirin C-terminal cupin domain;Cupin domain	mitochondrial	1	5	31	High
Glyur000082s00007598.1	gene=Glyur000082s00007598	0.746795	-0.421216	0.01269	down	yes	1.165	1.56	1.627	1.542	1.51	1	1.284	1.21	BP:regulation of intracellular protein transport;BP:positive regulation of intracellular transport;BP:regulation of cellular localization;BP:regulation of organelle organization;BP:regulation of transport;BP:regulation of intracellular transport;BP:protein K48-linked deubiquitination;BP:regulation of cellular component organization;BP:regulation of cellular protein localization;BP:positive regula…	GO:0033157;GO:0032388;GO:0060341;GO:0033043;GO:0051049;GO:0032386;GO:0071108;GO:0051128;GO:1903827;GO:0051222;GO:0051223;GO:0050789;GO:0032880;GO:0044267;GO:0032879;GO:0044260;GO:0070647;GO:0070646;GO:0071704;GO:0065007;GO:1903829;GO:0048518;GO:0006508;GO:0016579;GO:0044090;GO:0051130;GO:0070201;GO:0009987;GO:0051050;GO:0006810;GO:0090316;GO:0006464;GO:0050794;GO:0043412;GO:0036211;GO:0008150;GO:…	K11866	STAMBP, AMSH	map04144	Endocytosis	COG1310	R:General function prediction only	PF01398.18;PF08969.8;PF14464.3	JAB;USP8_dimer;Prok-JAB	JAB1/Mov34/MPN/PAD-1 ubiquitin protease;USP8 dimerisation domain;Prokaryotic homologs of the JAB domain	peroxisomal	1	3	56	High
Glyur000327s00026461.1	gene=Glyur000327s00026461	0.686424	-0.542827	0.004116	down	yes	1.077	1.569	1.634	1.436	1.638	1	1.171	1.059	BP:cellular amino acid metabolic process;BP:carboxylic acid metabolic process;BP:cellular amino acid catabolic process;BP:cellular biosynthetic process;BP:nitrogen compound metabolic process;BP:small molecule metabolic process;BP:small molecule catabolic process;BP:small molecule biosynthetic process;BP:organic cyclic compound biosynthetic process;BP:monocarboxylic acid biosynthetic process;BP:or…	GO:0006520;GO:0019752;GO:0009063;GO:0044249;GO:0006807;GO:0044281;GO:0044282;GO:0044283;GO:1901362;GO:0072330;GO:1901360;GO:0009074;GO:1901576;GO:0044710;GO:0044711;GO:0044550;GO:0009698;GO:0042537;GO:0009800;GO:0009803;GO:0009699;GO:0008150;GO:0071704;GO:0044699;GO:0044248;GO:1902221;GO:1901361;GO:1901605;GO:1901606;GO:0044712;GO:0009987;GO:1902222;GO:0019439;GO:0019748;GO:0006725;GO:1901575;GO:…	K10775	PAL	map00940;map00360	Phenylpropanoid biosynthesis;Phenylalanine metabolism	------	------	PF00221.16	Lyase_aromatic	Aromatic amino acid lyase	cytoplasmic	11	22	85.4	High
Glyur000130s00006911.1	gene=Glyur000130s00006911	0.797684	-0.326111	0.02896	down	yes	1.171	1.468	1.441	1.459	1.505	1	1.287	1.225	CC:macromolecular complex;CC:cytosol;CC:cell part;CC:ribonucleoprotein complex;CC:cellular_component;CC:cytoplasmic part;CC:intracellular part;CC:viral nucleocapsid;CC:intracellular ribonucleoprotein complex;CC:virion part;MF:small molecule binding;MF:organic cyclic compound binding;MF:nucleotide binding;MF:molecular_function;MF:binding;MF:nucleic acid binding;MF:heterocyclic compound binding;MF:…	GO:0032991;GO:0005829;GO:0044464;GO:1990904;GO:0005575;GO:0044444;GO:0044424;GO:0019013;GO:0030529;GO:0044423;GO:0036094;GO:0097159;GO:0000166;GO:0003674;GO:0005488;GO:0003676;GO:1901363;GO:1901265	K12741	HNRNPA1_3	map03040	Spliceosome	COG0724	R:General function prediction only	PF00076.19;PF16367.2	RRM_1;RRM_7	RNA recognition motif.;RNA recognition motif	cytoplasmic	6	20	39.8	High
Glyur002595s00035350.1	gene=Glyur002595s00035350	0.855532	-0.225106	0.1494	no change	no	1.214	1.419	1.424	1.381	1.453	1	1.254	1.387	BP:single-organism process;BP:single-organism metabolic process;BP:organic substance metabolic process;BP:hexose metabolic process;BP:biological_process;BP:metabolic process;BP:single-organism carbohydrate metabolic process;BP:oxidation-reduction process;BP:primary metabolic process;BP:carbohydrate metabolic process;BP:monosaccharide metabolic process;BP:glucose metabolic process;BP:small molecul…	GO:0044699;GO:0044710;GO:0071704;GO:0019318;GO:0008150;GO:0008152;GO:0044723;GO:0055114;GO:0044238;GO:0005975;GO:0005996;GO:0006006;GO:0044281;GO:0051287;GO:0003674;GO:0005488;GO:1901363;GO:0016491;GO:0050662;GO:0016620;GO:0000166;GO:1901265;GO:0050661;GO:0036094;GO:0003824;GO:0016903;GO:0097159;GO:0048037	K00134	GAPDH, gapA	map00010;map00710	Glycolysis / Gluconeogenesis;Carbon fixation in photosynthetic organisms	COG0057	G:Carbohydrate transport and metabolism	PF02800.17;PF00044.21;PF01113.17	Gp_dh_C;Gp_dh_N;DapB_N	Glyceraldehyde 3-phosphate dehydrogenase, C-terminal domain;Glyceraldehyde 3-phosphate dehydrogenase, NAD binding domain;Dihydrodipicolinate reductase, N-terminus	cytoplasmic	13	72	39.4	High
Glyur000077s00006678.1	gene=Glyur000077s00006678	0.877231	-0.188972	0.2516	no change	no	1.229	1.401	1.306	1.507	1.391	1	1.365	1.321	BP:regulation of primary metabolic process;BP:regulation of metabolic process;BP:regulation of cellular biosynthetic process;BP:regulation of cellular metabolic process;BP:regulation of biological process;BP:regulation of cellular macromolecule biosynthetic process;BP:regulation of nucleobase-containing compound metabolic process;BP:biological regulation;BP:regulation of gene expression;BP:regula…	GO:0080090;GO:0019222;GO:0031326;GO:0031323;GO:0050789;GO:2000112;GO:0019219;GO:0065007;GO:0010468;GO:0060255;GO:0009889;GO:1903506;GO:0050794;GO:0008150;GO:0051171;GO:2001141;GO:0051252;GO:0006355;GO:0010556;GO:0003674;GO:0008270;GO:0003676;GO:0003677;GO:0043169;GO:0046914;GO:0043167;GO:0046872;GO:0097159;GO:1901363;GO:0005488	------	------	------	------	COG1278	K:Transcription	PF00313.19;PF00098.20;PF08206.8	CSD;zf-CCHC;OB_RNB	Cold-shock' DNA-binding domain;Zinc knuckle;Ribonuclease B OB domain	nuclear	3	23	19.3	High
Glyur007288s00045607.1	gene=Glyur007288s00045607	0.704545	-0.505235	0.06825	down	no	1.085	1.54	1.561	1.765	1.295	1	0.926	1.328	BP:biological_process;BP:metabolic process;MF:hydrolase activity;MF:molecular_function;MF:catalytic activity;	GO:0008150;GO:0008152;GO:0016787;GO:0003674;GO:0003824	------	------	------	------	------	------	PF07859.10;PF00135.25;PF10340.6	Abhydrolase_3;COesterase;DUF2424	alpha/beta hydrolase fold;Carboxylesterase family;Protein of unknown function	peroxisomal	4	17	35.9	High
Glyur000274s00012554.1	gene=Glyur000274s00012554	0.744957	-0.42477	0.2766	down	no	1.662	2.231	2.07	1.832	2.79	1	1.803	2.182	BP:porphyrin-containing compound metabolic process;BP:single-multicellular organism process;BP:organic cyclic compound metabolic process;BP:organic cyclic compound catabolic process;BP:single-organism catabolic process;BP:single-organism metabolic process;BP:pigment metabolic process;BP:response to external biotic stimulus;BP:response to bacterium;BP:porphyrin-containing compound catabolic proces…	GO:0006778;GO:0044707;GO:1901360;GO:1901361;GO:0044712;GO:0044710;GO:0042440;GO:0043207;GO:0009617;GO:0006787;GO:0046483;GO:0019439;GO:0003006;GO:1901564;GO:0051707;GO:0055114;GO:0051704;GO:0009791;GO:0044702;GO:0009607;GO:1901565;GO:0009605;GO:0002376;GO:0006807;GO:0042742;GO:0015994;GO:0051186;GO:0048367;GO:0033015;GO:0033013;GO:0046700;GO:0006952;GO:0006950;GO:0008150;GO:0008152;GO:0006955;GO:…	K13071	PAO, ACD1	map00860	Porphyrin and chlorophyll metabolism	COG4638	P:Inorganic ion transport and metabolism	PF08417.9;PF00355.23	PaO;Rieske	Pheophorbide a oxygenase;Rieske [2Fe-2S] domain	chloroplast	13	27	61	High
Glyur000109s00010644.1	gene=Glyur000109s00010644	1.586941	0.666248	0.3629	up	no	2.163	1.363	1.406	1.053	1.629	1	3.598	1.892	MF:catalytic activity;MF:transferase activity;MF:molecular_function;MF:transferase activity, transferring glycosyl groups;	GO:0003824;GO:0016740;GO:0003674;GO:0016757	------	------	------	------	------	------	PF00201.15	UDPGT	UDP-glucoronosyl and UDP-glucosyl transferase	ER	8	17	52	High
Glyur001066s00037414.1	gene=Glyur001066s00037414	0.463017	-1.110863	0.1385	down	no	1.108	2.393	3.083	1.028	3.067	1	1.377	0.947	------	------	------	------	------	------	------	------	PF02496.13	ABA_WDS	ABA/WDS induced protein	cytoplasmic	1	9	14.7	High
Glyur000016s00003033.1	gene=Glyur000016s00003033	0.863636	-0.211504	0.5263	no change	no	1.615	1.87	1.761	1.596	2.252	1	2	1.844	BP:nucleosome organization;BP:cellular component assembly;BP:macromolecular complex subunit organization;BP:cellular macromolecular complex assembly;BP:cellular component organization or biogenesis;BP:protein-DNA complex subunit organization;BP:protein complex subunit organization;BP:chromatin organization;BP:cellular component organization;BP:macromolecular complex assembly;BP:protein-DNA comple…	GO:0034728;GO:0022607;GO:0043933;GO:0034622;GO:0071840;GO:0071824;GO:0071822;GO:0006325;GO:0016043;GO:0065003;GO:0065004;GO:0009987;GO:0006461;GO:0008150;GO:0006334;GO:0044815;GO:0043229;GO:0043227;GO:0044446;GO:0005634;GO:0043226;GO:0000786;GO:0043234;GO:0032991;GO:0043231;GO:0032993;GO:0044464;GO:0005575;GO:0044424;GO:0044427;GO:0044422;GO:0003677;GO:0003674;GO:0005488;GO:0003676;GO:1901363;GO:…	K11275	H1_5	------	------	------	------	PF00538.16	Linker_histone	linker histone H1 and H5 family	nuclear	4	15	28.5	High
Glyur000209s00013466.1	gene=Glyur000209s00013466	1.085734	0.118671	0.8686	no change	no	3.09	2.846	1.643	2.732	4.163	1	5.066	3.204	------	------	------	------	------	------	------	------	------	------	------	cytoplasmic	2	29	6.6	High
Glyur000082s00007587.1	gene=Glyur000082s00007587	0.623583	-0.681347	0.2829	down	no	2.2	3.528	2.191	4.75	3.644	1	3.647	1.953	BP:primary metabolic process;BP:cellular biosynthetic process;BP:cellular nitrogen compound metabolic process;BP:nitrogen compound metabolic process;BP:cellular macromolecule biosynthetic process;BP:cellular protein metabolic process;BP:cellular macromolecule metabolic process;BP:peptide biosynthetic process;BP:organic substance metabolic process;BP:cytoplasmic translation;BP:organic substance bi…	GO:0044238;GO:0044249;GO:0034641;GO:0006807;GO:0034645;GO:0044267;GO:0044260;GO:0043043;GO:0071704;GO:0002181;GO:1901576;GO:0009987;GO:0009058;GO:0009059;GO:0008150;GO:0008152;GO:0044271;GO:0043604;GO:1901564;GO:0043603;GO:1901566;GO:0019538;GO:0044237;GO:0043170;GO:0006518;GO:0006412;GO:0015934;GO:0022625;GO:0044464;GO:0030529;GO:0005575;GO:0032991;GO:0044391;GO:1990904;GO:0044446;GO:0044444;GO:…	K02905	RP-L29e, RPL29	map03010	Ribosome	------	------	PF01779.14	Ribosomal_L29e	Ribosomal L29e protein family	cytoplasmic	1	16	7.2	High
Glyur000404s00017745.1	gene=Glyur000404s00017745	1.002133	0.003074	0.9951	no change	no	1.879	1.875	2.381	1.489	1.756	1	2.301	2.335	BP:primary metabolic process;BP:protein metabolic process;BP:organic substance catabolic process;BP:macromolecule metabolic process;BP:organic substance metabolic process;BP:biological_process;BP:protein catabolic process;BP:metabolic process;BP:proteolysis;BP:catabolic process;BP:macromolecule catabolic process;MF:molecular_function;MF:endopeptidase activity;MF:hydrolase activity;MF:aspartic-typ…	GO:0044238;GO:0019538;GO:1901575;GO:0043170;GO:0071704;GO:0008150;GO:0030163;GO:0008152;GO:0006508;GO:0009056;GO:0009057;GO:0003674;GO:0004175;GO:0016787;GO:0004190;GO:0003824;GO:0070001;GO:0070011;GO:0008233	------	------	------	------	------	------	PF14541.3;PF14543.3	TAXi_C;TAXi_N	Xylanase inhibitor C-terminal;Xylanase inhibitor N-terminal	ER	9	25	47.4	High
Glyur001296s00027382.1	gene=Glyur001296s00027382	0.972046	-0.040903	0.9096	no change	no	1.843	1.896	2.027	1.855	1.807	1	2.478	2.05	BP:phosphorylation;BP:cell surface receptor signaling pathway;BP:biological regulation;BP:cellular process;BP:regulation of cellular process;BP:biological_process;BP:metabolic process;BP:cellular metabolic process;BP:regulation of biological process;BP:phosphate-containing compound metabolic process;BP:phosphorus metabolic process;BP:signal transduction;CC:cellular_component;CC:membrane;CC:plasma…	GO:0016310;GO:0007166;GO:0065007;GO:0009987;GO:0050794;GO:0008150;GO:0008152;GO:0044237;GO:0050789;GO:0006796;GO:0006793;GO:0007165;GO:0005575;GO:0016020;GO:0005886;GO:0044464;GO:0003674;GO:0005488;GO:1901363;GO:1901265;GO:0000166;GO:0004674;GO:0016740;GO:0004672;GO:0016301;GO:0036094;GO:0003824;GO:0016773;GO:0016772;GO:0097159	K04733	IRAK4	------	------	------	------	PF07714.14;PF00069.22;PF14531.3	Pkinase_Tyr;Pkinase;Kinase-like	Protein tyrosine kinase;Protein kinase domain;Kinase-like	cytoplasmic	1	1	111.1	Low
Glyur000746s00026700.1	gene=Glyur000746s00026700	0.739294	-0.43578	0.1509	down	no	1.571	2.125	1.891	2.158	2.325	1	1.882	1.83	BP:single-organism metabolic process;BP:single-organism process;BP:metabolic process;BP:biological_process;BP:oxidation-reduction process;MF:aldo-keto reductas;MF:alcohol dehydrogenas;MF:oxidoreductase activity, acting on CH-OH group of donors;MF:oxidoreductase activity, acting on the CH-OH group of donors, NAD or NADP as acceptor;MF:catalytic activity;MF:molecular_function;MF:oxidoreductase acti…	GO:0044710;GO:0044699;GO:0008152;GO:0008150;GO:0055114;GO:0004033;GO:0008106;GO:0016614;GO:0016616;GO:0003824;GO:0003674;GO:0016491	------	------	------	------	------	------	PF00248.18	Aldo_ket_red	Aldo/keto reductase family	peroxisomal	2	6	35.2	High
Glyur000078s00005403.1	gene=Glyur000078s00005403	0.918422	-0.12277	0.7056	no change	no	1.7	1.851	1.802	1.942	1.808	1	1.857	2.244	BP:single-organism metabolic process;BP:biological_process;BP:oxidation-reduction process;BP:metabolic process;BP:single-organism process;MF:catalytic activity;MF:molecular_function;MF:oxidoreductase activity;	GO:0044710;GO:0008150;GO:0055114;GO:0008152;GO:0044699;GO:0003824;GO:0003674;GO:0016491	------	------	------	------	------	------	PF05368.10;PF13460.3;PF01370.18;PF01073.16;PF16363.2;PF03435.15;PF08659.7;PF02719.12;PF01118.21	NmrA;NAD_binding_10;Epimerase;3Beta_HSD;GDP_Man_Dehyd;Sacchrp_dh_NADP;KR;Polysacc_synt_2;Semialdhyde_dh	NmrA-like family;NA;NAD dependent epimerase/dehydratase family;3-beta hydroxysteroid dehydrogenase/isomerase family;GDP-mannose 4,6 dehydratase;Saccharopine dehydrogenase NADP binding domain;KR domain;Polysaccharide biosynthesis protein;Semialdehyde dehydrogenase, NAD binding domain	peroxisomal	4	15	68.6	High
Glyur000116s00009213.1	gene=Glyur000116s00009213	0.702316	-0.509807	0.2833	down	no	1.425	2.029	2.484	1.297	2.307	1	1.228	2.048	BP:organic substance metabolic process;BP:galacturonan metabolic process;BP:carbohydrate catabolic process;BP:negative regulation of catalytic activity;BP:pectin metabolic process;BP:cellular component organization;BP:cell wall organization or biogenesis;BP:cell wall organization;BP:biological regulation;BP:cellular component organization or biogenesis;BP:negative regulation of molecular function…	GO:0071704;GO:0010393;GO:0016052;GO:0043086;GO:0045488;GO:0016043;GO:0071554;GO:0071555;GO:0065007;GO:0071840;GO:0044092;GO:0065009;GO:0050790;GO:0009987;GO:1901575;GO:0008150;GO:0008152;GO:0000272;GO:0009056;GO:0009057;GO:0042545;GO:0044238;GO:0005975;GO:0005976;GO:0043170;GO:0045229;GO:0045490;GO:0031224;GO:0005618;GO:0016021;GO:0030312;GO:0044425;GO:0044464;GO:0005575;GO:0005576;GO:0045330;GO:…	K01051	E3.1.1.11	map00040	Pentose and glucuronate interconversions	COG4677	G:Carbohydrate transport and metabolism	PF01095.16;PF04043.12	Pectinesterase;PMEI	Pectinesterase;Plant invertase/pectin methylesterase inhibitor	ER	2	5	66.5	High
Glyur000020s00001814.1	gene=Glyur000020s00001814	0.73385	-0.446443	0.1172	down	no	1.42	1.935	1.972	1.668	2.166	1	1.707	1.552	CC:cellular_component;CC:membrane part;CC:integral component of membrane;CC:intrinsic component of membrane;	GO:0005575;GO:0044425;GO:0016021;GO:0031224	------	------	------	------	------	------	PF11523.5	DUF3223	Protein of unknown function	nuclear	3	11	27.2	High
Glyur000540s00023670.1	gene=Glyur000540s00023670	0.584201	-0.775464	0.0499	down	yes	1.235	2.114	2.691	1.737	1.914	1	1.316	1.389	BP:single-organism metabolic process;BP:single-organism process;BP:biological_process;BP:metabolic process;BP:oxidation-reduction process;MF:coenzyme binding;MF:oxidoreductase activity, acting on CH-OH group of donors;MF:oxidoreductase activity, acting on the CH-OH group of donors, NAD or NADP as acceptor;MF:dihydrokaempferol 4-reductase activity;MF:cinnamoyl-CoA reductase activity;MF:oxidoreduct…	GO:0044710;GO:0044699;GO:0008150;GO:0008152;GO:0055114;GO:0050662;GO:0016614;GO:0016616;GO:0045552;GO:0016621;GO:0016620;GO:0003824;GO:0016903;GO:0003674;GO:0005488;GO:0048037;GO:0016491	------	------	------	------	COG0451	M:Cell wall/membrane/envelope biogenesis	PF01370.18;PF01073.16;PF13460.3;PF16363.2;PF05368.10;PF02719.12;PF08659.7;PF00106.22;PF07993.9	Epimerase;3Beta_HSD;NAD_binding_10;GDP_Man_Dehyd;NmrA;Polysacc_synt_2;KR;adh_short;NAD_binding_4	NAD dependent epimerase/dehydratase family;3-beta hydroxysteroid dehydrogenase/isomerase family;NA;GDP-mannose 4,6 dehydratase;NmrA-like family;Polysaccharide biosynthesis protein;KR domain;short chain dehydrogenase;Male sterility protein	peroxisomal	13	60	34.6	High
Glyur000147s00013828.1	gene=Glyur000147s00013828	0.784906	-0.349409	0.2183	down	no	1.456	1.855	1.787	1.769	2.009	1	1.461	1.908	BP:nucleosome organization;BP:cellular component assembly;BP:regulation of primary metabolic process;BP:regulation of metabolic process;BP:macromolecular complex subunit organization;BP:regulation of cellular biosynthetic process;BP:regulation of cellular metabolic process;BP:cellular macromolecular complex assembly;BP:regulation of biological process;BP:cellular component organization or biogene…	GO:0034728;GO:0022607;GO:0080090;GO:0019222;GO:0043933;GO:0031326;GO:0031323;GO:0034622;GO:0050789;GO:0071840;GO:0071824;GO:0071822;GO:0006325;GO:2000112;GO:0016043;GO:0065003;GO:0019219;GO:0065007;GO:0065004;GO:0010468;GO:0009987;GO:0060255;GO:0006461;GO:0009889;GO:1903506;GO:0050794;GO:0008150;GO:0051171;GO:2001141;GO:0006334;GO:0051252;GO:0006355;GO:0010556;GO:0043226;GO:0043229;GO:0043227;GO:…	------	------	------	------	------	------	PF00538.16;PF02178.16	Linker_histone;AT_hook	linker histone H1 and H5 family;AT hook motif	nuclear	4	19	19.6	High
Glyur000349s00021110.1	gene=Glyur000349s00021110	0.907818	-0.139525	0.6543	no change	no	1.556	1.714	1.437	1.728	1.978	1	1.959	1.71	------	------	------	------	------	------	COG5531	B:Chromatin structure and dynamics	PF02201.15	SWIB	SWIB/MDM2 domain	mitochondrial	6	36	13.7	High
Glyur000275s00017038.1	gene=Glyur000275s00017038	0.664755	-0.589105	0.01658	down	yes	1.275	1.918	2.057	1.762	1.934	1	1.405	1.42	BP:external encapsulating structure organization;BP:cellular macromolecule localization;BP:cellular component organization;BP:cell wall organization or biogenesis;BP:cell wall organization;BP:cellular component organization or biogenesis;BP:polysaccharide localization;BP:macromolecule localization;BP:cell wall thickening;BP:callose deposition in cell wall;BP:callose localization;BP:cellular proce…	GO:0045229;GO:0070727;GO:0016043;GO:0071554;GO:0071555;GO:0071840;GO:0033037;GO:0033036;GO:0052386;GO:0052543;GO:0052545;GO:0009987;GO:0006950;GO:0008150;GO:0009266;GO:0009408;GO:0051179;GO:0051641;GO:0042545;GO:0009628;GO:0050896;GO:0046658;GO:0031226;GO:0031224;GO:0031225;GO:0005618;GO:0009505;GO:0030312;GO:0044459;GO:0044464;GO:0005575;GO:0044425;GO:0003674;GO:0030247;GO:0016798;GO:0005488;GO:…	------	------	------	------	------	------	PF07983.10	X8	X8 domain	ER	1	5	19.4	High
Glyur000445s00020007.1	gene=Glyur000445s00020007	1.081099	0.112498	0.7757	no change	no	1.653	1.529	1.462	1.322	1.803	1	1.64	2.319	BP:primary metabolic process;BP:protein metabolic process;BP:macromolecule metabolic process;BP:organic substance metabolic process;BP:biological_process;BP:metabolic process;BP:proteolysis;MF:molecular_function;MF:hydrolase activity;MF:catalytic activity;MF:peptidase activity;	GO:0044238;GO:0019538;GO:0043170;GO:0071704;GO:0008150;GO:0008152;GO:0006508;GO:0003674;GO:0016787;GO:0003824;GO:0008233	------	------	------	------	------	------	PF14547.3	Hydrophob_seed	Hydrophobic seed protein	extracellular	2	10	14.8	High
Glyur000078s00005450.1	gene=Glyur000078s00005450	0.8462	-0.24093	0.3939	no change	no	1.425	1.684	1.851	1.421	1.78	1	1.455	1.819	BP:response to water deprivation;BP:response to water;BP:response to endogenous stimulus;BP:response to abscisic acid;BP:response to lipid;BP:cold acclimation;BP:response to stress;BP:biological_process;BP:response to acid chemical;BP:response to temperature stimulus;BP:response to cold;BP:response to chemical;BP:response to inorganic substance;BP:response to organic substance;BP:response to oxyg…	GO:0009414;GO:0009415;GO:0009719;GO:0009737;GO:0033993;GO:0009631;GO:0006950;GO:0008150;GO:0001101;GO:0009266;GO:0009409;GO:0042221;GO:0010035;GO:0010033;GO:1901700;GO:0009628;GO:0009725;GO:0097305;GO:0050896;GO:0016020;GO:0005829;GO:0044464;GO:0005575;GO:0044444;GO:0044424	------	------	------	------	------	------	PF00257.16	Dehydrin	Dehydrin	nuclear	20	74	24.4	High
Glyur000866s00031712.1	gene=Glyur000866s00031712	1.249092	0.32088	0.4934	up	no	1.72	1.377	1.463	1.22	1.449	1	1.617	2.544	------	------	------	------	------	------	------	------	------	------	------	cytoplasmic	5	31	14.7	High
Glyur002378s00036056.1	gene=Glyur002378s00036056	0.807356	-0.308724	0.2178	down	no	1.383	1.713	1.658	1.55	1.932	1	1.639	1.511	------	------	------	------	------	------	------	------	------	------	------	plasma membrane	1	4	22.8	Medium
Glyur000276s00017151.1	gene=Glyur000276s00017151	0.627624	-0.672027	0.004214	down	yes	1.136	1.81	1.827	1.739	1.863	1	1.057	1.351	MF:catalytic activity;MF:transferase activity;MF:molecular_function;MF:transferase activity, transferring glycosyl groups;	GO:0003824;GO:0016740;GO:0003674;GO:0016757	K06617	E2.4.1.82	map00052	Galactose metabolism	------	------	PF05691.9	Raffinose_syn	Raffinose synthase or seed imbibition protein Sip1	cytoplasmic	1	1	82.2	Low
Glyur000383s00019464.1	gene=Glyur000383s00019464	1.649728	0.722228	0.3679	up	no	1.818	1.102	1.033	1.117	1.157	1	3.22	1.233	MF:organic cyclic compound binding;MF:molecular_function;MF:heterocyclic compound binding;MF:nucleic acid binding;MF:binding;	GO:0097159;GO:0003674;GO:1901363;GO:0003676;GO:0005488	------	------	------	------	------	------	PF12752.4;PF01424.19	SUZ;R3H	SUZ domain;R3H domain	cytoplasmic	1	2	59.2	High
Glyur000309s00018418.1	gene=Glyur000309s00018418	0.80782	-0.307895	0.06605	down	no	1.219	1.509	1.484	1.48	1.563	1	1.288	1.37	MF:organic cyclic compound binding;MF:nucleotide binding;MF:small molecule binding;MF:molecular_function;MF:binding;MF:nucleic acid binding;MF:heterocyclic compound binding;MF:nucleoside phosphate binding;	GO:0097159;GO:0000166;GO:0036094;GO:0003674;GO:0005488;GO:0003676;GO:1901363;GO:1901265	K14398	CPSF6_7	map03015	mRNA surveillance pathway	------	------	PF00076.19	RRM_1	RNA recognition motif.	nuclear	2	4	75.9	High
Glyur000626s00022216.1	gene=Glyur000626s00022216	0.75932	-0.39722	0.5003	down	no	1.161	1.529	1.061	2.512	1.015	1	1.246	1.236	BP:cellular glucuronidation;BP:flavonoid glucuronidation;BP:carboxylic acid metabolic process;BP:oxoacid metabolic process;BP:small molecule metabolic process;BP:single-organism process;BP:organic substance biosynthetic process;BP:single-organism metabolic process;BP:organic substance metabolic process;BP:glucuronate metabolic process;BP:cellular process;BP:monocarboxylic acid metabolic process;B…	GO:0052695;GO:0052696;GO:0019752;GO:0043436;GO:0044281;GO:0044699;GO:1901576;GO:0044710;GO:0071704;GO:0019585;GO:0009987;GO:0032787;GO:0009058;GO:0008150;GO:0008152;GO:0044723;GO:0044238;GO:0005975;GO:0006082;GO:0005996;GO:0009812;GO:0009813;GO:0044237;GO:0044763;GO:0006063;GO:0044464;GO:0043229;GO:0043227;GO:0043226;GO:0043231;GO:0005575;GO:0044424;GO:0003674;GO:0080043;GO:0046527;GO:0016740;GO:…	------	------	------	------	------	------	PF00201.15	UDPGT	UDP-glucoronosyl and UDP-glucosyl transferase	chloroplast	1	1	98.8	Medium
Glyur002478s00041716.1	gene=Glyur002478s00041716	0.948718	-0.075949	0.6708	no change	no	1.295	1.365	1.324	1.354	1.417	1	1.401	1.485	BP:transport;BP:biological_process;BP:establishment of localization;BP:localization;MF:transporter activity;MF:molecular_function;	GO:0006810;GO:0008150;GO:0051234;GO:0051179;GO:0005215;GO:0003674	K03098	APOD	------	------	COG3040	M:Cell wall/membrane/envelope biogenesis	PF08212.9;PF00061.20	Lipocalin_2;Lipocalin	Lipocalin-like domain;Lipocalin / cytosolic fatty-acid binding protein family	cytoplasmic	7	33	21.4	High
Glyur000986s00028880.1	gene=Glyur000986s00028880	0.914141	-0.129511	0.4536	no change	no	1.267	1.386	1.428	1.299	1.43	1	1.453	1.347	BP:glucan catabolic process;BP:organic substance catabolic process;BP:organic substance metabolic process;BP:polysaccharide catabolic process;BP:biological_process;BP:metabolic process;BP:catabolic process;BP:macromolecule catabolic process;BP:glucan metabolic process;BP:primary metabolic process;BP:carbohydrate metabolic process;BP:polysaccharide metabolic process;BP:carbohydrate catabolic proce…	GO:0009251;GO:1901575;GO:0071704;GO:0000272;GO:0008150;GO:0008152;GO:0009056;GO:0009057;GO:0044042;GO:0044238;GO:0005975;GO:0005976;GO:0016052;GO:0043170;GO:0015926;GO:0016798;GO:0102483;GO:0003674;GO:0008422;GO:0016787;GO:0003824;GO:0004553	K05349	bglX	map00460;map00940;map00500	Cyanoamino acid metabolism;Phenylpropanoid biosynthesis;Starch and sucrose metabolism	COG1472	G:Carbohydrate transport and metabolism	PF00933.18;PF01915.19	Glyco_hydro_3;Glyco_hydro_3_C	Glycosyl hydrolase family 3 N terminal domain;Glycosyl hydrolase family 3 C-terminal domain	cytoplasmic	2	6	66.4	High
Glyur000024s00006641.1	gene=Glyur000024s00006641	1.012987	0.018616	0.9316	no change	no	1.326	1.309	1.206	1.339	1.382	1	1.598	1.379	------	------	------	------	------	------	------	------	PF03735.11	ENT	ENT domain	mitochondrial	1	2	52.1	High
Glyur000690s00025184.1	gene=Glyur000690s00025184	1.074132	0.103172	0.7365	no change	no	1.362	1.268	1.345	1.303	1.156	1	1.234	1.852	BP:ion homeostasis;BP:homeostatic process;BP:transition metal ion homeostasis;BP:inorganic ion homeostasis;BP:single-organism process;BP:cellular transition metal ion homeostasis;BP:biological regulation;BP:regulation of biological quality;BP:cellular homeostasis;BP:cellular process;BP:cellular metal ion homeostasis;BP:cation transport;BP:ion transport;BP:transport;BP:cellular ion homeostasis;BP:…	GO:0050801;GO:0042592;GO:0055076;GO:0098771;GO:0044699;GO:0046916;GO:0065007;GO:0065008;GO:0019725;GO:0009987;GO:0006875;GO:0006812;GO:0006811;GO:0006810;GO:0006873;GO:0044765;GO:0030001;GO:0030003;GO:0055065;GO:0055080;GO:0055082;GO:0051234;GO:0051179;GO:1902578;GO:0048878;GO:0044763;GO:0008150;GO:0005737;GO:0044464;GO:0005575;GO:0044424;GO:0003674;GO:0005488;GO:0043169;GO:0046914;GO:0043167;GO:…	------	------	------	------	------	------	PF00403.23	HMA	Heavy-metal-associated domain	cytoplasmic	1	3	30.4	Medium
Glyur000210s00014440.1	gene=Glyur000210s00014440	1.028669	0.040779	0.8895	no change	no	1.507	1.465	1.331	1.39	1.675	1	1.866	1.655	CC:intracellular non-membrane-bounded organelle;CC:cell part;CC:cellular_component;CC:intracellular organelle;CC:non-membrane-bounded organelle;CC:intracellular part;CC:chromosome;CC:organelle;	GO:0043232;GO:0044464;GO:0005575;GO:0043229;GO:0043228;GO:0044424;GO:0005694;GO:0043226	K11275	H1_5	------	------	------	------	PF00538.16	Linker_histone	linker histone H1 and H5 family	cytoplasmic	3	10	31.5	High
Glyur001783s00040457.1	gene=Glyur001783s00040457	0.797322	-0.326766	0.1248	down	no	1.31	1.643	1.508	1.664	1.756	1	1.491	1.439	------	------	------	------	------	------	------	------	------	------	------	nuclear	3	13	25.2	High
Glyur000227s00015138.1	gene=Glyur000227s00015138	1.653043	0.725124	0.4191	up	no	1.82	1.101	1.18	1.051	1.072	1	1.044	3.417	BP:calcium-mediated signaling;BP:regulation of cellular process;BP:biological regulation;BP:signal transduction;BP:second-messenger-mediated signaling;BP:biological_process;BP:intracellular signal transduction;BP:regulation of biological process;CC:cell-cell junction;CC:cell junction;CC:cell part;CC:cellular_component;CC:intracellular;CC:plasmodesma;MF:molecular_function;MF:signal transducer acti…	GO:0019722;GO:0050794;GO:0065007;GO:0007165;GO:0019932;GO:0008150;GO:0035556;GO:0050789;GO:0005911;GO:0030054;GO:0044464;GO:0005575;GO:0005622;GO:0009506;GO:0003674;GO:0004871	------	------	------	------	------	------	PF05498.8	RALF	Rapid ALkalinization Factor	ER	2	12	13.8	High
Glyur000785s00024160.1	gene=Glyur000785s00024160	0.516762	-0.952428	0.02059	down	yes	0.9927	1.921	1.434	2.157	2.173	1	1.086	0.892	BP:single-organism process;BP:transport;BP:carbohydrate transport;BP:single-organism transport;BP:biological_process;BP:single-organism localization;BP:organic substance transport;BP:establishment of localization;BP:localization;CC:integral component of membrane;CC:cellular_component;CC:membrane part;CC:intrinsic component of membrane;	GO:0044699;GO:0006810;GO:0008643;GO:0044765;GO:0008150;GO:1902578;GO:0071702;GO:0051234;GO:0051179;GO:0016021;GO:0005575;GO:0044425;GO:0031224	------	------	------	------	------	------	PF03151.13;PF08449.8;PF00892.17	TPT;UAA;EamA	Triose-phosphate Transporter family;UAA transporter family;EamA-like transporter family	ER	2	6	38.9	High
Glyur002013s00039482.1	gene=Glyur002013s00039482	0.798235	-0.325115	0.133	down	no	1.266	1.586	1.662	1.397	1.699	1	1.48	1.318	BP:biological_process;BP:metabolic process;MF:hydrolase activity;MF:molecular_function;MF:catalytic activity;	GO:0008150;GO:0008152;GO:0016787;GO:0003674;GO:0003824	------	------	------	------	COG1535	Q:Secondary metabolites biosynthesis, transport and catabolism	PF00857.17	Isochorismatase	Isochorismatase family	peroxisomal	8	37	22.6	High
Glyur001600s00030354.1	gene=Glyur001600s00030354	0.84902	-0.23613	0.2939	no change	no	1.299	1.53	1.422	1.742	1.426	1	1.542	1.356	BP:primary metabolic process;BP:cellular biosynthetic process;BP:cellular nitrogen compound metabolic process;BP:nitrogen compound metabolic process;BP:cellular macromolecule biosynthetic process;BP:cellular protein metabolic process;BP:cellular macromolecule metabolic process;BP:peptide biosynthetic process;BP:organic substance metabolic process;BP:cytoplasmic translation;BP:organic substance bi…	GO:0044238;GO:0044249;GO:0034641;GO:0006807;GO:0034645;GO:0044267;GO:0044260;GO:0043043;GO:0071704;GO:0002181;GO:1901576;GO:0009987;GO:0009058;GO:0009059;GO:0008150;GO:0008152;GO:0044271;GO:0043604;GO:1901564;GO:0043603;GO:1901566;GO:0019538;GO:0044237;GO:0043170;GO:0006518;GO:0006412;GO:0015934;GO:0022625;GO:0044464;GO:0030529;GO:0005575;GO:0032991;GO:0044391;GO:1990904;GO:0044446;GO:0044444;GO:…	K02910	RP-L31e, RPL31	map03010	Ribosome	COG2097	J:Translation, ribosomal structure and biogenesis	PF01198.16	Ribosomal_L31e	Ribosomal protein L31e	cytoplasmic	8	53	14	High
Glyur000064s00005596.1	gene=Glyur000064s00005596	1.574565	0.654954	0.1992	up	no	1.721	1.093	1.107	0.837	1.334	1	1.858	2.304	BP:cellular water homeostasis;BP:homeostatic process;BP:localization;BP:single-organism process;BP:cell volume homeostasis;BP:cellular component organization;BP:regulation of anatomical structure size;BP:biological regulation;BP:cellular component organization or biogenesis;BP:regulation of biological quality;BP:cellular homeostasis;BP:transport;BP:ion transport;BP:cellular process;BP:ion transme…	GO:0009992;GO:0042592;GO:0051179;GO:0044699;GO:0006884;GO:0016043;GO:0090066;GO:0065007;GO:0071840;GO:0065008;GO:0019725;GO:0006810;GO:0006811;GO:0009987;GO:0034220;GO:0044765;GO:0044763;GO:0030104;GO:0055082;GO:0051234;GO:0055085;GO:1902578;GO:0008361;GO:0048878;GO:0008150;GO:0032535;GO:0000325;GO:0016021;GO:0031224;GO:0005773;GO:0009705;GO:0031226;GO:0043226;GO:0005575;GO:0031090;GO:0043227;GO:…	K09873	TIP	------	------	COG0580	G:Carbohydrate transport and metabolism	PF00230.17	MIP	Major intrinsic protein	ER	1	8	21	High
Glyur000932s00035816.1	gene=Glyur000932s00035816	1.015884	0.022736	0.9562	no change	no	1.407	1.385	1.036	1.412	1.707	1	2.059	1.163	CC:cellular_component;CC:membrane part;CC:integral component of membrane;CC:intrinsic component of membrane;	GO:0005575;GO:0044425;GO:0016021;GO:0031224	------	------	------	------	------	------	PF04852.9	DUF640	Protein of unknown function	cytoplasmic	1	22	20	High
Glyur000373s00018541.1	gene=Glyur000373s00018541	0.792149	-0.336156	0.0559	down	no	1.231	1.554	1.575	1.598	1.489	1	1.317	1.375	BP:cellular protein metabolic process;BP:cellular macromolecule metabolic process;BP:organic substance metabolic process;BP:protein modification by small protein conjugation or removal;BP:protein modification by small protein conjugation;BP:protein ubiquitination involved in ubiquitin-dependent protein catabolic process;BP:cellular process;BP:cellular protein modification process;BP:macromolecule…	GO:0044267;GO:0044260;GO:0071704;GO:0070647;GO:0032446;GO:0042787;GO:0009987;GO:0006464;GO:0043412;GO:0036211;GO:0008150;GO:0008152;GO:0044238;GO:0019538;GO:0044237;GO:0043170;GO:0016567;GO:0043229;GO:0043227;GO:0043226;GO:0005737;GO:0005634;GO:0043231;GO:0044464;GO:0005575;GO:0044424;GO:0003674;GO:0004842;GO:0016740;GO:0019787;GO:0003824;GO:0016874	K10592	HUWE1, MULE, ARF-BP1	map04120	Ubiquitin mediated proteolysis	COG5021	O:Posttranslational modification, protein turnover, chaperones	PF06025.9;PF00632.22;PF06012.9;PF14377.3;PF00627.28	DUF913;HECT;DUF908;DUF4414;UBA	Domain of Unknown Function;HECT-domain;Domain of Unknown Function;Domain of unknown function;UBA/TS-N domain	cytoplasmic	1	1	417.8	High
Glyur000204s00012424.1	gene=Glyur000204s00012424	0.987618	-0.017974	0.938	no change	no	1.356	1.373	1.284	1.301	1.535	1	1.664	1.404	------	------	------	------	------	------	------	------	PF13178.3;PF00612.24	DUF4005;IQ	Protein of unknown function;IQ calmodulin-binding motif	mitochondrial	4	8	73.5	High
Glyur000381s00016112.1	gene=Glyur000381s00016112	0.850829	-0.233059	0.1515	no change	no	1.232	1.448	1.414	1.404	1.526	1	1.345	1.35	BP:regulation of RNA metabolic process;BP:negative regulation of metabolic process;BP:regulation of primary metabolic process;BP:regulation of metabolic process;BP:macromolecular complex subunit organization;BP:negative regulation of cellular metabolic process;BP:negative regulation of cellular process;BP:regulation of biological process;BP:negative regulation of gene expression;BP:negative regul…	GO:0051252;GO:0009892;GO:0080090;GO:0019222;GO:0043933;GO:0031324;GO:0048523;GO:0050789;GO:0010629;GO:0045892;GO:0071840;GO:0071826;GO:0032984;GO:0010605;GO:0009890;GO:0000122;GO:0031323;GO:2000112;GO:2000113;GO:0032988;GO:0008150;GO:0019219;GO:0031327;GO:0010556;GO:0065007;GO:0044699;GO:0031326;GO:0045934;GO:0060255;GO:0009889;GO:0009987;GO:1903506;GO:0050794;GO:1902679;GO:0022411;GO:0051171;GO:…	K13211	GCFC	------	------	------	------	PF07842.9;PF15458.3	GCFC;NTR2	GC-rich sequence DNA-binding factor-like protein;Nineteen complex-related protein 2	nuclear	2	2	102.6	High
Glyur000703s00022106.1	gene=Glyur000703s00022106	0.912293	-0.13243	0.4715	no change	no	1.269	1.391	1.31	1.537	1.325	1	1.403	1.404	BP:cellular component assembly;BP:macromolecular complex subunit organization;BP:cellular biosynthetic process;BP:cellular nitrogen compound metabolic process;BP:nitrogen compound metabolic process;BP:cellular macromolecule biosynthetic process;BP:cellular macromolecular complex assembly;BP:cellular component organization or biogenesis;BP:cellular protein metabolic process;BP:ribonucleoprotein co…	GO:0022607;GO:0043933;GO:0044249;GO:0034641;GO:0006807;GO:0034645;GO:0034622;GO:0071840;GO:0044267;GO:0071826;GO:0044260;GO:0043043;GO:0016043;GO:0065003;GO:0071704;GO:0022618;GO:1901576;GO:0009987;GO:0009058;GO:0009059;GO:0008150;GO:0008152;GO:0044271;GO:0044238;GO:0043604;GO:1901564;GO:0043603;GO:1901566;GO:0019538;GO:0044237;GO:0043170;GO:0006518;GO:0006412;GO:0015934;GO:0022625;GO:0044464;GO:…	K02923	RP-L38e, RPL38	map03010	Ribosome	------	------	PF01781.15	Ribosomal_L38e	Ribosomal L38e protein family	cytoplasmic	1	49	8	High
Glyur000926s00019321.1	gene=Glyur000926s00019321	1.074103	0.103132	0.7004	no change	no	1.377	1.282	1.492	1.171	1.184	1	1.702	1.43	BP:single-organism metabolic process;BP:single-organism process;BP:metabolic process;BP:biological_process;BP:oxidation-reduction process;MF:methylmalonate-semialdehyde dehydrogenas;MF:malonate-semialdehyde dehydrogenas;MF:oxidoreductase activity, acting on the aldehyde or oxo group of donors, NAD or NADP as acceptor;MF:catalytic activity;MF:oxidoreductase activity, acting on the aldehyde or oxo …	GO:0044710;GO:0044699;GO:0008152;GO:0008150;GO:0055114;GO:0004491;GO:0018478;GO:0016620;GO:0003824;GO:0016903;GO:0003674;GO:0004029;GO:0016491	K00140	mmsA, iolA, ALDH6A1	map00640;map00280;map00410;map00562	Propanoate metabolism;Valine, leucine and isoleucine degradation;beta-Alanine metabolism;Inositol phosphate metabolism	------	------	PF00171.19	Aldedh	Aldehyde dehydrogenase family	peroxisomal	4	15	50.2	High
Glyur000183s00013051.1	gene=Glyur000183s00013051	0.623242	-0.682137	0.1122	down	no	1.019	1.635	1.693	1.095	2.118	1	0.92	1.138	BP:single-organism metabolic process;BP:biological_process;BP:oxidation-reduction process;BP:single-organism process;BP:metabolic process;MF:anion binding;MF:coenzyme binding;MF:flavin adenine dinucleotide binding;MF:oxidoreductase activity, acting on CH-OH group of donors;MF:organic cyclic compound binding;MF:nucleotide binding;MF:small molecule binding;MF:catalytic activity;MF:molecular_functio…	GO:0044710;GO:0008150;GO:0055114;GO:0044699;GO:0008152;GO:0043168;GO:0050662;GO:0050660;GO:0016614;GO:0097159;GO:0000166;GO:0036094;GO:0003824;GO:0003674;GO:0005488;GO:0048037;GO:0043167;GO:1901363;GO:1901265;GO:0016491	------	------	------	------	COG0277	C:Energy production and conversion	PF01565.20;PF08031.9	FAD_binding_4;BBE	FAD binding domain;Berberine and berberine like	vacuolar	2	2	125.7	High
Glyur000678s00024778.1	gene=Glyur000678s00024778	1.039002	0.055198	0.8008	no change	no	1.332	1.282	1.309	1.402	1.136	1	1.545	1.452	BP:negative regulation of metabolic process;BP:regulation of primary metabolic process;BP:regulation of metabolic process;BP:macromolecular complex subunit organization;BP:regulation of cellular biosynthetic process;BP:negative regulation of cellular metabolic process;BP:regulation of cellular metabolic process;BP:negative regulation of cellular macromolecule biosynthetic process;BP:negative regu…	GO:0009892;GO:0080090;GO:0019222;GO:0043933;GO:0031326;GO:0031324;GO:0031323;GO:2000113;GO:0010629;GO:0050789;GO:0044699;GO:0010605;GO:0009890;GO:0006325;GO:0006342;GO:2000112;GO:0040029;GO:0016043;GO:0008150;GO:0019219;GO:0016458;GO:0065007;GO:0071840;GO:0048519;GO:0045814;GO:0010468;GO:0045934;GO:0060255;GO:0009987;GO:0009889;GO:1903506;GO:1903507;GO:1902679;GO:0044763;GO:0051171;GO:0051172;GO:…	K11251	H2A	------	------	COG5262	B:Chromatin structure and dynamics	PF16211.2;PF00125.21;PF00808.20	Histone_H2A_C;Histone;CBFD_NFYB_HMF	C-terminus of histone H2A;Core histone H2A/H2B/H3/H4;Histone-like transcription factor	nuclear	1	25	15.7	High
Glyur000045s00009957.1	gene=Glyur000045s00009957	0.946746	-0.078951	0.8528	no change	no	2.24	2.366	2.259	2.348	2.49	1	2.652	3.068	BP:negative regulation of metabolic process;BP:regulation of primary metabolic process;BP:regulation of metabolic process;BP:macromolecular complex subunit organization;BP:regulation of cellular biosynthetic process;BP:negative regulation of cellular metabolic process;BP:regulation of cellular metabolic process;BP:negative regulation of cellular macromolecule biosynthetic process;BP:negative regu…	GO:0009892;GO:0080090;GO:0019222;GO:0043933;GO:0031326;GO:0031324;GO:0031323;GO:2000113;GO:0010629;GO:0050789;GO:0044699;GO:0010605;GO:0009890;GO:0006325;GO:0006342;GO:2000112;GO:0040029;GO:0016043;GO:0008150;GO:0019219;GO:0016458;GO:0065007;GO:0071840;GO:0048519;GO:0045814;GO:0010468;GO:0045934;GO:0060255;GO:0009987;GO:0009889;GO:1903506;GO:1903507;GO:1902679;GO:0044763;GO:0051171;GO:0051172;GO:…	K11251	H2A	------	------	COG5262	B:Chromatin structure and dynamics	PF16211.2;PF00125.21;PF00808.20	Histone_H2A_C;Histone;CBFD_NFYB_HMF	C-terminus of histone H2A;Core histone H2A/H2B/H3/H4;Histone-like transcription factor	mitochondrial	3	38	27.8	High
Glyur001064s00029632.1	gene=Glyur001064s00029632	0.314502	-1.668859	0.005878	down	yes	1.08	3.434	3.92	2.56	3.823	1	1.125	1.115	BP:cellular protein metabolic process;BP:cellular macromolecule metabolic process;BP:organic substance metabolic process;BP:proteolysis;BP:proteolysis involved in cellular protein catabolic process;BP:vacuolar protein processing;BP:cellular process;BP:biological_process;BP:metabolic process;BP:protein processing;BP:primary metabolic process;BP:protein maturation;BP:protein metabolic process;BP:ce…	GO:0044267;GO:0044260;GO:0071704;GO:0006508;GO:0051603;GO:0006624;GO:0009987;GO:0008150;GO:0008152;GO:0016485;GO:0044238;GO:0051604;GO:0019538;GO:0044237;GO:0043170;GO:0043229;GO:0043227;GO:0043226;GO:0005773;GO:0043231;GO:0044464;GO:0005575;GO:0044444;GO:0044424;GO:0004175;GO:0003674;GO:0008233;GO:0008234;GO:0070011;GO:0016787;GO:0003824;GO:0004197	K01369	LGMN	------	------	COG5206	O:Posttranslational modification, protein turnover, chaperones	PF01650.15	Peptidase_C13	Peptidase C13 family	ER	1	3	53.5	High
Glyur000802s00023719.1	gene=Glyur000802s00023719	0.935731	-0.095834	0.8207	no change	no	1.951	2.085	1.607	2.376	2.271	1	2.668	2.186	MF:sequence-specific DNA binding;MF:organic cyclic compound binding;MF:molecular_function;MF:binding;MF:nucleic acid binding;MF:DNA binding;MF:heterocyclic compound binding;	GO:0043565;GO:0097159;GO:0003674;GO:0005488;GO:0003676;GO:0003677;GO:1901363	K03627	MBF1	------	------	COG1813	K:Transcription	PF08523.7;PF01381.19	MBF1;HTH_3	Multiprotein bridging factor 1;Helix-turn-helix	nuclear	4	31	22.5	High
Glyur000417s00031381.1	gene=Glyur000417s00031381	2.400685	1.263446	0.4169	up	no	2.804	1.168	1.069	1.156	1.279	1	6.421	0.992	BP:transport;BP:biological_process;BP:cellular process;BP:localization;BP:single-organism transport;BP:single-organism cellular process;BP:single-organism process;BP:single-organism localization;BP:establishment of localization;BP:transmembrane transport;CC:integral component of membrane;CC:cellular_component;CC:membrane part;CC:intrinsic component of membrane;	GO:0006810;GO:0008150;GO:0009987;GO:0051179;GO:0044765;GO:0044763;GO:0044699;GO:1902578;GO:0051234;GO:0055085;GO:0016021;GO:0005575;GO:0044425;GO:0031224	------	------	------	------	------	------	PF07690.13;PF03105.16;PF00083.21	MFS_1;SPX;Sugar_tr	Major Facilitator Superfamily;SPX domain;Sugar	nuclear	1	2	58.7	High
Glyur000123s00008448.1	gene=Glyur000123s00008448	0.932518	-0.100796	0.7917	no change	no	1.907	2.045	1.828	1.928	2.378	1	2.258	2.463	CC:DNA packaging complex;CC:intracellular organelle;CC:nucleosome;CC:membrane-bounded organelle;CC:intracellular organelle part;CC:nucleus;CC:organelle;CC:protein complex;CC:macromolecular complex;CC:intracellular membrane-bounded organelle;CC:protein-DNA complex;CC:cell part;CC:cellular_component;CC:intracellular part;CC:chromosomal part;CC:organelle part;MF:DNA binding;MF:molecular_function;MF:…	GO:0044815;GO:0043229;GO:0000786;GO:0043227;GO:0044446;GO:0005634;GO:0043226;GO:0043234;GO:0032991;GO:0043231;GO:0032993;GO:0044464;GO:0005575;GO:0044424;GO:0044427;GO:0044422;GO:0003677;GO:0003674;GO:0005488;GO:0003676;GO:1901363;GO:0046982;GO:0097159;GO:0005515;GO:0046983	K11252	H2B	------	------	------	------	PF00125.21;PF00808.20	Histone;CBFD_NFYB_HMF	Core histone H2A/H2B/H3/H4;Histone-like transcription factor	nuclear	4	58	16.3	High
Glyur000361s00013173.1	gene=Glyur000361s00013173	0.824773	-0.27793	0.4028	down	no	1.638	1.986	1.963	2.062	1.934	1	2.285	1.628	CC:integral component of membrane;CC:cellular_component;CC:membrane part;CC:intrinsic component of membrane;MF:isomerase activity;MF:catalytic activity;MF:molecular_function;	GO:0016021;GO:0005575;GO:0044425;GO:0031224;GO:0016853;GO:0003824;GO:0003674	K08246	CPI1	map00100	Steroid biosynthesis	------	------	------	------	------	ER	1	5	32.8	Low
Glyur000134s00009775.1	gene=Glyur000134s00009775	0.686145	-0.543414	0.128	down	no	1.456	2.122	2.075	1.728	2.563	1	1.51	1.859	BP:cellular catabolic process;BP:hydrogen peroxide catabolic process;BP:detoxification;BP:single-organism process;BP:single-organism catabolic process;BP:single-organism metabolic process;BP:cellular oxidant detoxification;BP:biological_process;BP:cellular process;BP:reactive oxygen species metabolic process;BP:cellular detoxification;BP:single-organism cellular process;BP:metabolic process;BP:ca…	GO:0044248;GO:0042744;GO:0098754;GO:0044699;GO:0044712;GO:0044710;GO:0098869;GO:0008150;GO:0009987;GO:0072593;GO:1990748;GO:0044763;GO:0008152;GO:0009056;GO:0006979;GO:0055114;GO:0050896;GO:0006950;GO:0044237;GO:0042743;GO:0005575;GO:0005576;GO:0003674;GO:0005488;GO:1901363;GO:0016491;GO:0043169;GO:0043167;GO:0016684;GO:0020037;GO:0016209;GO:0003824;GO:0046872;GO:0046906;GO:0097159;GO:0004601	K00430	E1.11.1.7	map00940	Phenylpropanoid biosynthesis	------	------	PF00141.20	peroxidase	Peroxidase	ER	13	51	36.5	High
Glyur000283s00016944.1	gene=Glyur000283s00016944	0.78479	-0.349621	0.2265	down	no	1.517	1.933	1.682	2.114	2.003	1	1.842	1.708	MF:cation binding;MF:transition metal ion binding;MF:nucleotide binding;MF:organic cyclic compound binding;MF:ion binding;MF:small molecule binding;MF:molecular_function;MF:binding;MF:nucleic acid binding;MF:metal ion binding;MF:heterocyclic compound binding;MF:nucleoside phosphate binding;MF:zinc ion binding;	GO:0043169;GO:0046914;GO:0000166;GO:0097159;GO:0043167;GO:0036094;GO:0003674;GO:0005488;GO:0003676;GO:0046872;GO:1901363;GO:1901265;GO:0008270	K12885	RBMX, HNRNPG	map03040	Spliceosome	------	------	PF00076.19	RRM_1	RNA recognition motif.	cytoplasmic	3	11	36.7	High
Glyur000454s00019927.1	gene=Glyur000454s00019927	0.482587	-1.051139	0.307	down	no	0.97	2.01	1.045	3.786	1.2	1	0.933	0.977	BP:organonitrogen compound biosynthetic process;BP:immune system process;BP:cyanide metabolic process;BP:cell development;BP:carboxylic acid metabolic process;BP:organic acid biosynthetic process;BP:cellular catabolic process;BP:cellular biosynthetic process;BP:cellular nitrogen compound metabolic process;BP:nitrogen compound metabolic process;BP:small molecule metabolic process;BP:small molecule…	GO:1901566;GO:0002376;GO:0019499;GO:0048468;GO:0019752;GO:0016053;GO:0044248;GO:0044249;GO:0034641;GO:0006807;GO:0044281;GO:0044283;GO:1901576;GO:0009069;GO:0044699;GO:0044712;GO:0006534;GO:1901575;GO:0006563;GO:0048869;GO:0006520;GO:0080147;GO:0019500;GO:0071704;GO:1901605;GO:1901607;GO:0032502;GO:0000096;GO:0008652;GO:0000097;GO:0009987;GO:0044710;GO:0044767;GO:0009058;GO:0044711;GO:0008150;GO:…	K13034	ATCYSC1	map00460;map00270;map00920	Cyanoamino acid metabolism;Cysteine and methionine metabolism;Sulfur metabolism	COG0031	E:Amino acid transport and metabolism	PF00291.22	PALP	Pyridoxal-phosphate dependent enzyme	mitochondrial	9	29	41.4	High
Glyur000252s00012676.1	gene=Glyur000252s00012676	0.813882	-0.297108	0.2793	down	no	1.325	1.628	1.848	1.563	1.474	1	1.246	1.73	CC:cellular_component;CC:membrane part;CC:integral component of membrane;CC:intrinsic component of membrane;	GO:0005575;GO:0044425;GO:0016021;GO:0031224	------	------	------	------	------	------	------	------	------	peroxisomal	2	16	20.1	High
Glyur000069s00004078.1	gene=Glyur000069s00004078	0.711631	-0.490799	0.007619	down	yes	1.187	1.668	1.632	1.708	1.663	1	1.298	1.263	CC:intracellular membrane-bounded organelle;CC:nucleus;CC:cell part;CC:cellular_component;CC:intracellular organelle;CC:intracellular part;CC:membrane-bounded organelle;CC:organelle;MF:molecular_function;MF:binding;MF:protein binding;MF:protein dimerization activity;MF:protein heterodimerization activity;	GO:0043231;GO:0005634;GO:0044464;GO:0005575;GO:0043229;GO:0044424;GO:0043227;GO:0043226;GO:0003674;GO:0005488;GO:0005515;GO:0046983;GO:0046982	K08066	NFYC	------	------	COG5208	K:Transcription	PF00808.20;PF00125.21	CBFD_NFYB_HMF;Histone	Histone-like transcription factor;Core histone H2A/H2B/H3/H4	cytoplasmic	1	16	28.9	High
Glyur000641s00026561.1	gene=Glyur000641s00026561	0.829663	-0.269402	0.3511	down	no	1.281	1.544	1.239	1.519	1.873	1	1.584	1.258	BP:primary metabolic process;BP:organic substance metabolic process;BP:protein metabolic process;BP:biological_process;BP:metabolic process;BP:proteolysis;BP:macromolecule metabolic process;CC:cell wall;CC:cell part;CC:external encapsulating structure;CC:cellular_component;MF:molecular_function;MF:endopeptidase activity;MF:serine-type endopeptidase activity;MF:hydrolase activity;MF:serine hydrola…	GO:0044238;GO:0071704;GO:0019538;GO:0008150;GO:0008152;GO:0006508;GO:0043170;GO:0005618;GO:0044464;GO:0030312;GO:0005575;GO:0003674;GO:0004175;GO:0004252;GO:0016787;GO:0017171;GO:0003824;GO:0070011;GO:0008233;GO:0008236	------	------	------	------	COG1404	O:Posttranslational modification, protein turnover, chaperones	PF00082.19;PF05922.13;PF02225.19	Peptidase_S8;Inhibitor_I9;PA	Subtilase family;Peptidase inhibitor I9;PA domain	ER	1	1	84.7	High
Glyur003570s00039991.1	gene=Glyur003570s00039991	0.729896	-0.454238	0.01613	down	yes	1.189	1.629	1.54	1.624	1.723	1	1.25	1.317	BP:purine ribonucleoside monophosphate metabolic process;BP:small molecule metabolic process;BP:ribonucleoside monophosphate metabolic process;BP:organic cyclic compound metabolic process;BP:single-organism catabolic process;BP:single-organism metabolic process;BP:ribonucleoside triphosphate metabolic process;BP:oxidoreduction coenzyme metabolic process;BP:purine ribonucleoside triphosphate metab…	GO:0009167;GO:0044281;GO:0009161;GO:1901360;GO:0044712;GO:0044710;GO:0009199;GO:0006733;GO:0009205;GO:0046034;GO:0046031;GO:0032787;GO:0043436;GO:0046128;GO:0009179;GO:0046483;GO:1901564;GO:0016052;GO:0006163;GO:0006165;GO:0019637;GO:0009141;GO:0009144;GO:0006807;GO:0046496;GO:1901575;GO:0051186;GO:0006139;GO:0009150;GO:0008150;GO:0008152;GO:0044723;GO:0044724;GO:0044763;GO:0006753;GO:0006757;GO:…	K01689	ENO, eno	map03018;map00010	RNA degradation;Glycolysis / Gluconeogenesis	------	------	PF00113.19	Enolase_C	Enolase, C-terminal TIM barrel domain	cytoplasmic	2	62	8.3	High
Glyur000030s00002364.1	gene=Glyur000030s00002364	0.83992	-0.251677	0.1417	no change	no	1.254	1.493	1.457	1.479	1.542	1	1.352	1.41	BP:nucleic acid metabolic process;BP:cellular nitrogen compound metabolic process;BP:nitrogen compound metabolic process;BP:organic cyclic compound metabolic process;BP:cellular macromolecule metabolic process;BP:RNA processing;BP:organic substance metabolic process;BP:RNA secondary structure unwinding;BP:RNA splicing;BP:nucleobase-containing compound metabolic process;BP:cellular process;BP:cell…	GO:0090304;GO:0034641;GO:0006807;GO:1901360;GO:0044260;GO:0006396;GO:0071704;GO:0010501;GO:0008380;GO:0006139;GO:0009987;GO:0006725;GO:0008150;GO:0008152;GO:0046483;GO:0016070;GO:0044238;GO:0000375;GO:0044237;GO:0043170;GO:1990904;GO:0097525;GO:0005575;GO:0030529;GO:0071013;GO:0032991;GO:0030532;GO:0044464;GO:0044446;GO:0044428;GO:0005681;GO:0044424;GO:0005682;GO:0044422;GO:0003676;GO:0008026;GO:…	K12858	DDX23, PRP28	map03040	Spliceosome	------	------	PF00270.26	DEAD	DEAD/DEAH box helicase	mitochondrial	1	2	45	Medium
Glyur000070s00008092.1	gene=Glyur000070s00008092	0.702921	-0.508565	0.009001	down	yes	1.131	1.609	1.714	1.495	1.619	1	1.122	1.271	CC:protein complex;CC:mitochondrial membrane part;CC:respiratory chain complex I;CC:macromolecular complex;CC:catalytic complex;CC:cell part;CC:NADH dehydrogenase complex;CC:respiratory chain complex;CC:intracellular organelle part;CC:inner mitochondrial membrane protein complex;CC:cellular_component;CC:membrane protein complex;CC:cytoplasmic part;CC:mitochondrial respiratory chain complex I;CC:m…	GO:0043234;GO:0044455;GO:0045271;GO:0032991;GO:1902494;GO:0044464;GO:0030964;GO:0098803;GO:0044446;GO:0098800;GO:0005575;GO:0098796;GO:0044444;GO:0005747;GO:0044429;GO:0044425;GO:0044424;GO:1990204;GO:0044422;GO:0098798	------	------	------	------	------	------	------	------	------	extracellular	1	11	7.7	Medium
Glyur000054s00005313.1	gene=Glyur000054s00005313	0.808027	-0.307525	0.05679	down	no	1.208	1.495	1.445	1.489	1.552	1	1.306	1.317	BP:transport;BP:biological_process;BP:localization;BP:establishment of localization;CC:cellular_component;CC:intracellular;CC:cell part;MF:organic cyclic compound binding;MF:nucleotide binding;MF:small molecule binding;MF:molecular_function;MF:binding;MF:nucleic acid binding;MF:heterocyclic compound binding;MF:nucleoside phosphate binding;	GO:0006810;GO:0008150;GO:0051179;GO:0051234;GO:0005575;GO:0005622;GO:0044464;GO:0097159;GO:0000166;GO:0036094;GO:0003674;GO:0005488;GO:0003676;GO:1901363;GO:1901265	------	------	------	------	------	------	PF02136.17;PF00076.19	NTF2;RRM_1	Nuclear transport factor 2;RNA recognition motif.	cytoplasmic	3	7	50.4	High
Glyur004782s00041777.2	gene=Glyur004782s00041777	0.784379	-0.350377	0.1068	down	no	1.175	1.498	1.356	1.449	1.689	1	1.405	1.12	------	------	------	------	------	------	------	------	PF05056.9;PF15210.3	DUF674;SFTA2	Protein of unknown function;Surfactant-associated protein 2	cytoplasmic	1	1	107.5	High
Glyur009557s00047625.1	gene=Glyur009557s00047625	0.909221	-0.137297	0.4746	no change	no	1.272	1.399	1.502	1.39	1.304	1	1.301	1.516	------	------	------	------	------	------	------	------	PF14577.3	SEO_C	Sieve element occlusion C-terminus	cytoplasmic	5	29	20.3	High
Glyur003842s00044180.1	gene=Glyur003842s00044180	0.770252	-0.376597	0.2242	down	no	1.16	1.506	1.754	1.202	1.561	1	0.963	1.516	BP:response to stress;BP:single-organism process;BP:single-organism metabolic process;BP:organic substance metabolic process;BP:organic substance biosynthetic process;BP:defense response;BP:biosynthetic process;BP:biological_process;BP:metabolic process;BP:oxidation-reduction process;BP:response to stimulus;BP:flavonoid metabolic process;BP:flavonoid biosynthetic process;MF:molecular_function;MF:…	GO:0006950;GO:0044699;GO:0044710;GO:0071704;GO:1901576;GO:0006952;GO:0009058;GO:0008150;GO:0008152;GO:0055114;GO:0050896;GO:0009812;GO:0009813;GO:0003674;GO:0005488;GO:0016491;GO:0050662;GO:0003824;GO:0016614;GO:0016616;GO:0045552;GO:0048037	K13265	VR	map00943	Isoflavonoid biosynthesis	------	------	PF01370.18;PF01073.16;PF07993.9;PF16363.2;PF13460.3;PF05368.10;PF08659.7;PF02719.12	Epimerase;3Beta_HSD;NAD_binding_4;GDP_Man_Dehyd;NAD_binding_10;NmrA;KR;Polysacc_synt_2	NAD dependent epimerase/dehydratase family;3-beta hydroxysteroid dehydrogenase/isomerase family;Male sterility protein;GDP-mannose 4,6 dehydratase;NA;NmrA-like family;KR domain;Polysaccharide biosynthesis protein	cytoplasmic	1	13	36	High
Glyur012150s00047449.1	gene=Glyur012150s00047449	0.756453	-0.402678	0.02804	down	yes	1.143	1.511	1.587	1.373	1.574	1	1.135	1.293	BP:signal transduction;BP:intracellular signal transduction;BP:regulation of biological process;BP:biological regulation;BP:regulation of cellular process;BP:biological_process;BP:small GTPase mediated signal transduction;CC:intracellular organelle;CC:membrane-bounded organelle;CC:organelle;CC:vacuole;CC:intracellular membrane-bounded organelle;CC:cell part;CC:cellular_component;CC:cytoplasmic pa…	GO:0007165;GO:0035556;GO:0050789;GO:0065007;GO:0050794;GO:0008150;GO:0007264;GO:0043229;GO:0043227;GO:0043226;GO:0005773;GO:0043231;GO:0044464;GO:0005575;GO:0044444;GO:0044424;GO:0005768;GO:0035639;GO:1901363;GO:0003674;GO:0000166;GO:0001883;GO:0001882;GO:0043168;GO:0032561;GO:1901265;GO:0032549;GO:0017076;GO:0005525;GO:0036094;GO:0032555;GO:0043167;GO:0097367;GO:0097159;GO:0019001;GO:0032550;GO:…	K07904	RAB11A	map04144	Endocytosis	COG1100	R:General function prediction only	PF00071.19;PF08477.10	Ras;Roc	Ras family;Ras of Complex, Roc, domain of DAPkinase	cytoplasmic	1	20	16.3	High
Glyur000391s00016048.1	gene=Glyur000391s00016048	0.798772	-0.324144	0.04578	down	yes	1.171	1.466	1.485	1.369	1.545	1	1.212	1.301	BP:nucleic acid metabolic process;BP:cellular nitrogen compound metabolic process;BP:nitrogen compound metabolic process;BP:nucleobase-containing compound metabolic process;BP:cellular macromolecule metabolic process;BP:organic substance metabolic process;BP:organic cyclic compound metabolic process;BP:primary metabolic process;BP:cellular process;BP:cellular aromatic compound metabolic process;B…	GO:0090304;GO:0034641;GO:0006807;GO:0006139;GO:0044260;GO:0071704;GO:1901360;GO:0044238;GO:0009987;GO:0006725;GO:0008150;GO:0008152;GO:0046483;GO:0016070;GO:0016071;GO:0044237;GO:0043170;GO:0006396;GO:0006397;GO:0003674;GO:0005488;GO:0003676;GO:1901363;GO:1901265;GO:0000166;GO:0036094;GO:0097159	------	------	------	------	------	------	PF00076.19	RRM_1	RNA recognition motif.	nuclear	2	3	72.8	High
Glyur003273s00038201.1	gene=Glyur003273s00038201	0.456081	-1.132638	0.009667	down	yes	1.35	2.96	3.036	2.999	2.846	1	1.018	2.033	CC:cellular_component;CC:membrane part;CC:integral component of membrane;CC:intrinsic component of membrane;	GO:0005575;GO:0044425;GO:0016021;GO:0031224	K20362	YIF1	------	------	COG5197	S:Function unknown	PF03878.12	YIF1	YIF1	peroxisomal	2	16	34.8	High
Glyur000087s00008561.1	gene=Glyur000087s00008561	0.476407	-1.069734	0.02953	down	yes	1.363	2.861	2.384	3.562	2.638	1	1.183	1.905	BP:cellular glucuronidation;BP:flavonoid glucuronidation;BP:carboxylic acid metabolic process;BP:oxoacid metabolic process;BP:small molecule metabolic process;BP:single-organism process;BP:organic substance biosynthetic process;BP:single-organism metabolic process;BP:organic substance metabolic process;BP:glucuronate metabolic process;BP:cellular process;BP:monocarboxylic acid metabolic process;B…	GO:0052695;GO:0052696;GO:0019752;GO:0043436;GO:0044281;GO:0044699;GO:1901576;GO:0044710;GO:0071704;GO:0019585;GO:0009987;GO:0032787;GO:0009058;GO:0008150;GO:0008152;GO:0044723;GO:0044238;GO:0005975;GO:0006082;GO:0005996;GO:0009812;GO:0009813;GO:0044237;GO:0044763;GO:0006063;GO:0044464;GO:0043229;GO:0043227;GO:0043226;GO:0043231;GO:0005575;GO:0044424;GO:0003674;GO:0080043;GO:0046527;GO:0016740;GO:…	K18822	UGT73P2	------	------	------	------	PF00201.15	UDPGT	UDP-glucoronosyl and UDP-glucosyl transferase	cytoplasmic	7	21	72.2	High
Glyur000214s00016035.1	gene=Glyur000214s00016035	0.482111	-1.052562	0.06517	down	no	1.361	2.823	2.273	2.316	3.879	1	1.81	1.273	BP:regulation of biological process;BP:localization;BP:carbohydrate transmembrane transport;BP:carbohydrate transport;BP:biological regulation;BP:single-organism process;BP:organic substance transport;BP:transport;BP:regulation of cellular process;BP:single-organism transport;BP:biological_process;BP:establishment of localization;BP:transmembrane transport;BP:single-organism localization;BP:regul…	GO:0050789;GO:0051179;GO:0034219;GO:0008643;GO:0065007;GO:0044699;GO:0071702;GO:0006810;GO:0050794;GO:0044765;GO:0008150;GO:0051234;GO:0055085;GO:1902578;GO:0051726;GO:0044763;GO:0009987;GO:0031224;GO:0016021;GO:0005575;GO:0044425;GO:0003674;GO:0004672;GO:0004693;GO:0004674;GO:0097472;GO:0016740;GO:0016301;GO:0005215;GO:0003824;GO:0016773;GO:0016772	K15283;K05350	SLC35E1;bglB	map00460;map00940;map00500	Cyanoamino acid metabolism;Phenylpropanoid biosynthesis;Starch and sucrose metabolism	------	------	PF03151.13;PF00892.17	TPT;EamA	Triose-phosphate Transporter family;EamA-like transporter family	chloroplast	4	16	43.7	High
Glyur000148s00009046.1	gene=Glyur000148s00009046	1.014316	0.020507	0.9619	no change	no	1.913	1.886	1.608	2.011	2.039	1	2.801	1.939	BP:primary metabolic process;BP:cellular biosynthetic process;BP:cellular nitrogen compound metabolic process;BP:nitrogen compound metabolic process;BP:cellular macromolecule biosynthetic process;BP:cellular protein metabolic process;BP:cellular macromolecule metabolic process;BP:peptide biosynthetic process;BP:organic substance metabolic process;BP:cytoplasmic translation;BP:organic substance bi…	GO:0044238;GO:0044249;GO:0034641;GO:0006807;GO:0034645;GO:0044267;GO:0044260;GO:0043043;GO:0071704;GO:0002181;GO:1901576;GO:0009987;GO:0009058;GO:0009059;GO:0008150;GO:0008152;GO:0044271;GO:0043604;GO:1901564;GO:0043603;GO:1901566;GO:0019538;GO:0044237;GO:0043170;GO:0006518;GO:0006412;GO:0015934;GO:0022625;GO:0044464;GO:0030529;GO:0005575;GO:0032991;GO:0044391;GO:1990904;GO:0044446;GO:0044444;GO:…	K02891	RP-L22e, RPL22	map03010	Ribosome	------	------	PF01776.14	Ribosomal_L22e	Ribosomal L22e protein family	cytoplasmic	4	48	13.9	High
Glyur000877s00023928.1	gene=Glyur000877s00023928	0.832733	-0.264074	0.4069	no change	no	1.618	1.943	1.624	2.121	2.084	1	2.001	1.854	------	------	------	------	------	------	------	------	PF06747.10	CHCH	CHCH domain	mitochondrial	1	10	14.6	High
Glyur000007s00002872.1	gene=Glyur000007s00002872	0.654837	-0.610792	0.02238	down	yes	1.347	2.057	1.975	1.992	2.203	1	1.616	1.424	BP:cell division;BP:single-organism process;BP:cellular process;BP:biological_process;BP:single-organism cellular process;CC:cytoplasm;CC:cell part;CC:cellular_component;CC:intracellular part;MF:purine ribonucleoside triphosphate binding;MF:molecular_function;MF:binding;MF:ion binding;MF:heterocyclic compound binding;MF:nucleoside binding;MF:guanyl nucleotide binding;MF:nucleotide binding;MF:guan…	GO:0051301;GO:0044699;GO:0009987;GO:0008150;GO:0044763;GO:0005737;GO:0044464;GO:0005575;GO:0044424;GO:0035639;GO:0003674;GO:0005488;GO:0043167;GO:1901363;GO:0001882;GO:0019001;GO:0000166;GO:0032561;GO:0001883;GO:0032549;GO:0017076;GO:0005525;GO:0016787;GO:0003924;GO:0017111;GO:1901265;GO:0036094;GO:0003824;GO:0032555;GO:0016818;GO:0097367;GO:0097159;GO:0016817;GO:0043168;GO:0016462;GO:0032550;GO:…	K03531	ftsZ	------	------	COG0206	D:Cell cycle control, cell division, chromosome partitioning	PF00091.22;PF12327.5	Tubulin;FtsZ_C	Tubulin/FtsZ family, GTPase domain;FtsZ family, C-terminal domain	chloroplast	16	49	51.2	High
Glyur000192s00009356.1	gene=Glyur000192s00009356	0.667004	-0.584233	0.0252	down	yes	1.318	1.976	1.881	2.063	1.984	1	1.325	1.628	BP:generation of precursor metabolites and energy;BP:single-organism process;BP:single-organism metabolic process;BP:electron transport chain;BP:cellular process;BP:biological_process;BP:metabolic process;BP:oxidation-reduction process;BP:cellular metabolic process;BP:single-organism cellular process;CC:intracellular organelle;CC:membrane-bounded organelle;CC:organelle;CC:plastid;CC:chloroplast;C…	GO:0006091;GO:0044699;GO:0044710;GO:0022900;GO:0009987;GO:0008150;GO:0008152;GO:0055114;GO:0044237;GO:0044763;GO:0043229;GO:0043227;GO:0043226;GO:0009536;GO:0009507;GO:0043231;GO:0044464;GO:0005575;GO:0044444;GO:0044424;GO:0003674;GO:0005488;GO:0043169;GO:0051540;GO:0043167;GO:0046872;GO:0009055;GO:0051536;GO:0051537;GO:0005515	K02639	petF	map00195	Photosynthesis	COG0633	C:Energy production and conversion	PF00111.24	Fer2	2Fe-2S iron-sulfur cluster binding domain	chloroplast	2	17	15.2	High
Glyur000546s00034974.1	gene=Glyur000546s00034974	0.83912	-0.25305	0.3525	no change	no	1.45	1.728	1.778	1.525	1.882	1	1.834	1.515	BP:protein folding;BP:cellular protein metabolic process;BP:protein peptidyl-prolyl isomerization;BP:cellular macromolecule metabolic process;BP:peptidyl-amino acid modification;BP:organic substance metabolic process;BP:cellular process;BP:cellular protein modification process;BP:macromolecule modification;BP:protein modification process;BP:biological_process;BP:metabolic process;BP:chaperone-med…	GO:0006457;GO:0044267;GO:0000413;GO:0044260;GO:0018193;GO:0071704;GO:0009987;GO:0006464;GO:0043412;GO:0036211;GO:0008150;GO:0008152;GO:0061077;GO:0044238;GO:0018208;GO:0019538;GO:0044237;GO:0043170;GO:0031090;GO:0044432;GO:0016020;GO:0098588;GO:0044446;GO:0005789;GO:0044464;GO:0005575;GO:0044444;GO:0044424;GO:0044425;GO:0044422;GO:0008144;GO:0003674;GO:0005488;GO:0016859;GO:1901363;GO:0005528;GO:…	K01802	E5.2.1.8	------	------	COG0545	O:Posttranslational modification, protein turnover, chaperones	PF00254.25	FKBP_C	FKBP-type peptidyl-prolyl cis-trans isomerase	nuclear	2	10	20.1	High
Glyur001957s00039090.1	gene=Glyur001957s00039090	0.570449	-0.809831	0.01025	down	yes	1.081	1.895	2.034	1.555	2.095	1	1.173	1.07	BP:oligosaccharide metabolic process;BP:single-organism process;BP:single-organism metabolic process;BP:cellular carbohydrate metabolic process;BP:disaccharide metabolic process;BP:sucrose metabolic process;BP:organic substance metabolic process;BP:cellular process;BP:biological_process;BP:metabolic process;BP:single-organism carbohydrate metabolic process;BP:primary metabolic process;BP:carbohyd…	GO:0009311;GO:0044699;GO:0044710;GO:0044262;GO:0005984;GO:0005985;GO:0071704;GO:0009987;GO:0008150;GO:0008152;GO:0044723;GO:0044238;GO:0005975;GO:0044763;GO:0044237;GO:0016157;GO:0003674;GO:0046527;GO:0016740;GO:0035251;GO:0003824;GO:0008194;GO:0016757;GO:0016758	K00695	E2.4.1.13	map00500	Starch and sucrose metabolism	COG0438	M:Cell wall/membrane/envelope biogenesis	PF00862.16;PF00534.17;PF13692.3;PF13524.3	Sucrose_synth;Glycos_transf_1;Glyco_trans_1_4;Glyco_trans_1_2	Sucrose synthase;Glycosyl transferases group 1;Glycosyl transferases group 1;Glycosyl transferases group 1	cytoplasmic	6	34	92.5	High
Glyur000163s00011094.1	gene=Glyur000163s00011094	0.669492	-0.578862	0.009782	down	yes	1.185	1.77	1.897	1.634	1.778	1	1.347	1.207	CC:cellular_component;CC:membrane part;CC:integral component of membrane;CC:intrinsic component of membrane;	GO:0005575;GO:0044425;GO:0016021;GO:0031224	------	------	------	------	------	------	------	------	------	extracellular	1	11	9.1	Medium
Glyur000116s00009227.1	gene=Glyur000116s00009227	0.608477	-0.716724	0.005789	down	yes	1.091	1.793	1.754	1.618	2.006	1	1.215	1.058	BP:phosphorylation;BP:cellular protein metabolic process;BP:cellular macromolecule metabolic process;BP:organic substance metabolic process;BP:protein phosphorylation;BP:cellular process;BP:cellular protein modification process;BP:macromolecule modification;BP:protein modification process;BP:biological_process;BP:metabolic process;BP:primary metabolic process;BP:protein metabolic process;BP:cellu…	GO:0016310;GO:0044267;GO:0044260;GO:0071704;GO:0006468;GO:0009987;GO:0006464;GO:0043412;GO:0036211;GO:0008150;GO:0008152;GO:0044238;GO:0019538;GO:0044237;GO:0043170;GO:0006796;GO:0006793;GO:0031224;GO:0016021;GO:0005575;GO:0044425;GO:0035639;GO:0003674;GO:0005488;GO:0043167;GO:1901363;GO:0001882;GO:0043168;GO:1901265;GO:0000166;GO:0016740;GO:0001883;GO:0032549;GO:0017076;GO:0004672;GO:0005524;GO:…	------	------	------	------	------	------	PF07714.14;PF00069.22;PF13855.3;PF12799.4;PF08263.9	Pkinase_Tyr;Pkinase;LRR_8;LRR_4;LRRNT_2	Protein tyrosine kinase;Protein kinase domain;Leucine rich repeat;Leucine Rich repeats;Leucine rich repeat N-terminal domain	ER	1	6	87.1	High
Glyur000115s00008262.1	gene=Glyur000115s00008262	0.972593	-0.040092	0.8885	no change	no	1.384	1.423	1.566	1.552	1.151	1	1.781	1.37	BP:regulation of primary metabolic process;BP:regulation of metabolic process;BP:regulation of cellular biosynthetic process;BP:regulation of cellular metabolic process;BP:regulation of biological process;BP:regulation of cellular macromolecule biosynthetic process;BP:regulation of nucleobase-containing compound metabolic process;BP:biological regulation;BP:regulation of gene expression;BP:regula…	GO:0080090;GO:0019222;GO:0031326;GO:0031323;GO:0050789;GO:2000112;GO:0019219;GO:0065007;GO:0010468;GO:0060255;GO:0009889;GO:1903506;GO:0050794;GO:0008150;GO:0051171;GO:2001141;GO:0051252;GO:0006355;GO:0010556;GO:0031224;GO:0016021;GO:0005575;GO:0044425;GO:0042393;GO:0003674;GO:0005488;GO:0043169;GO:0046914;GO:0043167;GO:0046872;GO:0005515;GO:0008270	------	------	------	------	------	------	PF12165.5;PF00628.26	DUF3594;PHD	Domain of unknown function;PHD-finger	cytoplasmic	1	5	34.6	High
Glyur002399s00033213.1	gene=Glyur002399s00033213	0.918325	-0.122923	0.5544	no change	no	1.338	1.457	1.407	1.43	1.535	1	1.619	1.395	------	------	------	------	------	------	------	------	PF13266.3	DUF4057	Protein of unknown function	cytoplasmic	2	6	35.3	High
Glyur001663s00027483.1	gene=Glyur001663s00027483	0.823645	-0.279906	0.1255	down	no	1.261	1.531	1.435	1.565	1.594	1	1.405	1.379	BP:regulation of cell morphogenesis;BP:peptidyl-serine phosphorylation;BP:regulation of anatomical structure morphogenesis;BP:phosphorylation;BP:regulation of cellular component organization;BP:signal transduction;BP:cell surface receptor signaling pathway;BP:cellular protein metabolic process;BP:cellular macromolecule metabolic process;BP:peptidyl-amino acid modification;BP:regulation of biologi…	GO:0022604;GO:0018105;GO:0022603;GO:0016310;GO:0051128;GO:0007165;GO:0007166;GO:0044267;GO:0044260;GO:0018193;GO:0050789;GO:0071704;GO:0065007;GO:0065008;GO:0006468;GO:0006810;GO:0050793;GO:0009987;GO:0006464;GO:0050794;GO:0043412;GO:0036211;GO:0008150;GO:0008152;GO:0006897;GO:0051234;GO:0051179;GO:0044238;GO:0018209;GO:0016192;GO:0019538;GO:0016055;GO:0044237;GO:0043170;GO:0006796;GO:0008360;GO:…	K02218	CSNK1, CKI	------	------	------	------	PF00069.22;PF07714.14;PF01636.20	Pkinase;Pkinase_Tyr;APH	Protein kinase domain;Protein tyrosine kinase;Phosphotransferase enzyme family	cytoplasmic	1	12	52.9	High
Glyur000075s00007181.1	gene=Glyur000075s00007181	0.871812	-0.197911	0.2834	no change	no	1.299	1.49	1.423	1.528	1.518	1	1.476	1.421	BP:single-organism metabolic process;BP:cellular process;BP:cellular oxidant detoxification;BP:cellular detoxification;BP:biological_process;BP:single-organism process;BP:metabolic process;BP:detoxification;BP:oxidation-reduction process;MF:antioxidant activity;MF:peroxiredoxin activity;MF:catalytic activity;MF:molecular_function;MF:oxidoreductase activity, acting on peroxide as acceptor;MF:perox…	GO:0044710;GO:0009987;GO:0098869;GO:1990748;GO:0008150;GO:0044699;GO:0008152;GO:0098754;GO:0055114;GO:0016209;GO:0051920;GO:0003824;GO:0003674;GO:0016684;GO:0004601;GO:0016491	------	------	------	------	COG0678	O:Posttranslational modification, protein turnover, chaperones	PF08534.7;PF00578.18	Redoxin;AhpC-TSA	Redoxin;AhpC/TSA family	chloroplast	7	49	24	High
Glyur000563s00023587.1	gene=Glyur000563s00023587	0.51862	-0.94725	0.02527	down	yes	0.947	1.826	1.764	1.426	2.288	1	0.937	0.904	BP:single-organism metabolic process;BP:biological_process;BP:oxidation-reduction process;BP:metabolic process;BP:single-organism process;MF:catalytic activity;MF:molecular_function;MF:oxidoreductase activity;	GO:0044710;GO:0008150;GO:0055114;GO:0008152;GO:0044699;GO:0003824;GO:0003674;GO:0016491	------	------	------	------	COG0446;COG1252	C:Energy production and conversion;	PF07992.11;PF00070.24;PF13738.3;PF13434.3;PF01266.21;PF13454.3;PF03486.11;PF04820.11;PF13241.3;PF05834.9;PF13450.3	Pyr_redox_2;Pyr_redox;Pyr_redox_3;K_oxygenase;DAO;NAD_binding_9;HI0933_like;Trp_halogenase;NAD_binding_7;Lycopene_cycl;NAD_binding_8	Pyridine nucleotide-disulphide oxidoreductase;Pyridine nucleotide-disulphide oxidoreductase;Pyridine nucleotide-disulphide oxidoreductase;L-lysine 6-monooxygenase;FAD dependent oxidoreductase;FAD-NA;HI0933-like protein;Tryptophan halogenase;Putative NA;Lycopene cyclase protein;NA	peroxisomal	2	6	41.2	High
Glyur000301s00024490.1	gene=Glyur000301s00024490	0.805374	-0.31227	0.1406	down	no	1.229	1.526	1.47	1.632	1.477	1	1.167	1.52	BP:dephosphorylation;BP:protein dephosphorylation;BP:cellular protein metabolic process;BP:cellular macromolecule metabolic process;BP:organic substance metabolic process;BP:cellular process;BP:cellular protein modification process;BP:macromolecule modification;BP:protein modification process;BP:biological_process;BP:metabolic process;BP:primary metabolic process;BP:protein metabolic process;BP:c…	GO:0016311;GO:0006470;GO:0044267;GO:0044260;GO:0071704;GO:0009987;GO:0006464;GO:0043412;GO:0036211;GO:0008150;GO:0008152;GO:0044238;GO:0019538;GO:0044237;GO:0043170;GO:0006796;GO:0006793;GO:0016791;GO:0004721;GO:0042578;GO:0003674;GO:0005488;GO:0043167;GO:0046872;GO:0016787;GO:0043169;GO:0003824;GO:0016788	K06269	PPP1C	map03015	mRNA surveillance pathway	------	------	PF00149.25;PF16891.2	Metallophos;STPPase_N	Calcineurin-like phosphoesterase;Serine-threonine protein phosphatase N-terminal domain	cytoplasmic	3	26	34.8	High
Glyur000280s00015686.1	gene=Glyur000280s00015686	0.704418	-0.505496	0.1661	down	no	1.132	1.607	1.334	2.15	1.336	1	1.155	1.241	BP:phosphorylation;BP:cellular process;BP:cellular metabolic process;BP:phosphate-containing compound metabolic process;BP:biological_process;BP:metabolic process;BP:phosphorus metabolic process;MF:kinase activity;MF:transferase activity;MF:catalytic activity;MF:molecular_function;MF:transferase activity, transferring phosphorus-containing groups;	GO:0016310;GO:0009987;GO:0044237;GO:0006796;GO:0008150;GO:0008152;GO:0006793;GO:0016301;GO:0016740;GO:0003824;GO:0003674;GO:0016772	K06685	MOB1, Mats	------	------	------	------	PF03637.14	Mob1_phocein	Mob1/phocein family	cytoplasmic	1	3	31.8	Medium
Glyur000981s00037088.1	gene=Glyur000981s00037088	0.87706	-0.189252	0.2815	no change	no	1.277	1.456	1.488	1.398	1.481	1	1.462	1.368	BP:homeostatic process;BP:regulation of biological process;BP:single-organism metabolic process;BP:biological_process;BP:biological regulation;BP:regulation of biological quality;BP:cellular homeostasis;BP:cellular process;BP:regulation of cellular process;BP:metabolic process;BP:cell redox homeostasis;BP:oxidation-reduction process;BP:single-organism process;BP:single-organism cellular process;C…	GO:0042592;GO:0050789;GO:0044710;GO:0008150;GO:0065007;GO:0065008;GO:0019725;GO:0009987;GO:0050794;GO:0008152;GO:0045454;GO:0055114;GO:0044699;GO:0044763;GO:0031224;GO:0016021;GO:0005623;GO:0005575;GO:0044425;GO:0003674;GO:0005488;GO:0043167;GO:1901363;GO:0016491;GO:0043168;GO:0050662;GO:0050660;GO:0000166;GO:1901265;GO:0036094;GO:0003824;GO:0048037;GO:0097159;GO:0016655;GO:0016656;GO:0016651	K08232	E1.6.5.4	map00053	Ascorbate and aldarate metabolism	COG0446	C:Energy production and conversion	PF07992.11;PF00070.24;PF13738.3	Pyr_redox_2;Pyr_redox;Pyr_redox_3	Pyridine nucleotide-disulphide oxidoreductase;Pyridine nucleotide-disulphide oxidoreductase;Pyridine nucleotide-disulphide oxidoreductase	peroxisomal	4	9	52	High
Glyur000234s00015068.1	gene=Glyur000234s00015068	1.218241	0.2848	0.4648	up	no	1.496	1.228	1.21	1.263	1.21	1	2.125	1.362	BP:phosphorylation;BP:cellular protein metabolic process;BP:cellular macromolecule metabolic process;BP:organic substance metabolic process;BP:protein phosphorylation;BP:cellular process;BP:cellular protein modification process;BP:macromolecule modification;BP:protein modification process;BP:biological_process;BP:metabolic process;BP:primary metabolic process;BP:cellular metabolic process;BP:macr…	GO:0016310;GO:0044267;GO:0044260;GO:0071704;GO:0006468;GO:0009987;GO:0006464;GO:0043412;GO:0036211;GO:0008150;GO:0008152;GO:0044238;GO:0044237;GO:0043170;GO:0019538;GO:0006796;GO:0006793;GO:0031224;GO:0016021;GO:0005575;GO:0044425;GO:0035639;GO:0003674;GO:0005488;GO:0043167;GO:1901363;GO:0001882;GO:0043168;GO:0004674;GO:0097367;GO:0032549;GO:0000166;GO:0016740;GO:0001883;GO:0004672;GO:0017076;GO:…	------	------	------	------	COG4886;COG0515	S:Function unknown;T:Signal transduction mechanisms	PF00069.22;PF13855.3;PF07714.14;PF12799.4;PF08263.9;PF00560.30	Pkinase;LRR_8;Pkinase_Tyr;LRR_4;LRRNT_2;LRR_1	Protein kinase domain;Leucine rich repeat;Protein tyrosine kinase;Leucine Rich repeats;Leucine rich repeat N-terminal domain;Leucine Rich Repeat	extracellular	1	1	138.1	Low
Glyur000634s00028969.1	gene=Glyur000634s00028969	0.69881	-0.517027	0.004261	down	yes	1.116	1.597	1.664	1.584	1.543	1	1.254	1.095	------	------	------	------	------	------	------	------	------	------	------	nuclear	1	3	59	High
Glyur000540s00023675.1	gene=Glyur000540s00023675	0.948588	-0.076147	0.7052	no change	no	1.31	1.381	1.283	1.391	1.468	1	1.56	1.371	BP:organic substance metabolic process;BP:biological_process;BP:metabolic process;BP:primary metabolic process;BP:carbohydrate metabolic process;CC:organelle;CC:intracellular organelle;CC:membrane-bounded organelle;CC:plastid;CC:chloroplast;CC:intracellular membrane-bounded organelle;CC:cell part;CC:cellular_component;CC:cytoplasmic part;CC:intracellular part;MF:hydrolase activity, acting on glyc…	GO:0071704;GO:0008150;GO:0008152;GO:0044238;GO:0005975;GO:0043226;GO:0043229;GO:0043227;GO:0009536;GO:0009507;GO:0043231;GO:0044464;GO:0005575;GO:0044444;GO:0044424;GO:0016798;GO:0003674;GO:0005488;GO:0003676;GO:0000166;GO:1901363;GO:1901265;GO:0043169;GO:0046914;GO:0043167;GO:0046872;GO:0016787;GO:0036094;GO:0003824;GO:0097159;GO:0004553;GO:0008270	K13098	TLS, FUS	------	------	------	------	PF00076.19;PF00641.15	RRM_1;zf-RanBP	RNA recognition motif.;Zn-finger in Ran binding protein and others	cytoplasmic	4	8	49.8	High
Glyur000194s00016324.1	gene=Glyur000194s00016324	0.592878	-0.754192	0.00113	down	yes	0.999	1.685	1.835	1.563	1.658	1	1.034	0.963	------	------	K14496	PYL	map04016;map04075	MAPK signaling pathway - plant;Plant hormone signal transduction	------	------	PF10604.6	Polyketide_cyc2	Polyketide cyclase / dehydrase and lipid transport	cytoplasmic	1	8	20.9	High
Glyur000851s00032132.1	gene=Glyur000851s00032132	0.79501	-0.330955	0.1339	down	no	1.179	1.483	1.255	1.59	1.605	1	1.394	1.143	------	------	------	------	------	------	------	------	PF00536.27;PF07647.14	SAM_1;SAM_2	SAM domain;SAM domain	mitochondrial	1	2	44	High
Glyur000004s00000462.1	gene=Glyur000004s00000462	0.794336	-0.332179	0.3358	down	no	1.178	1.483	1.139	1.501	1.809	1	1.579	0.955	------	------	------	------	------	------	------	------	------	------	------	cytoplasmic	1	9	10.6	High
Glyur000078s00005421.1	gene=Glyur000078s00005421	1.080784	0.112079	0.6466	no change	no	1.378	1.275	1.209	1.403	1.212	1	1.673	1.461	CC:macromolecular complex;CC:ribosome;CC:intracellular non-membrane-bounded organelle;CC:cell part;CC:ribonucleoprotein complex;CC:intracellular organelle;CC:intracellular ribonucleoprotein complex;CC:cellular_component;CC:cytoplasmic part;CC:non-membrane-bounded organelle;CC:intracellular part;CC:organelle;	GO:0032991;GO:0005840;GO:0043232;GO:0044464;GO:1990904;GO:0043229;GO:0030529;GO:0005575;GO:0044444;GO:0043228;GO:0044424;GO:0043226	K02975	RP-S25e, RPS25	map03010	Ribosome	COG4901	J:Translation, ribosomal structure and biogenesis	PF03297.12	Ribosomal_S25	S25 ribosomal protein	cytoplasmic	1	38	12	High
Glyur000460s00029342.1	gene=Glyur000460s00029342	0.857544	-0.221718	0.4594	no change	no	1.222	1.425	1.748	1.167	1.361	1	1.084	1.581	MF:protein binding;MF:organic cyclic compound binding;MF:molecular_function;MF:binding;MF:nucleic acid binding;MF:heterocyclic compound binding;MF:identical protein binding;MF:RNA binding;	GO:0005515;GO:0097159;GO:0003674;GO:0005488;GO:0003676;GO:1901363;GO:0042802;GO:0003723	------	------	------	------	------	------	PF05182.10	Fip1	Fip1 motif	cytoplasmic	1	1	152.7	High
Glyur001944s00035555.1	gene=Glyur001944s00035555	0.803547	-0.315546	0.2406	down	no	1.178	1.466	1.555	1.352	1.491	1	0.956	1.578	------	------	------	------	------	------	------	------	PF00139.16;PF03388.10	Lectin_legB;Lectin_leg-like	Legume lectin domain;Legume-like lectin family	extracellular	8	37	29.7	High
Glyur000082s00007597.1	gene=Glyur000082s00007597	0.861875	-0.21445	0.256	no change	no	1.223	1.419	1.509	1.25	1.497	1	1.417	1.252	BP:nuclear polyadenylation-dependent ncRNA catabolic process;BP:CUT metabolic process;BP:nuclear retention of pre-mRNA with aberrant 3'-ends at the site of transcription;BP:exonucleolytic trimming involved in rRNA processing;BP:organic cyclic compound metabolic process;BP:organic cyclic compound catabolic process;BP:snRNA processing;BP:cellular macromolecule localization;BP:macromolecule localiza…	GO:0071046;GO:0071043;GO:0071049;GO:0000459;GO:1901360;GO:1901361;GO:0016180;GO:0070727;GO:0033036;GO:0034475;GO:0071051;GO:0034472;GO:0000467;GO:0000469;GO:0046483;GO:0006807;GO:0034661;GO:0034660;GO:1901575;GO:0044265;GO:0044260;GO:0043144;GO:0006364;GO:0031126;GO:0046700;GO:0019439;GO:0008150;GO:0008152;GO:0034655;GO:0016070;GO:0016071;GO:0016072;GO:0016073;GO:0016074;GO:0016075;GO:0016078;GO:…	K03679	RRP4, EXOSC2	map03018	RNA degradation	COG1097	J:Translation, ribosomal structure and biogenesis	PF15985.2;PF14382.3	KH_6;ECR1_N	KH domain;Exosome complex exonuclease RRP4 N-terminal region	cytoplasmic	1	4	37	High
Glyur000170s00011027.1	gene=Glyur000170s00011027	1.621137	0.697006	0.311	up	no	1.626	1.003	1.023	1.112	0.875	1	1.192	2.686	CC:cell part;CC:organelle;CC:intracellular organelle;CC:intracellular ribonucleoprotein complex;CC:membrane-bounded organelle;CC:plastid;CC:viral nucleocapsid;CC:chloroplast;CC:macromolecular complex;CC:intracellular membrane-bounded organelle;CC:ribonucleoprotein complex;CC:cellular_component;CC:cytoplasmic part;CC:intracellular part;CC:virion part;MF:molecular_function;MF:binding;MF:nucleic aci…	GO:0044464;GO:0043226;GO:0043229;GO:0030529;GO:0043227;GO:0009536;GO:0019013;GO:0009507;GO:0032991;GO:0043231;GO:1990904;GO:0005575;GO:0044444;GO:0044424;GO:0044423;GO:0003674;GO:0005488;GO:0003676;GO:1901363;GO:1901265;GO:0000166;GO:0036094;GO:0097159	------	------	------	------	------	------	PF00076.19	RRM_1	RNA recognition motif.	chloroplast	1	3	34.7	Low
Glyur000653s00025432.1	gene=Glyur000653s00025432	0.845557	-0.242026	0.5974	no change	no	1.199	1.418	1.977	0.922	1.355	1	0.939	1.657	BP:primary metabolic process;BP:single-organism metabolic process;BP:lipid metabolic process;BP:organic substance metabolic process;BP:biological_process;BP:metabolic process;BP:single-organism process;MF:phosphoric diester hydrolase activity;MF:catalytic activity;MF:hydrolase activity;MF:hydrolase activity, acting on ester bonds;MF:phosphoric ester hydrolase activity;MF:molecular_function;	GO:0044238;GO:0044710;GO:0006629;GO:0071704;GO:0008150;GO:0008152;GO:0044699;GO:0008081;GO:0003824;GO:0016787;GO:0016788;GO:0042578;GO:0003674	------	------	------	------	------	------	------	------	------	cytoplasmic	1	4	23.9	High
Glyur000334s00019199.1	gene=Glyur000334s00019199	0.748828	-0.417294	0.06781	down	no	1.118	1.493	1.33	1.411	1.737	1	1.072	1.283	BP:ornithine metabolic process;BP:carboxylic acid metabolic process;BP:organic acid biosynthetic process;BP:cellular biosynthetic process;BP:cellular nitrogen compound metabolic process;BP:nitrogen compound metabolic process;BP:small molecule metabolic process;BP:nitrogen cycle metabolic process;BP:glutamine family amino acid metabolic process;BP:single-organism process;BP:organic substance biosy…	GO:0006591;GO:0019752;GO:0016053;GO:0044249;GO:0034641;GO:0006807;GO:0044281;GO:0071941;GO:0009064;GO:0044699;GO:1901576;GO:0044710;GO:0044711;GO:0006520;GO:0006526;GO:0006525;GO:0071704;GO:0006082;GO:0008652;GO:1901605;GO:1901607;GO:0019627;GO:0044238;GO:0009987;GO:0009058;GO:0044763;GO:0008152;GO:0009084;GO:0043436;GO:0044271;GO:0042450;GO:0043604;GO:1901564;GO:1901566;GO:0046394;GO:0000050;GO:…	K00611	OTC, argF, argI	map00220	Arginine biosynthesis	COG0078	E:Amino acid transport and metabolism	PF00185.21;PF02729.18	OTCace;OTCace_N	Aspartate/ornithine carbamoyltransferase, Asp/Orn binding domain;Aspartate/ornithine carbamoyltransferase, carbamoyl-P binding domain	chloroplast	10	35	40.5	High
Glyur000349s00021112.1	gene=Glyur000349s00021112	0.866333	-0.207006	0.2013	no change	no	1.212	1.399	1.279	1.439	1.479	1	1.311	1.325	BP:amino sugar catabolic process;BP:nitrogen compound metabolic process;BP:aminoglycan metabolic process;BP:organic substance catabolic process;BP:glucosamine-containing compound catabolic process;BP:organic substance metabolic process;BP:chitin catabolic process;BP:biological_process;BP:metabolic process;BP:chitin metabolic process;BP:organonitrogen compound metabolic process;BP:catabolic proces…	GO:0046348;GO:0006807;GO:0006022;GO:1901575;GO:1901072;GO:0071704;GO:0006032;GO:0008150;GO:0008152;GO:0006030;GO:1901564;GO:0009056;GO:0009057;GO:1901565;GO:0044238;GO:0005975;GO:1901136;GO:1901135;GO:0043170;GO:0006040;GO:1901071;GO:0006026;GO:0005783;GO:0043229;GO:0043227;GO:0043226;GO:0031224;GO:0016021;GO:0043231;GO:0044464;GO:0005575;GO:0044444;GO:0005576;GO:0044424;GO:0044425;GO:0016798;GO:…	K17525	CHID1	------	------	------	------	PF00704.25	Glyco_hydro_18	Glycosyl hydrolases family 18	peroxisomal	3	10	48.5	High
Glyur000342s00013743.1	gene=Glyur000342s00013743	0.424402	-1.236497	0.03363	down	yes	1.774	4.18	4.172	3.171	5.197	1	1.666	2.656	BP:primary metabolic process;BP:protein metabolic process;BP:organic substance catabolic process;BP:macromolecule metabolic process;BP:organic substance metabolic process;BP:biological_process;BP:protein catabolic process;BP:metabolic process;BP:proteolysis;BP:catabolic process;BP:macromolecule catabolic process;MF:molecular_function;MF:endopeptidase activity;MF:catalytic activity;MF:aspartic-typ…	GO:0044238;GO:0019538;GO:1901575;GO:0043170;GO:0071704;GO:0008150;GO:0030163;GO:0008152;GO:0006508;GO:0009056;GO:0009057;GO:0003674;GO:0004175;GO:0003824;GO:0004190;GO:0016787;GO:0070001;GO:0016740;GO:0070011;GO:0008233	------	------	------	------	------	------	PF14543.3;PF14541.3;PF00026.20	TAXi_N;TAXi_C;Asp	Xylanase inhibitor N-terminal;Xylanase inhibitor C-terminal;Eukaryotic aspartyl protease	cytoplasmic	1	31	58.2	High
Glyur002321s00035198.1	gene=Glyur002321s00035198	1.070635	0.098466	0.9162	no change	no	2.986	2.789	4.009	2.436	1.921	1	6.253	1.705	BP:negative regulation of metabolic process;BP:regulation of primary metabolic process;BP:regulation of metabolic process;BP:negative regulation of cellular metabolic process;BP:regulation of cellular metabolic process;BP:regulation of biological process;BP:negative regulation of protein metabolic process;BP:negative regulation of macromolecule metabolic process;BP:negative regulation of hydrolas…	GO:0009892;GO:0080090;GO:0019222;GO:0031324;GO:0031323;GO:0050789;GO:0051248;GO:0010605;GO:0051346;GO:0051246;GO:0043086;GO:0060255;GO:0010466;GO:0065007;GO:0044092;GO:0048519;GO:0065009;GO:0052547;GO:0052548;GO:0050790;GO:0050794;GO:0008150;GO:0010951;GO:0051336;GO:0032269;GO:0032268;GO:0030162;GO:0045861;GO:0048523;GO:0031224;GO:0016021;GO:0044425;GO:0005575;GO:0005576;GO:0030414;GO:0003674;GO:…	------	------	------	------	------	------	PF00197.15	Kunitz_legume	Trypsin and protease inhibitor	ER	2	17	9.5	High
Glyur000095s00007045.1	gene=Glyur000095s00007045	0.413723	-1.273264	0.0347	down	yes	1.417	3.425	4.221	3.807	2.248	1	1.524	1.728	------	------	K00799	GST, gst	map00480	Glutathione metabolism	------	------	PF02798.17;PF13410.3	GST_N;GST_C_2	Glutathione S-transferase, N-terminal domain;Glutathione S-transferase, C-terminal domain	cytoplasmic	1	9	18.3	High
Glyur000435s00027240.1	gene=Glyur000435s00027240	4.174713	2.061677	0.3836	up	no	3.632	0.87	0.712	1.053	0.845	1	9.273	0.622	------	------	------	------	------	------	------	------	------	------	------	cytoplasmic	1	9	14.5	High
Glyur000289s00018725.1	gene=Glyur000289s00018725	0.604901	-0.725229	0.453	down	no	1.407	2.326	1.458	1.108	4.411	1	2.113	1.109	BP:cellular glucuronidation;BP:flavonoid glucuronidation;BP:carboxylic acid metabolic process;BP:oxoacid metabolic process;BP:small molecule metabolic process;BP:single-organism process;BP:organic substance biosynthetic process;BP:single-organism metabolic process;BP:organic substance metabolic process;BP:glucuronate metabolic process;BP:cellular process;BP:monocarboxylic acid metabolic process;B…	GO:0052695;GO:0052696;GO:0019752;GO:0043436;GO:0044281;GO:0044699;GO:1901576;GO:0044710;GO:0071704;GO:0019585;GO:0009987;GO:0032787;GO:0009058;GO:0008150;GO:0008152;GO:0044723;GO:0044238;GO:0005975;GO:0006082;GO:0005996;GO:0009812;GO:0009813;GO:0044237;GO:0044763;GO:0006063;GO:0044464;GO:0043229;GO:0043227;GO:0043226;GO:0043231;GO:0005575;GO:0044424;GO:0003674;GO:0080043;GO:0046527;GO:0016740;GO:…	------	------	------	------	------	------	PF00201.15	UDPGT	UDP-glucoronosyl and UDP-glucosyl transferase	cytoplasmic	2	14	55.8	High
Glyur000103s00007430.1	gene=Glyur000103s00007430	0.444034	-1.171257	0.000968	down	yes	1.083	2.439	2.274	2.31	2.732	1	1.07	1.18	BP:protein localization;BP:vesicle docking involved in exocytosis;BP:membrane docking;BP:secretion by cell;BP:signal transduction;BP:intracellular signal transduction;BP:regulation of biological process;BP:single-organism process;BP:small GTPase mediated signal transduction;BP:biological regulation;BP:organic substance transport;BP:macromolecule localization;BP:cellular process;BP:protein secreti…	GO:0008104;GO:0006904;GO:0022406;GO:0032940;GO:0007165;GO:0035556;GO:0050789;GO:0044699;GO:0007264;GO:0065007;GO:0071702;GO:0033036;GO:0009987;GO:0009306;GO:0006810;GO:0050794;GO:0045184;GO:0048278;GO:0044765;GO:0008150;GO:0051234;GO:0051179;GO:1902578;GO:0046903;GO:0015031;GO:0044763;GO:0044464;GO:0005622;GO:0005575;GO:0035639;GO:0003674;GO:0000166;GO:0001882;GO:0043168;GO:0032549;GO:1901363;GO:…	K07901	RAB8A, MEL	map04144	Endocytosis	------	------	PF00071.19;PF08477.10;PF00025.18;PF03193.13;PF01926.20;PF00009.24;PF04670.9	Ras;Roc;Arf;DUF258;MMR_HSR1;GTP_EFTU;Gtr1_RagA	Ras family;Ras of Complex, Roc, domain of DAPkinase;ADP-ribosylation factor family;Protein of unknown function, DUF258;50S ribosome-binding GTPase;Elongation factor Tu GTP binding domain;Gtr1/RagA G protein conserved region	cytoplasmic	2	46	25	High
Glyur003570s00039992.1	gene=Glyur003570s00039992	0.618914	-0.692189	0.01394	down	yes	1.322	2.136	1.938	2.2	2.27	1	1.409	1.557	BP:purine ribonucleoside monophosphate metabolic process;BP:small molecule metabolic process;BP:ribonucleoside monophosphate metabolic process;BP:organic cyclic compound metabolic process;BP:single-organism catabolic process;BP:single-organism metabolic process;BP:ribonucleoside triphosphate metabolic process;BP:oxidoreduction coenzyme metabolic process;BP:purine ribonucleoside triphosphate metab…	GO:0009167;GO:0044281;GO:0009161;GO:1901360;GO:0044712;GO:0044710;GO:0009199;GO:0006733;GO:0009205;GO:0046034;GO:0046031;GO:0032787;GO:0043436;GO:0046128;GO:0009179;GO:0046483;GO:1901564;GO:0016052;GO:0006163;GO:0006165;GO:0019637;GO:0009141;GO:0009144;GO:0006807;GO:0046496;GO:1901575;GO:0051186;GO:0006139;GO:0009150;GO:0008150;GO:0008152;GO:0044723;GO:0044724;GO:0044763;GO:0006753;GO:0006757;GO:…	K01689	ENO, eno	map03018;map00010	RNA degradation;Glycolysis / Gluconeogenesis	COG0148	G:Carbohydrate transport and metabolism	PF00113.19;PF03952.13	Enolase_C;Enolase_N	Enolase, C-terminal TIM barrel domain;Enolase, N-terminal domain	cytoplasmic	15	74	41.7	High
Glyur000295s00015311.1	gene=Glyur000295s00015311	0.657376	-0.605209	0.03605	down	yes	1.368	2.081	2.021	2.045	2.178	1	1.328	1.775	BP:nucleic acid metabolic process;BP:cellular biosynthetic process;BP:cellular nitrogen compound metabolic process;BP:nitrogen compound metabolic process;BP:cellular macromolecule biosynthetic process;BP:organic cyclic compound biosynthetic process;BP:organic cyclic compound metabolic process;BP:nucleobase-containing compound metabolic process;BP:single-organism metabolic process;BP:cellular macr…	GO:0090304;GO:0044249;GO:0034641;GO:0006807;GO:0034645;GO:1901362;GO:1901360;GO:0006139;GO:0044710;GO:0044260;GO:0006281;GO:0071704;GO:0044699;GO:0018130;GO:1901576;GO:0009987;GO:0006725;GO:0051716;GO:0006974;GO:0009058;GO:0009059;GO:0008150;GO:0008152;GO:0034654;GO:0046483;GO:0044238;GO:0044271;GO:0050896;GO:0044763;GO:0006950;GO:0044237;GO:0043170;GO:0033554;GO:0006259;GO:0019438;GO:0071897;GO:…	K03511	POLK	------	------	COG0389	L:Replication, recombination and repair	PF00817.17;PF11799.5;PF11798.5	IMS;IMS_C;IMS_HHH	impB/mucB/samB family;impB/mucB/samB family C-terminal domain;IMS family HHH motif	cytoplasmic	2	2	118.7	High
Glyur000048s00002276.1	gene=Glyur000048s00002276	0.846816	-0.23988	0.3603	no change	no	1.476	1.743	1.568	1.795	1.866	1	1.795	1.633	BP:nucleic acid metabolic process;BP:nitrogen compound metabolic process;BP:nucleobase-containing compound metabolic process;BP:cellular macromolecule metabolic process;BP:organic substance metabolic process;BP:primary metabolic process;BP:cellular process;BP:cellular aromatic compound metabolic process;BP:biological_process;BP:metabolic process;BP:heterocycle metabolic process;BP:RNA metabolic p…	GO:0090304;GO:0006807;GO:0006139;GO:0044260;GO:0071704;GO:0044238;GO:0009987;GO:0006725;GO:0008150;GO:0008152;GO:0046483;GO:0016070;GO:0016071;GO:0034641;GO:0044237;GO:0043170;GO:1901360;GO:0006396;GO:0006397;GO:0043229;GO:0043227;GO:0043226;GO:0031224;GO:0016021;GO:0043231;GO:0044464;GO:0005575;GO:0044424;GO:0044425;GO:0005634;GO:1901363;GO:0003674;GO:0005488;GO:0003676;GO:0000166;GO:1901265;GO:…	K13091	RBM39, RNPC2	------	------	------	------	PF00076.19;PF15519.3;PF10243.6;PF16367.2	RRM_1;RBM39linker;MIP-T3;RRM_7	RNA recognition motif.;linker between RRM2 and RRM3 domains in RBM39 protein;Microtubule-binding protein MIP-T3;RNA recognition motif	nuclear	7	12	64	High
Glyur002155s00036298.1	gene=Glyur002155s00036298	1.035762	0.050692	0.909	no change	no	1.564	1.51	2.112	1.138	1.28	1	1.573	2.119	BP:single-organism metabolic process;BP:single-organism process;BP:metabolic process;BP:biological_process;BP:oxidation-reduction process;MF:cation binding;MF:dioxygenase activity;MF:ion binding;MF:catalytic activity;MF:molecular_function;MF:binding;MF:metal ion binding;MF:oxidoreductase activity;	GO:0044710;GO:0044699;GO:0008152;GO:0008150;GO:0055114;GO:0043169;GO:0051213;GO:0043167;GO:0003824;GO:0003674;GO:0005488;GO:0046872;GO:0016491	------	------	------	------	------	------	PF03171.17;PF14226.3	2OG-FeII_Oxy;DIOX_N	2OG-F;non-haem dioxygenase in morphine synthesis N-terminal	peroxisomal	1	2	62.2	High
Glyur000014s00002576.1	gene=Glyur000014s00002576	0.928389	-0.107199	0.7899	no change	no	1.452	1.564	1.495	1.471	1.727	1	1.133	2.222	------	------	------	------	------	------	------	------	PF05641.9	Agenet	Agenet domain	cytoplasmic	1	9	17.5	High
Glyur000237s00014412.1	gene=Glyur000237s00014412	0.889655	-0.168682	0.5925	no change	no	1.419	1.595	1.305	1.879	1.6	1	1.874	1.383	BP:primary metabolic process;BP:cellular biosynthetic process;BP:cellular nitrogen compound metabolic process;BP:nitrogen compound metabolic process;BP:cellular macromolecule biosynthetic process;BP:cellular protein metabolic process;BP:cellular macromolecule metabolic process;BP:peptide biosynthetic process;BP:organic substance metabolic process;BP:organic substance biosynthetic process;BP:cellu…	GO:0044238;GO:0044249;GO:0034641;GO:0006807;GO:0034645;GO:0044267;GO:0044260;GO:0043043;GO:0071704;GO:1901576;GO:0009987;GO:0009058;GO:0009059;GO:0008150;GO:0008152;GO:0044271;GO:0043604;GO:1901564;GO:0043603;GO:1901566;GO:0019538;GO:0044237;GO:0043170;GO:0006518;GO:0006412;GO:0015934;GO:0022625;GO:0044464;GO:0030529;GO:0005575;GO:0032991;GO:0044391;GO:1990904;GO:0044446;GO:0044444;GO:0044445;GO:…	K02885	RP-L19e, RPL19	map03010	Ribosome	COG2147	J:Translation, ribosomal structure and biogenesis	PF01280.17	Ribosomal_L19e	Ribosomal protein L19e	cytoplasmic	1	27	24.5	High
Glyur001908s00030723.1	gene=Glyur001908s00030723	0.893766	-0.162031	0.4714	no change	no	1.405	1.572	1.546	1.557	1.614	1	1.514	1.701	MF:organic cyclic compound binding;MF:nucleotide binding;MF:small molecule binding;MF:molecular_function;MF:binding;MF:nucleic acid binding;MF:heterocyclic compound binding;MF:nucleoside phosphate binding;	GO:0097159;GO:0000166;GO:0036094;GO:0003674;GO:0005488;GO:0003676;GO:1901363;GO:1901265	K12881	THOC4, ALY	map03013;map03015;map03040	RNA transport;mRNA surveillance pathway;Spliceosome	------	------	PF00076.19;PF13865.3	RRM_1;FoP_duplication	RNA recognition motif.;C-terminal duplication domain of Friend of PRMT1	nuclear	4	27	27.2	High
Glyur000054s00005330.1	gene=Glyur000054s00005330	0.743831	-0.426954	0.03896	down	yes	1.266	1.702	1.68	1.77	1.655	1	1.327	1.472	BP:single-organism process;BP:single-organism metabolic process;BP:organic substance metabolic process;BP:small molecule metabolic process;BP:biological_process;BP:metabolic process;BP:primary alcohol metabolic process;BP:oxidation-reduction process;BP:alcohol metabolic process;BP:ethanol metabolic process;BP:organic hydroxy compound metabolic process;BP:ethanol oxidation;MF:molecular_function;MF…	GO:0044699;GO:0044710;GO:0071704;GO:0044281;GO:0008150;GO:0008152;GO:0034308;GO:0055114;GO:0006066;GO:0006067;GO:1901615;GO:0006069;GO:0003674;GO:0005488;GO:0016491;GO:0043169;GO:0046914;GO:0008270;GO:0043167;GO:0046872;GO:0003824;GO:0016614;GO:0016616;GO:0051903	K00121	frmA, ADH5, adhC	map00010;map00350;map00071	Glycolysis / Gluconeogenesis;Tyrosine metabolism;Fatty acid degradation	COG1062	C:Energy production and conversion	PF08240.9;PF00107.23	ADH_N;ADH_zinc_N	Alcohol dehydrogenase GroES-like domain;Zinc-binding dehydrogenase	cytoplasmic	9	41	40.6	High
Glyur000039s00004196.1	gene=Glyur000039s00004196	0.923429	-0.114927	0.6281	no change	no	1.411	1.528	1.384	1.621	1.579	1	1.706	1.526	BP:single-organism process;BP:organic substance transport;BP:organic phosphonate transport;BP:transport;BP:single-organism transport;BP:biological_process;BP:establishment of localization;BP:localization;BP:single-organism localization;BP:organophosphate ester transport;MF:purine ribonucleoside triphosphate binding;MF:organic phosphonate transmembrane transporter activity;MF:organophosphate ester…	GO:0044699;GO:0071702;GO:0015716;GO:0006810;GO:0044765;GO:0008150;GO:0051234;GO:0051179;GO:1902578;GO:0015748;GO:0035639;GO:0015604;GO:0015605;GO:0003674;GO:0005488;GO:0016887;GO:0001883;GO:1901363;GO:0043225;GO:0001882;GO:0043168;GO:0042625;GO:0042626;GO:0016820;GO:0042623;GO:0008509;GO:0043167;GO:0032549;GO:0000166;GO:0015399;GO:0015416;GO:0022804;GO:0016787;GO:0005215;GO:0017111;GO:1901265;GO:…	K06184	ABCF1	------	------	COG0488	R:General function prediction only	PF00005.24;PF13304.3;PF02463.16;PF03193.13;PF13555.3;PF13521.3;PF01926.20;PF13191.3;PF00910.19;PF13479.3;PF13401.3;PF02492.16	ABC_tran;AAA_21;SMC_N;DUF258;AAA_29;AAA_28;MMR_HSR1;AAA_16;RNA_helicase;AAA_24;AAA_22;cobW	ABC transporter;AAA domain, putative AbiEii toxin, Type IV TA system;RecF/RecN/SMC N terminal domain;Protein of unknown function, DUF258;P-loop containing region of AAA domain;AAA domain;50S ribosome-binding GTPase;AAA ATPase domain;RNA helicase;AAA domain;AAA domain;CobW/HypB/UreG, nucleotide-binding domain	nuclear	19	33	82.1	High
Glyur000520s00025574.1	gene=Glyur000520s00025574	1.726079	0.787498	0.3275	up	no	1.84	1.066	1.17	0.931	1.097	1	3.211	1.31	------	------	------	------	------	------	------	------	PF03000.11;PF00651.28	NPH3;BTB	NPH3 family;BTB/POZ domain	cytoplasmic	1	1	73.2	Medium
Glyur000276s00017172.1	gene=Glyur000276s00017172	0.705467	-0.503349	0.0694	down	no	1.2	1.701	1.361	1.843	1.898	1	1.38	1.221	------	------	------	------	------	------	------	------	------	------	------	cytoplasmic	3	17	27.2	High
Glyur002804s00041057.1	gene=Glyur002804s00041057	1.002076	0.002992	0.9909	no change	no	1.448	1.445	1.706	1.171	1.458	1	1.604	1.741	------	------	------	------	------	------	------	------	PF01190.14	Pollen_Ole_e_I	Pollen proteins Ole e I like	extracellular	1	3	97.8	High
Glyur000162s00009924.1	gene=Glyur000162s00009924	0.832487	-0.2645	0.2056	no change	no	1.312	1.576	1.734	1.473	1.522	1	1.458	1.477	CC:cytosol;CC:membrane;CC:cell part;CC:cellular_component;CC:cytoplasmic part;CC:endomembrane system;CC:intracellular part;	GO:0005829;GO:0016020;GO:0044464;GO:0005575;GO:0044444;GO:0012505;GO:0044424	K17278	PGRMC1_2	------	------	------	------	PF00173.25	Cyt-b5	Cytochrome b5-like Heme/Steroid binding domain	cytoplasmic	6	74	11	High
Glyur000081s00006742.1	gene=Glyur000081s00006742	0.956401	-0.064312	0.7851	no change	no	1.382	1.445	1.465	1.332	1.539	1	1.718	1.428	CC:plastid;CC:intracellular membrane-bounded organelle;CC:cell part;CC:intracellular organelle;CC:cellular_component;CC:cytoplasmic part;CC:intracellular part;CC:membrane-bounded organelle;CC:organelle;CC:chloroplast;	GO:0009536;GO:0043231;GO:0044464;GO:0043229;GO:0005575;GO:0044444;GO:0044424;GO:0043227;GO:0043226;GO:0009507	------	------	------	------	------	------	PF13911.3;PF00578.18;PF08534.7	AhpC-TSA_2;AhpC-TSA;Redoxin	AhpC/TSA antioxidant enzyme;AhpC/TSA family;Redoxin	chloroplast	2	11	28.6	High
Glyur001063s00030481.1	gene=Glyur001063s00030481	1.628436	0.703487	0.4709	up	no	1.718	1.055	1.024	1.028	1.113	1	3.379	0.775	BP:protein oligomerization;BP:cellular component assembly;BP:protein complex subunit organization;BP:macromolecular complex subunit organization;BP:protein complex assembly;BP:protein homooligomerization;BP:cellular component organization;BP:macromolecular complex assembly;BP:biological_process;BP:cellular process;BP:cellular component organization or biogenesis;	GO:0051259;GO:0022607;GO:0071822;GO:0043933;GO:0006461;GO:0051260;GO:0016043;GO:0065003;GO:0008150;GO:0009987;GO:0071840	------	------	------	------	COG1357	S:Function unknown	PF00805.19;PF13599.3;PF13576.3;PF02214.19	Pentapeptide;Pentapeptide_4;Pentapeptide_3;BTB_2	Pentapeptide repeats;Pentapeptide repeats;Pentapeptide repeats;BTB/POZ domain	cytoplasmic	2	6	48	High
Glyur000306s00014029.1	gene=Glyur000306s00014029	1.016788	0.024019	0.914	no change	no	1.393	1.37	1.318	1.41	1.383	1	1.631	1.549	BP:primary metabolic process;BP:cellular biosynthetic process;BP:cellular nitrogen compound metabolic process;BP:nitrogen compound metabolic process;BP:cellular macromolecule biosynthetic process;BP:cellular protein metabolic process;BP:cellular macromolecule metabolic process;BP:peptide biosynthetic process;BP:organic substance metabolic process;BP:organic substance biosynthetic process;BP:cellu…	GO:0044238;GO:0044249;GO:0034641;GO:0006807;GO:0034645;GO:0044267;GO:0044260;GO:0043043;GO:0071704;GO:1901576;GO:0009987;GO:0009058;GO:0009059;GO:0008150;GO:0008152;GO:0044271;GO:0043604;GO:1901564;GO:0043603;GO:1901566;GO:0019538;GO:0044237;GO:0043170;GO:0006518;GO:0006412;GO:0015934;GO:0022625;GO:0044464;GO:0005575;GO:0032991;GO:0030529;GO:0044391;GO:1990904;GO:0044446;GO:0044444;GO:0044445;GO:…	K02894	RP-L23e, RPL23	map03010	Ribosome	COG0093	J:Translation, ribosomal structure and biogenesis	PF00238.16	Ribosomal_L14	Ribosomal protein L14p/L23e	mitochondrial	9	60	15	High
Glyur000581s00027343.1	gene=Glyur000581s00027343	1.450754	0.536803	0.4051	up	no	1.635	1.127	1.137	1.089	1.156	1	1.184	2.721	BP:cellular amino acid metabolic process;BP:carboxylic acid metabolic process;BP:oxoacid metabolic process;BP:cellular nitrogen compound metabolic process;BP:nitrogen compound metabolic process;BP:small molecule metabolic process;BP:small molecule biosynthetic process;BP:organic cyclic compound biosynthetic process;BP:organonitrogen compound biosynthetic process;BP:organic cyclic compound metabol…	GO:0006520;GO:0019752;GO:0043436;GO:0034641;GO:0006807;GO:0044281;GO:0044283;GO:1901362;GO:1901566;GO:1901360;GO:1901576;GO:0044710;GO:0044711;GO:0000162;GO:0042401;GO:0006568;GO:0071704;GO:0044699;GO:0046483;GO:1901605;GO:1901607;GO:0018130;GO:0009308;GO:0008652;GO:0009987;GO:0006725;GO:0006586;GO:0044106;GO:0009058;GO:0008150;GO:0008152;GO:0019438;GO:0046219;GO:0044271;GO:0042435;GO:0042430;GO:…	K01696	trpB	map00400;map00260	Phenylalanine, tyrosine and tryptophan biosynthesis;Glycine, serine and threonine metabolism	------	------	PF03644.10;PF00291.22	Glyco_hydro_85;PALP	Glycosyl hydrolase family 85;Pyridoxal-phosphate dependent enzyme	cytoplasmic	1	6	29.2	High
Glyur000108s00010409.1	gene=Glyur000108s00010409	0.750161	-0.414728	0.02798	down	yes	1.165	1.553	1.652	1.406	1.602	1	1.198	1.297	BP:nucleic acid metabolic process;BP:cellular nitrogen compound metabolic process;BP:nitrogen compound metabolic process;BP:cellular metabolic process;BP:organic cyclic compound metabolic process;BP:nucleobase-containing compound metabolic process;BP:cellular macromolecule metabolic process;BP:organic substance metabolic process;BP:RNA splicing;BP:mRNA metabolic process;BP:cellular process;BP:cel…	GO:0090304;GO:0034641;GO:0006807;GO:0044237;GO:1901360;GO:0006139;GO:0044260;GO:0071704;GO:0008380;GO:0016071;GO:0009987;GO:0006725;GO:0000375;GO:0000377;GO:0008150;GO:0008152;GO:0046483;GO:0016070;GO:0044238;GO:0000398;GO:0043170;GO:0006396;GO:0006397;GO:1990904;GO:0044422;GO:0005737;GO:0005681;GO:0044446;GO:0044428;GO:0030529;GO:0032991;GO:0044464;GO:0005575;GO:0044424;GO:0005488;GO:0016887;GO:…	K12818	DHX8, PRP22	map03040	Spliceosome	COG1643	L:Replication, recombination and repair	PF07717.13;PF04408.20;PF00575.20;PF00271.28;PF00270.26;PF13401.3;PF13604.3;PF13245.3	OB_NTP_bind;HA2;S1;Helicase_C;DEAD;AAA_22;AAA_30;AAA_19	Oligonucleotide/oligosaccharide-binding;Helicase associated domain;S1 RNA binding domain;Helicase conserved C-terminal domain;DEAD/DEAH box helicase;AAA domain;AAA domain;Part of AAA domain	nuclear	2	2	141.3	High
Glyur001876s00033000.1	gene=Glyur001876s00033000	0.727735	-0.458514	0.01035	down	yes	1.144	1.572	1.581	1.521	1.615	1	1.124	1.309	BP:regulation of secretion;BP:regulation of transport;BP:regulation of GTPase activity;BP:regulation of biological process;BP:positive regulation of catalytic activity;BP:regulation of localization;BP:positive regulation of GTPase activity;BP:positive regulation of hydrolase activity;BP:biological regulation;BP:positive regulation of molecular function;BP:regulation of molecular function;BP:regul…	GO:0051046;GO:0051049;GO:0043087;GO:0050789;GO:0043085;GO:0032879;GO:0043547;GO:0051345;GO:0065007;GO:0044093;GO:0065009;GO:0017157;GO:0050790;GO:0060341;GO:0008150;GO:1903530;GO:0060627;GO:0050794;GO:0051336;GO:0005737;GO:0016020;GO:0005886;GO:0044464;GO:0005575;GO:0044424;GO:0019899;GO:0031267;GO:0051020;GO:0003674;GO:0008047;GO:0098772;GO:0000149;GO:0030234;GO:0005096;GO:0017137;GO:0017016;GO:…	------	------	------	------	------	------	PF12894.4;PF08596.7	ANAPC4_WD40;Lgl_C	Anaphase-promoting complex subunit 4 WD40 domain;Lethal giant larva	cytoplasmic	1	1	109.8	Low
Glyur000039s00004181.1	gene=Glyur000039s00004181	0.714466	-0.485062	0.03609	down	yes	1.131	1.583	1.366	1.588	1.796	1	1.127	1.265	------	------	------	------	------	------	------	------	------	------	------	extracellular	3	6	46	High
Glyur000029s00003600.1	gene=Glyur000029s00003600	0.819595	-0.287018	0.2223	down	no	1.213	1.48	1.632	1.508	1.3	1	1.117	1.521	BP:single-organism process;BP:cellular protein metabolic process;BP:single-organism metabolic process;BP:cellular macromolecule metabolic process;BP:organic substance metabolic process;BP:cellular process;BP:response to stress;BP:biological_process;BP:metabolic process;BP:response to oxidative stress;BP:oxidation-reduction process;BP:primary metabolic process;BP:protein metabolic process;BP:respo…	GO:0044699;GO:0044267;GO:0044710;GO:0044260;GO:0071704;GO:0009987;GO:0006950;GO:0008150;GO:0008152;GO:0006979;GO:0055114;GO:0044238;GO:0019538;GO:0050896;GO:0044237;GO:0043170;GO:0030091;GO:0003674;GO:0016491;GO:0016667;GO:0008113;GO:0003824;GO:0016671	K07304	msrA	------	------	COG0225	O:Posttranslational modification, protein turnover, chaperones	PF01625.18	PMSR	Peptide methionine sulfoxide reductase	ER	3	20	36.9	High
Glyur000879s00025352.2	gene=Glyur000879s00025352	1.639523	0.713276	0.1656	up	no	1.651	1.007	1.187	0.955	0.879	1	2.277	1.676	------	------	------	------	------	------	------	------	------	------	------	cytoplasmic	17	34	70.7	High
Glyur000006s00001712.1	gene=Glyur000006s00001712	0.869014	-0.202549	0.279	no change	no	1.234	1.42	1.502	1.239	1.518	1	1.342	1.361	MF:hydrolase activity;MF:molecular_function;MF:catalytic activity;	GO:0016787;GO:0003674;GO:0003824	K17361	ACOT9	------	------	------	------	PF03061.19	4HBT	Thioesterase superfamily	peroxisomal	1	2	71.9	High
Glyur000370s00022677.1	gene=Glyur000370s00022677	0.878809	-0.186378	0.2559	no change	no	1.24	1.411	1.334	1.4	1.5	1	1.36	1.36	MF:organic cyclic compound binding;MF:molecular_function;MF:binding;MF:heterocyclic compound binding;	GO:0097159;GO:0003674;GO:0005488;GO:1901363	K12900	FUSIP1	map03040	Spliceosome	COG0724	R:General function prediction only	PF00076.19	RRM_1	RNA recognition motif.	cytoplasmic	2	6	36.9	High
Glyur000205s00012935.1	gene=Glyur000205s00012935	0.849752	-0.234886	0.1664	no change	no	1.199	1.411	1.403	1.518	1.311	1	1.215	1.381	BP:protein localization to nucleus;BP:nucleobase-containing compound transport;BP:nuclear transport;BP:protein localization;BP:nuclear export;BP:single-organism process;BP:cellular macromolecule localization;BP:intracellular protein transport;BP:nitrogen compound transport;BP:transport;BP:organic substance transport;BP:macromolecule localization;BP:RNA export from nucleus;BP:cellular protein loca…	GO:0034504;GO:0015931;GO:0051169;GO:0008104;GO:0051168;GO:0044699;GO:0070727;GO:0006886;GO:0071705;GO:0006810;GO:0071702;GO:0033036;GO:0006405;GO:0034613;GO:1902593;GO:0072594;GO:0017038;GO:0006606;GO:0006913;GO:0045184;GO:0033365;GO:0044765;GO:0008150;GO:0051649;GO:0051236;GO:0051234;GO:0051179;GO:1902578;GO:0051641;GO:0050658;GO:1902582;GO:0046907;GO:0050657;GO:0015031;GO:0051170;GO:1902580;GO:…	K14311	NUP188	map03013	RNA transport	------	------	------	------	------	cytoplasmic	2	1	214.6	High
Glyur000768s00019888.1	gene=Glyur000768s00019888	0.448963	-1.155331	0.1387	down	no	1.689	3.762	3.841	1.988	5.456	1	1.391	2.677	BP:defense response;BP:response to biotic stimulus;BP:response to stress;BP:biological_process;BP:response to stimulus;	GO:0006952;GO:0009607;GO:0006950;GO:0008150;GO:0050896	------	------	------	------	------	------	PF00407.16	Bet_v_1	Pathogenesis-related protein Bet v I family	vacuolar	9	66	17.7	High
Glyur000372s00017116.1	gene=Glyur000372s00017116	0.640955	-0.641706	0.243	down	no	1.853	2.891	2.194	2.482	3.996	1	2.771	1.789	BP:ion homeostasis;BP:homeostatic process;BP:transition metal ion homeostasis;BP:inorganic ion homeostasis;BP:single-organism process;BP:cellular transition metal ion homeostasis;BP:biological regulation;BP:regulation of biological quality;BP:cellular homeostasis;BP:cellular process;BP:cellular metal ion homeostasis;BP:cation transport;BP:ion transport;BP:transport;BP:cellular ion homeostasis;BP:…	GO:0050801;GO:0042592;GO:0055076;GO:0098771;GO:0044699;GO:0046916;GO:0065007;GO:0065008;GO:0019725;GO:0009987;GO:0006875;GO:0006812;GO:0006811;GO:0006810;GO:0006873;GO:0044765;GO:0030001;GO:0030003;GO:0055065;GO:0055080;GO:0055082;GO:0051234;GO:0051179;GO:1902578;GO:0048878;GO:0044763;GO:0008150;GO:0005737;GO:0044464;GO:0005575;GO:0044424;GO:0003674;GO:0005488;GO:0043169;GO:0046914;GO:0043167;GO:…	K07213	ATOX1, ATX1, copZ, golB	------	------	COG2608	P:Inorganic ion transport and metabolism	PF00403.23	HMA	Heavy-metal-associated domain	cytoplasmic	2	21	13.3	High
Glyur000424s00026890.1	gene=Glyur000424s00026890	0.685954	-0.543817	0.2794	down	no	1.636	2.385	1.906	2.269	2.981	1	2.643	1.266	BP:auxin transport;BP:hormone transport;BP:single-organism process;BP:organic substance biosynthetic process;BP:response to UV-B;BP:single-organism transport;BP:organic substance metabolic process;BP:response to radiation;BP:auxin polar transport;BP:regulation of biological quality;BP:transport;BP:regulation of hormone levels;BP:biosynthetic process;BP:biological_process;BP:metabolic process;BP:e…	GO:0060918;GO:0009914;GO:0044699;GO:1901576;GO:0010224;GO:0044765;GO:0071704;GO:0009314;GO:0009926;GO:0065008;GO:0006810;GO:0010817;GO:0009058;GO:0008150;GO:0008152;GO:0051234;GO:0051179;GO:1902578;GO:0009629;GO:0009628;GO:0050896;GO:0065007;GO:0009812;GO:0009813;GO:0009411;GO:0009416;GO:0005783;GO:0044464;GO:0043229;GO:0043227;GO:0043226;GO:0031090;GO:0005634;GO:0016020;GO:0005774;GO:0044437;GO:…	K00660	CHS	map04712;map00941	Circadian rhythm - plant;Flavonoid biosynthesis	COG3424	Q:Secondary metabolites biosynthesis, transport and catabolism	PF00195.16;PF02797.12;PF08545.7;PF08541.7;PF08392.9	Chal_sti_synt_N;Chal_sti_synt_C;ACP_syn_III;ACP_syn_III_C;FAE1_CUT1_RppA	Chalcone and stilbene synthases, N-terminal domain;Chalcone and stilbene synthases, C-terminal domain;3-Oxoacyl-[acyl-carrier-protein;3-Oxoacyl-[acyl-carrier-protein;FAE1/Type III polyketide synthase-like protein	cytoplasmic	2	15	42.7	High
Glyur006769s00047931.1	gene=Glyur006769s00047931	0.767907	-0.380997	0.5503	down	no	1.651	2.15	2.508	3.035	0.906	1	1.521	2.433	BP:negative regulation of metabolic process;BP:regulation of primary metabolic process;BP:regulation of metabolic process;BP:negative regulation of cellular metabolic process;BP:regulation of cellular metabolic process;BP:regulation of biological process;BP:negative regulation of protein metabolic process;BP:negative regulation of macromolecule metabolic process;BP:negative regulation of hydrolas…	GO:0009892;GO:0080090;GO:0019222;GO:0031324;GO:0031323;GO:0050789;GO:0051248;GO:0010605;GO:0051346;GO:0051246;GO:0043086;GO:0060255;GO:0010466;GO:0065007;GO:0044092;GO:0048519;GO:0065009;GO:0052547;GO:0052548;GO:0050790;GO:0050794;GO:0008150;GO:0010951;GO:0051336;GO:0032269;GO:0032268;GO:0030162;GO:0045861;GO:0048523;GO:0005575;GO:0005576;GO:0030414;GO:0003674;GO:0008233;GO:0098772;GO:0004857;GO:…	------	------	------	------	------	------	PF00228.17	Bowman-Birk_leg	Bowman-Birk serine protease inhibitor family	extracellular	1	22	13.3	High
Glyur000387s00017709.1	gene=Glyur000387s00017709	1.090503	0.124993	0.7728	no change	no	1.952	1.79	1.586	1.947	1.836	1	2.762	2.093	MF:sequence-specific DNA binding;MF:organic cyclic compound binding;MF:molecular_function;MF:binding;MF:nucleic acid binding;MF:DNA binding;MF:heterocyclic compound binding;	GO:0043565;GO:0097159;GO:0003674;GO:0005488;GO:0003676;GO:0003677;GO:1901363	K03627	MBF1	------	------	COG1813	K:Transcription	PF08523.7;PF01381.19;PF13560.3	MBF1;HTH_3;HTH_31	Multiprotein bridging factor 1;Helix-turn-helix;Helix-turn-helix domain	nuclear	6	49	15.5	High
Glyur001896s00036067.1	gene=Glyur001896s00036067	1.498978	0.583979	0.3266	up	no	2.199	1.467	1.308	1.485	1.607	1	3.233	2.364	------	------	------	------	------	------	------	------	PF09072.7	TMA7	Translation machinery associated TMA7	cytoplasmic	2	33	7	High
Glyur000340s00024363.1	gene=Glyur000340s00024363	0.853422	-0.228669	0.5084	no change	no	1.671	1.958	1.63	2.084	2.161	1	2.229	1.785	------	------	------	------	------	------	------	------	------	------	------	cytoplasmic	1	4	18.5	Medium
Glyur000064s00005607.1	gene=Glyur000064s00005607	0.789773	-0.340491	0.2098	down	no	1.529	1.936	1.87	1.913	2.024	1	1.713	1.874	BP:COPII vesicle coating;BP:cellular component assembly;BP:macromolecular complex subunit organization;BP:vesicle coating;BP:cellular biosynthetic process;BP:cellular nitrogen compound metabolic process;BP:nitrogen compound metabolic process;BP:cellular metabolic process;BP:cellular macromolecule biosynthetic process;BP:organic substance biosynthetic process;BP:macromolecule metabolic process;BP:…	GO:0048208;GO:0022607;GO:0043933;GO:0006901;GO:0044249;GO:0034641;GO:0006807;GO:0044237;GO:0034645;GO:1901576;GO:0043170;GO:0071840;GO:0071822;GO:0043043;GO:0016043;GO:0065003;GO:0071704;GO:0009987;GO:0044267;GO:0006461;GO:0044260;GO:0009058;GO:0009059;GO:0008150;GO:0008152;GO:0044271;GO:0044238;GO:0006996;GO:0043604;GO:1901564;GO:1901566;GO:0019538;GO:0016050;GO:0043603;GO:0006518;GO:0006412;GO:…	K02983	RP-S30e, RPS30	map03010	Ribosome	------	------	PF04758.11	Ribosomal_S30	Ribosomal protein S30	cytoplasmic	1	10	10.8	High
Glyur000068s00006834.1	gene=Glyur000068s00006834	0.834437	-0.261125	0.4577	no change	no	1.512	1.812	1.312	1.951	2.173	1	1.705	1.831	------	------	------	------	------	------	------	------	------	------	------	mitochondrial	2	15	12.4	High
Glyur000019s00002111.1	gene=Glyur000019s00002111	0.806874	-0.309585	0.2625	down	no	1.479	1.833	2.063	1.626	1.809	1	1.756	1.68	BP:organic substance metabolic process;BP:defense response;BP:response to stress;BP:biological_process;BP:metabolic process;BP:primary metabolic process;BP:carbohydrate metabolic process;BP:response to stimulus;CC:anchored component of plasma membrane;CC:intracellular organelle;CC:membrane-bounded organelle;CC:organelle;CC:intrinsic component of membrane;CC:anchored component of membrane;CC:cell …	GO:0071704;GO:0006952;GO:0006950;GO:0008150;GO:0008152;GO:0044238;GO:0005975;GO:0050896;GO:0046658;GO:0043229;GO:0043227;GO:0043226;GO:0031224;GO:0031225;GO:0005618;GO:0031226;GO:0044459;GO:0030312;GO:0043231;GO:0044464;GO:0005575;GO:0005773;GO:0044444;GO:0044424;GO:0044425;GO:0015926;GO:0030247;GO:0016798;GO:0003674;GO:0005488;GO:0008422;GO:0016787;GO:0008810;GO:0003824;GO:0030246;GO:0004553;GO:…	------	------	------	------	------	------	PF00332.15	Glyco_hydro_17	Glycosyl hydrolases family 17	Golgi apparatus	8	37	35.7	High
Glyur001843s00031854.1	gene=Glyur001843s00031854	1.046816	0.066009	0.8532	no change	no	1.677	1.602	1.793	1.257	1.756	1	2.028	2.003	CC:intracellular membrane-bounded organelle;CC:integral component of membrane;CC:cell part;CC:organelle;CC:cellular_component;CC:intracellular organelle;CC:intracellular part;CC:membrane part;CC:membrane-bounded organelle;CC:nucleus;CC:intrinsic component of membrane;MF:organic cyclic compound binding;MF:heterocyclic compound binding;MF:molecular_function;MF:binding;MF:nucleic acid binding;MF:DNA…	GO:0043231;GO:0016021;GO:0044464;GO:0043226;GO:0005575;GO:0043229;GO:0044424;GO:0044425;GO:0043227;GO:0005634;GO:0031224;GO:0097159;GO:1901363;GO:0003674;GO:0005488;GO:0003676;GO:0003677	K11296	HMGB3	------	------	COG5648	B:Chromatin structure and dynamics	PF00505.16;PF09011.7	HMG_box;HMG_box_2	HMG;HMG-box domain	nuclear	1	4	16.7	Low
Glyur000092s00007506.1	gene=Glyur000092s00007506	0.775777	-0.366285	0.1601	down	no	1.422	1.833	1.769	1.706	2.024	1	1.725	1.542	------	------	------	------	------	------	------	------	------	------	------	cytoplasmic	1	6	15.9	High
Glyur002831s00039362.1	gene=Glyur002831s00039362	1.651528	0.723801	0.2902	up	no	2	1.211	1.338	0.919	1.377	1	3.166	1.834	------	------	------	------	------	------	------	------	PF13456.3	RVT_3	Reverse transcriptase-like	cytoplasmic	1	7	19.7	Low
Glyur000114s00010469.1	gene=Glyur000114s00010469	0.869795	-0.201253	0.4763	no change	no	1.483	1.705	1.645	1.773	1.696	1	1.477	1.971	CC:cellular_component;CC:membrane;CC:cell part;CC:plasma membrane;	GO:0005575;GO:0016020;GO:0044464;GO:0005886	K11247	SH3GL	map04144	Endocytosis	------	------	PF14604.3;PF07653.14;PF00018.25	SH3_9;SH3_2;SH3_1	Variant SH3 domain;Variant SH3 domain;SH3 domain	cytoplasmic	1	3	40.7	Medium
Glyur000391s00016074.1	gene=Glyur000391s00016074	0.908579	-0.138317	0.5714	no change	no	1.451	1.597	1.619	1.485	1.686	1	1.753	1.599	BP:single-organism metabolic process;BP:metabolic process;BP:biological_process;BP:single-organism process;BP:oxidation-reduction process;CC:cytosol;CC:cell part;CC:cellular_component;CC:cytoplasmic part;CC:intracellular part;MF:protein-disulfide reductase activity;MF:catalytic activity;MF:molecular_function;MF:oxidoreductase activity, acting on NA;MF:oxidoreductase activity, acting on a sulfur g…	GO:0044710;GO:0008152;GO:0008150;GO:0044699;GO:0055114;GO:0005829;GO:0044464;GO:0005575;GO:0044444;GO:0044424;GO:0047134;GO:0003824;GO:0003674;GO:0016651;GO:0016667;GO:0016668;GO:0016491	------	------	------	------	------	------	PF06110.8	DUF953	Eukaryotic protein of unknown function	peroxisomal	10	76	15	High
Glyur000082s00007570.1	gene=Glyur000082s00007570	0.66317	-0.59255	0.4566	down	no	1.201	1.811	1.15	3.275	1.007	1	1.363	1.239	BP:metabolic process;BP:protein acetylation;BP:N-terminal protein amino acid acetylation;BP:N-terminal protein amino acid modification;BP:protein acylation;BP:cellular macromolecule metabolic process;BP:organic substance metabolic process;BP:cellular protein metabolic process;BP:cellular process;BP:cellular protein modification process;BP:macromolecule modification;BP:protein modification process…	GO:0008152;GO:0006473;GO:0006474;GO:0031365;GO:0043543;GO:0044260;GO:0071704;GO:0044267;GO:0009987;GO:0006464;GO:0043412;GO:0036211;GO:0008150;GO:0044238;GO:0019538;GO:0044237;GO:0043170;GO:0031248;GO:1902493;GO:1902494;GO:1990234;GO:0043234;GO:0032991;GO:0044464;GO:0005575;GO:0044424;GO:0003674;GO:0034212;GO:0016740;GO:0016746;GO:0016747;GO:0016410;GO:0003824;GO:0008080;GO:0016407;GO:0004596	------	------	------	------	------	------	PF00583.22;PF08445.7;PF13527.4	Acetyltransf_1;FR47;Acetyltransf_9	Acetyltransferase;FR47-like protein;Acetyltransferase	cytoplasmic	1	1	45.8	Low
Glyur000519s00019093.1	gene=Glyur000519s00019093	0.538105	-0.89404	0.01397	down	yes	1.045	1.942	2.088	1.524	2.214	1	1.112	1.022	BP:oligosaccharide metabolic process;BP:single-organism process;BP:interspecies interaction between organisms;BP:single-organism metabolic process;BP:cellular carbohydrate metabolic process;BP:disaccharide metabolic process;BP:sucrose metabolic process;BP:organic substance metabolic process;BP:cellular process;BP:biological_process;BP:metabolic process;BP:symbiosis, encompassing mutualism through…	GO:0009311;GO:0044699;GO:0044419;GO:0044710;GO:0044262;GO:0005984;GO:0005985;GO:0071704;GO:0009987;GO:0008150;GO:0008152;GO:0044403;GO:0044723;GO:0051704;GO:0044238;GO:0005975;GO:0044763;GO:0044237;GO:0009877;GO:0016157;GO:0003674;GO:0046527;GO:0016740;GO:0035251;GO:0003824;GO:0008194;GO:0016757;GO:0016758	K00695	E2.4.1.13	map00500	Starch and sucrose metabolism	COG0438	M:Cell wall/membrane/envelope biogenesis	PF00862.16;PF00534.17;PF13692.3;PF13524.3	Sucrose_synth;Glycos_transf_1;Glyco_trans_1_4;Glyco_trans_1_2	Sucrose synthase;Glycosyl transferases group 1;Glycosyl transferases group 1;Glycosyl transferases group 1	cytoplasmic	16	48	92.3	High
Glyur000393s00028766.1	gene=Glyur000393s00028766	0.760791	-0.394427	0.0708	down	no	1.269	1.668	1.766	1.754	1.485	1	1.419	1.389	CC:cellular_component;CC:membrane part;CC:integral component of membrane;CC:intrinsic component of membrane;	GO:0005575;GO:0044425;GO:0016021;GO:0031224	------	------	------	------	------	------	------	------	------	peroxisomal	1	7	18.9	High
Glyur001627s00031867.1	gene=Glyur001627s00031867	0.7838	-0.351442	0.08813	down	no	1.287	1.642	1.584	1.612	1.731	1	1.517	1.343	------	------	------	------	------	------	------	------	PF05899.9	Cupin_3	Protein of unknown function	chloroplast	1	5	17	High
Glyur000702s00024636.1	gene=Glyur000702s00024636	0.62905	-0.668753	0.04452	down	yes	1.126	1.79	1.782	1.412	2.176	1	1.213	1.164	BP:organic substance metabolic process;BP:carbohydrate metabolic process;BP:primary metabolic process;BP:metabolic process;BP:biological_process;MF:hydrolase activity;MF:amylase activity;MF:hydrolase activity, acting on glycosyl bonds;MF:ion binding;MF:catalytic activity;MF:alpha-amylase activity;MF:cation binding;MF:molecular_function;MF:calcium ion binding;MF:hydrolase activity, hydrolyzing O-g…	GO:0071704;GO:0005975;GO:0044238;GO:0008152;GO:0008150;GO:0016787;GO:0016160;GO:0016798;GO:0043167;GO:0003824;GO:0004556;GO:0043169;GO:0003674;GO:0005509;GO:0004553;GO:0046872;GO:0005488	K01176	AMY, amyA, malS	map00500	Starch and sucrose metabolism	COG0366	G:Carbohydrate transport and metabolism	PF07821.9;PF00128.21	Alpha-amyl_C2;Alpha-amylase	Alpha-amylase C-terminal beta-sheet domain;Alpha amylase, catalytic domain	vacuolar	3	8	49.8	High
Glyur000442s00028039.1	gene=Glyur000442s00028039	1.087393	0.120873	0.6678	no change	no	1.518	1.396	1.338	1.489	1.361	1	1.78	1.773	BP:primary metabolic process;BP:cellular biosynthetic process;BP:cellular nitrogen compound metabolic process;BP:nitrogen compound metabolic process;BP:cellular macromolecule biosynthetic process;BP:organic substance biosynthetic process;BP:cellular macromolecule metabolic process;BP:peptide biosynthetic process;BP:organic substance metabolic process;BP:cellular protein metabolic process;BP:cellu…	GO:0044238;GO:0044249;GO:0034641;GO:0006807;GO:0034645;GO:1901576;GO:0044260;GO:0043043;GO:0071704;GO:0044267;GO:0009987;GO:0009058;GO:0009059;GO:0008150;GO:0008152;GO:0044271;GO:0043604;GO:1901564;GO:0043603;GO:1901566;GO:0019538;GO:0044237;GO:0043170;GO:0006518;GO:0006412;GO:0044464;GO:0043232;GO:0043226;GO:0043228;GO:0022627;GO:0005730;GO:0044444;GO:0005575;GO:0032991;GO:0030529;GO:0044391;GO:…	K02953	RP-S13e, RPS13	map03010	Ribosome	COG0184	J:Translation, ribosomal structure and biogenesis	PF08069.9;PF00312.19	Ribosomal_S13_N;Ribosomal_S15	Ribosomal S13/S15 N-terminal domain;Ribosomal protein S15	mitochondrial	9	54	17.1	High
Glyur000533s00015036.1	gene=Glyur000533s00015036	1.306634	0.385855	0.3281	up	no	1.615	1.236	1.249	1.158	1.302	1	1.681	2.164	BP:regulation of biological process;BP:signal transduction;BP:biological regulation;BP:regulation of cellular process;BP:biological_process;BP:chloroplast-nucleus signaling pathway;CC:intracellular organelle;CC:membrane-bounded organelle;CC:plastid;CC:organelle;CC:chloroplast;CC:intracellular membrane-bounded organelle;CC:cell part;CC:cellular_component;CC:cytoplasmic part;CC:intracellular part;M…	GO:0050789;GO:0007165;GO:0065007;GO:0050794;GO:0008150;GO:0010019;GO:0043229;GO:0043227;GO:0009536;GO:0043226;GO:0009507;GO:0043231;GO:0044464;GO:0005575;GO:0044444;GO:0044424;GO:0019899;GO:0003674;GO:1901363;GO:0046906;GO:0097159;GO:0005515;GO:0005488	------	------	------	------	------	------	PF05419.9	GUN4	GUN4-like	chloroplast	1	5	31.3	Medium
Glyur000509s00016397.1	gene=Glyur000509s00016397	0.526153	-0.926446	0.06014	down	no	0.9697	1.843	1.593	2.453	1.482	1	0.719	1.19	BP:toxin catabolic process;BP:cellular catabolic process;BP:cellular nitrogen compound metabolic process;BP:nitrogen compound metabolic process;BP:single-organism process;BP:single-organism metabolic process;BP:organic substance metabolic process;BP:glutathione metabolic process;BP:secondary metabolite catabolic process;BP:single-organism catabolic process;BP:secondary metabolic process;BP:cellul…	GO:0009407;GO:0044248;GO:0034641;GO:0006807;GO:0044699;GO:0044710;GO:0071704;GO:0006749;GO:0090487;GO:0044712;GO:0019748;GO:0009987;GO:0008150;GO:0009404;GO:0008152;GO:0009056;GO:1901564;GO:0006575;GO:0043603;GO:0044237;GO:0006790;GO:0044763;GO:0006518;GO:0005737;GO:0044464;GO:0005575;GO:0044424;GO:0003674;GO:0004364;GO:0016765;GO:0016740;GO:0003824	K00799	GST, gst	map00480	Glutathione metabolism	------	------	PF02798.17;PF13417.3;PF13410.3;PF00043.22;PF13409.3	GST_N;GST_N_3;GST_C_2;GST_C;GST_N_2	Glutathione S-transferase, N-terminal domain;Glutathione S-transferase, N-terminal domain;Glutathione S-transferase, C-terminal domain;Glutathione S-transferase, C-terminal domain;Glutathione S-transferase, N-terminal domain	cytoplasmic	2	14	20.8	High
Glyur001176s00030760.1	gene=Glyur001176s00030760	0.673691	-0.569842	0.01328	down	yes	1.119	1.661	1.539	1.628	1.817	1	1.044	1.314	------	------	------	------	------	------	------	------	------	------	------	cytoplasmic	1	2	45.2	Medium
Glyur000012s00000594.1	gene=Glyur000012s00000594	0.711372	-0.491324	0.1747	down	no	1.151	1.618	1.438	1.319	2.096	1	1.446	1.008	BP:coenzyme metabolic process;BP:one-carbon metabolic process;BP:cellular biosynthetic process;BP:cellular nitrogen compound metabolic process;BP:nitrogen compound metabolic process;BP:nucleoside biosynthetic process;BP:carbohydrate derivative biosynthetic process;BP:purine-containing compound metabolic process;BP:cellular modified amino acid biosynthetic process;BP:organic cyclic compound biosyn…	GO:0006732;GO:0006730;GO:0044249;GO:0034641;GO:0006807;GO:0009163;GO:1901137;GO:0072521;GO:0042398;GO:1901362;GO:0042451;GO:1901360;GO:1901576;GO:0044710;GO:0051186;GO:0071704;GO:0042278;GO:0051188;GO:0055086;GO:0044281;GO:0046500;GO:0072522;GO:0009119;GO:0006139;GO:0009987;GO:0006725;GO:0009058;GO:0044711;GO:0008150;GO:0009116;GO:0008152;GO:0019438;GO:0034654;GO:0044271;GO:0046129;GO:0046128;GO:…	K00789	metK	map00270	Cysteine and methionine metabolism	COG0192	H:Coenzyme transport and metabolism	PF02773.13;PF02772.13;PF00438.17	S-AdoMet_synt_C;S-AdoMet_synt_M;S-AdoMet_synt_N	S-adenosylmethionine synthetase, C-terminal domain;S-adenosylmethionine synthetase, central domain;S-adenosylmethionine synthetase, N-terminal domain	cytoplasmic	4	59	42.8	High
Glyur000081s00006763.1	gene=Glyur000081s00006763	0.875679	-0.191525	0.2869	no change	no	1.289	1.472	1.418	1.486	1.511	1	1.476	1.39	BP:primary metabolic process;BP:cellular biosynthetic process;BP:cellular nitrogen compound metabolic process;BP:nitrogen compound metabolic process;BP:cellular macromolecule biosynthetic process;BP:organic substance biosynthetic process;BP:cellular nitrogen compound biosynthetic process;BP:cellular macromolecule metabolic process;BP:peptide biosynthetic process;BP:organic substance metabolic pro…	GO:0044238;GO:0044249;GO:0034641;GO:0006807;GO:0034645;GO:1901576;GO:0044271;GO:0044260;GO:0043043;GO:0071704;GO:0044267;GO:0009987;GO:0009058;GO:0009059;GO:0008150;GO:0008152;GO:1901564;GO:0043604;GO:0043603;GO:1901566;GO:0019538;GO:0044237;GO:0043170;GO:0006518;GO:0006412;GO:0022627;GO:1990904;GO:0031224;GO:0015935;GO:0044446;GO:0016021;GO:0030529;GO:0044391;GO:0032991;GO:0044464;GO:0005575;GO:…	K02973	RP-S23e, RPS23	map03010	Ribosome	COG0048	J:Translation, ribosomal structure and biogenesis	PF00164.22	Ribosom_S12_S23	Ribosomal protein S12/S23	mitochondrial	7	49	15.7	High
Glyur000297s00023382.1	gene=Glyur000297s00023382	0.650813	-0.619686	0.01044	down	yes	1.081	1.661	1.535	1.556	1.892	1	1.059	1.183	BP:RNA biosynthetic process;BP:transcription, RNA-templated;BP:nucleic acid metabolic process;BP:cellular biosynthetic process;BP:cellular nitrogen compound metabolic process;BP:nitrogen compound metabolic process;BP:organic cyclic compound biosynthetic process;BP:nucleic acid-templated transcription;BP:organic substance biosynthetic process;BP:cellular macromolecule metabolic process;BP:organic …	GO:0032774;GO:0001172;GO:0090304;GO:0044249;GO:0034641;GO:0006807;GO:1901362;GO:0097659;GO:1901576;GO:0044260;GO:1901360;GO:0071704;GO:0018130;GO:0006139;GO:0009987;GO:0006725;GO:0009058;GO:0009059;GO:0008152;GO:0019438;GO:0034654;GO:0046483;GO:0016070;GO:0044238;GO:0044271;GO:0044237;GO:0043170;GO:0008150;GO:0034062;GO:0003674;GO:0005488;GO:1901363;GO:0000166;GO:0016740;GO:1901265;GO:0036094;GO:…	K11699	RDR, RDRP	------	------	------	------	PF05183.9	RdRP	RNA dependent RNA polymerase	cytoplasmic	1	15	61.3	High
Glyur001884s00039572.1	gene=Glyur001884s00039572	0.826	-0.275786	0.1145	down	no	1.239	1.5	1.439	1.46	1.601	1	1.347	1.369	BP:biological_process;BP:cellular process;BP:protein folding;CC:cellular_component;CC:membrane;	GO:0008150;GO:0009987;GO:0006457;GO:0005575;GO:0016020	------	------	------	------	------	------	PF01145.22;PF01015.15	Band_7;Ribosomal_S3Ae	SPFH domain / Band 7 family;Ribosomal S3Ae family	cytoplasmic	1	20	29	High
Glyur000094s00007870.1	gene=Glyur000094s00007870	0.770997	-0.375202	0.08485	down	no	1.175	1.524	1.59	1.516	1.466	1	1.054	1.471	------	------	------	------	------	------	------	------	PF07227.8	PHD_Oberon	PHD - plant homeodomain finger protein	cytoplasmic	1	2	54.9	High
Glyur000482s00021726.1	gene=Glyur000482s00021726	1.096595	0.133031	0.8058	no change	no	1.385	1.263	2.026	0.599	1.165	1	1.462	1.692	BP:cellular protein metabolic process;BP:cellular macromolecule metabolic process;BP:organic substance metabolic process;BP:protein modification by small protein conjugation or removal;BP:protein modification by small protein conjugation;BP:cellular process;BP:cellular protein modification process;BP:macromolecule modification;BP:protein modification process;BP:biological_process;BP:metabolic pro…	GO:0044267;GO:0044260;GO:0071704;GO:0070647;GO:0032446;GO:0009987;GO:0006464;GO:0043412;GO:0036211;GO:0008150;GO:0008152;GO:0044238;GO:0019538;GO:0044237;GO:0043170;GO:0016567;GO:0043229;GO:0043227;GO:0043226;GO:0005737;GO:0005634;GO:0043231;GO:0044464;GO:0005575;GO:0044424;GO:0003674;GO:0016740;GO:0019787;GO:0003824;GO:0004842	------	------	------	------	------	------	PF04564.12;PF00514.20;PF13445.3;PF11789.5	U-box;Arm;zf-RING_UBOX;zf-Nse	U-box domain;Armadillo/beta-catenin-like repeat;RING-type zinc-finger;Zinc-finger of the MIZ type in Nse subunit	mitochondrial	1	1	74	Medium
Glyur000557s00018779.1	gene=Glyur000557s00018779	0.96503	-0.051355	0.7932	no change	no	1.297	1.344	1.281	1.288	1.462	1	1.518	1.374	BP:cellular response to light stimulus;BP:cellular response to blue light;BP:response to radiation;BP:response to light stimulus;BP:signal transduction;BP:regulation of biological process;BP:cellular response to stimulus;BP:cellular response to radiation;BP:intracellular receptor signaling pathway;BP:response to blue light;BP:biological regulation;BP:cellular response to abiotic stimulus;BP:cellu…	GO:0071482;GO:0071483;GO:0009314;GO:0009416;GO:0007165;GO:0050789;GO:0051716;GO:0071478;GO:0030522;GO:0009637;GO:0065007;GO:0071214;GO:0009987;GO:0050794;GO:0008150;GO:0009785;GO:0009628;GO:0050896;GO:0060089;GO:0003913;GO:0038023;GO:0016829;GO:0009881;GO:0009882;GO:0003824;GO:0003904;GO:0004871;GO:0016830;GO:0003674;GO:0004872	K12119	CRY2	map04712	Circadian rhythm - plant	COG0415	L:Replication, recombination and repair	PF03441.11;PF00875.15	FAD_binding_7;DNA_photolyase	FAD binding domain of DNA photolyase;DNA photolyase	cytoplasmic	1	4	70.5	High
Glyur000201s00012352.1	gene=Glyur000201s00012352	0.774237	-0.369152	0.02678	down	yes	1.142	1.475	1.543	1.343	1.54	1	1.203	1.224	MF:organic cyclic compound binding;MF:nucleotide binding;MF:small molecule binding;MF:molecular_function;MF:binding;MF:nucleic acid binding;MF:heterocyclic compound binding;MF:nucleoside phosphate binding;	GO:0097159;GO:0000166;GO:0036094;GO:0003674;GO:0005488;GO:0003676;GO:1901363;GO:1901265	K03938;K12890	SFRS1, ASF, SF2;NDUFS5	map00190;map03040	Oxidative phosphorylation;Spliceosome	------	------	PF10200.6	Ndufs5	NAD	cytoplasmic	1	15	9.8	High
Glyur000202s00015420.1	gene=Glyur000202s00015420	0.785435	-0.348436	0.7147	down	no	2.61	3.323	3.442	0.772	5.754	1	4.729	2.101	BP:phosphorylation;BP:negative regulation of response to stimulus;BP:regulation of response to stimulus;BP:metabolic process;BP:regulation of signaling;BP:regulation of ethylene-activated signaling pathway;BP:negative regulation of ethylene-activated signaling pathway;BP:cellular protein metabolic process;BP:single-organism metabolic process;BP:regulation of cell communication;BP:negative regulat…	GO:0016310;GO:0048585;GO:0048583;GO:0008152;GO:0023051;GO:0010104;GO:0010105;GO:0044267;GO:0044710;GO:0010646;GO:0009968;GO:0009966;GO:0006796;GO:0050789;GO:0071704;GO:0065007;GO:0023014;GO:0019538;GO:0048519;GO:0006468;GO:0009987;GO:0007165;GO:0006793;GO:0044260;GO:0006464;GO:0050794;GO:0043412;GO:0036211;GO:0008150;GO:1902532;GO:1902531;GO:0044238;GO:0044699;GO:0023057;GO:0043170;GO:0044763;GO:…	K14509	ETR, ERS	map04016;map04075	MAPK signaling pathway - plant;Plant hormone signal transduction	COG0642	T:Signal transduction mechanisms	PF02518.23;PF00512.22;PF01590.23	HATPase_c;HisKA;GAF	Histidine kinase-, DNA gyrase B-, and HSP90-like ATPase;His Kinase A;GAF domain	cytoplasmic	1	2	71.2	Low
Glyur000337s00026845.1	gene=Glyur000337s00026845	0.513403	-0.961837	0.4794	down	no	1.877	3.656	7.866	1.334	1.768	1	1.006	3.626	BP:cellular catabolic process;BP:hydrogen peroxide catabolic process;BP:detoxification;BP:single-organism catabolic process;BP:single-organism metabolic process;BP:cellular oxidant detoxification;BP:single-organism process;BP:cellular process;BP:reactive oxygen species metabolic process;BP:cellular detoxification;BP:biological_process;BP:metabolic process;BP:catabolic process;BP:response to oxida…	GO:0044248;GO:0042744;GO:0098754;GO:0044712;GO:0044710;GO:0098869;GO:0044699;GO:0009987;GO:0072593;GO:1990748;GO:0008150;GO:0008152;GO:0009056;GO:0006979;GO:0055114;GO:0050896;GO:0044763;GO:0006950;GO:0044237;GO:0042743;GO:0031224;GO:0016021;GO:0044425;GO:0005575;GO:0005576;GO:0003674;GO:0005488;GO:1901363;GO:0016491;GO:0043169;GO:0043167;GO:0016684;GO:0020037;GO:0016209;GO:0003824;GO:0046872;GO:…	K00430	E1.11.1.7	map00940	Phenylpropanoid biosynthesis	------	------	PF00141.20	peroxidase	Peroxidase	ER	1	11	37.9	High
Glyur000615s00024008.1	gene=Glyur000615s00024008	1.247265	0.318768	0.6193	up	no	2.28	1.828	1.043	1.687	2.755	1	3.29	2.549	------	------	------	------	------	------	------	------	------	------	------	nuclear	7	15	48.9	High
Glyur000581s00027351.1	gene=Glyur000581s00027351	0.521846	-0.938305	0.02434	down	yes	1.278	2.449	2.876	2.399	2.073	1	1.084	1.749	BP:single-organism metabolic process;BP:biological_process;BP:oxidation-reduction process;BP:metabolic process;BP:single-organism process;MF:catalytic activity;MF:molecular_function;MF:oxidoreductase activity;	GO:0044710;GO:0008150;GO:0055114;GO:0008152;GO:0044699;GO:0003824;GO:0003674;GO:0016491	------	------	------	------	COG0673	R:General function prediction only	PF01408.19	GFO_IDH_MocA	Oxidoreductase family, NAD-binding Rossmann fold	peroxisomal	3	29	40.6	High
Glyur000094s00007868.1	gene=Glyur000094s00007868	4.134752	2.047801	0.2418	up	no	2.915	0.705	0.665	0.705	0.745	1	6.113	1.631	MF:catalytic activity;MF:lyase activity;MF:molecular_function;	GO:0003824;GO:0016829;GO:0003674	------	------	------	------	COG0346	E:Amino acid transport and metabolism	PF13669.3;PF00903.22	Glyoxalase_4;Glyoxalase	Glyoxalase/Bleomycin resistance protein/Dioxygenase superfamily;Glyoxalase/Bleomycin resistance protein/Dioxygenase superfamily	peroxisomal	2	23	16.1	High
Glyur000931s00028711.1	gene=Glyur000931s00028711	0.872823	-0.196239	0.5066	no change	no	1.654	1.895	1.841	1.9	1.944	1	1.922	2.041	------	------	K13199	SERBP1	------	------	------	------	PF04774.12;PF09598.7	HABP4_PAI-RBP1;Stm1_N	Hyaluronan / mRNA binding family;Stm1	nuclear	8	28	39.8	High
Glyur000116s00009226.1	gene=Glyur000116s00009226	1.729575	0.790418	0.2443	up	no	2.117	1.224	1.195	1.432	1.044	1	2.116	3.234	BP:regulation of metabolic process;BP:regulation of RNA biosynthetic process;BP:regulation of primary metabolic process;BP:positive regulation of macromolecule metabolic process;BP:positive regulation of biological process;BP:regulation of macromolecule metabolic process;BP:regulation of proteolysis;BP:protein catabolic process;BP:regulation of DNA-templated transcription, initiation;BP:protein m…	GO:0019222;GO:2001141;GO:0080090;GO:0010604;GO:0048518;GO:0060255;GO:0030162;GO:0030163;GO:2000142;GO:0019538;GO:0006355;GO:0010468;GO:0009896;GO:0060261;GO:0009894;GO:0009893;GO:0009891;GO:0010628;GO:0031334;GO:0050789;GO:1901575;GO:0044265;GO:0044260;GO:0065007;GO:1901800;GO:0051130;GO:0009889;GO:0050794;GO:0008150;GO:0008152;GO:0043254;GO:0051603;GO:0010498;GO:2000144;GO:0060260;GO:0051173;GO:…	K03061	PSMC2, RPT1	map03050	Proteasome	COG1222	O:Posttranslational modification, protein turnover, chaperones	PF00004.26;PF13401.3;PF07724.11;PF13191.3;PF07728.11	AAA;AAA_22;AAA_2;AAA_16;AAA_5	ATPase family associated with various cellular activities;AAA domain;AAA domain;AAA ATPase domain;AAA domain	cytoplasmic	1	47	46.6	High
Glyur000037s00002671.1	gene=Glyur000037s00002671	0.479026	-1.061825	0.2866	down	no	1.062	2.217	1.353	4.084	1.213	1	0.926	1.26	BP:carboxylic acid metabolic process;BP:nitrogen compound metabolic process;BP:small molecule metabolic process;BP:small molecule biosynthetic process;BP:serine family amino acid metabolic process;BP:single-organism process;BP:organic substance biosynthetic process;BP:single-organism metabolic process;BP:L-serine biosynthetic process;BP:L-serine metabolic process;BP:cellular amino acid metabolic …	GO:0019752;GO:0006807;GO:0044281;GO:0044283;GO:0009069;GO:0044699;GO:1901576;GO:0044710;GO:0006564;GO:0006563;GO:0006520;GO:0071704;GO:1901605;GO:1901607;GO:0008652;GO:0009987;GO:0009058;GO:0044711;GO:0044763;GO:0008152;GO:0043436;GO:0009070;GO:0044238;GO:1901564;GO:1901566;GO:0006082;GO:0044249;GO:0046394;GO:0016053;GO:0044237;GO:0008150;GO:0008483;GO:0003674;GO:0016740;GO:0016769;GO:0003824;GO:…	K00831	serC, PSAT1	map00750;map00260	Vitamin B6 metabolism;Glycine, serine and threonine metabolism	COG1932	E:Amino acid transport and metabolism	PF00266.16	Aminotran_5	Aminotransferase class-V	chloroplast	10	35	44.8	High
Glyur000026s00001929.1	gene=Glyur000026s00001929	0.656853	-0.606358	0.08558	down	no	1.294	1.97	1.963	1.802	2.145	1	1.027	1.855	BP:single-organism process;BP:single-organism metabolic process;BP:organic substance metabolic process;BP:proteolysis;BP:lipid metabolic process;BP:organic substance catabolic process;BP:biological_process;BP:protein catabolic process;BP:metabolic process;BP:catabolic process;BP:macromolecule catabolic process;BP:primary metabolic process;BP:protein metabolic process;BP:macromolecule metabolic pr…	GO:0044699;GO:0044710;GO:0071704;GO:0006508;GO:0006629;GO:1901575;GO:0008150;GO:0030163;GO:0008152;GO:0009056;GO:0009057;GO:0044238;GO:0019538;GO:0043170;GO:0004175;GO:0003674;GO:0008233;GO:0070001;GO:0016787;GO:0003824;GO:0070011;GO:0004190	K08245	E3.4.23.40	------	------	------	------	PF00026.20;PF05184.12;PF14543.3;PF03489.14	Asp;SapB_1;TAXi_N;SapB_2	Eukaryotic aspartyl protease;Saposin-like type B, region 1;Xylanase inhibitor N-terminal;Saposin-like type B, region 2	Golgi apparatus	5	20	54.2	High
Glyur002298s00031157.1	gene=Glyur002298s00031157	1.052224	0.073442	0.8327	no change	no	1.632	1.551	1.24	1.745	1.669	1	2.036	1.859	BP:carboxylic acid metabolic process;BP:nucleic acid metabolic process;BP:nitrogen compound metabolic process;BP:ncRNA metabolic process;BP:organic cyclic compound metabolic process;BP:cellular amino acid metabolic process;BP:amino acid activation;BP:organic substance metabolic process;BP:single-organism process;BP:small molecule metabolic process;BP:nucleobase-containing compound metabolic proce…	GO:0019752;GO:0090304;GO:0006807;GO:0034660;GO:1901360;GO:0006520;GO:0043038;GO:0071704;GO:0044699;GO:0044281;GO:0006139;GO:0009987;GO:0006725;GO:0044710;GO:0044260;GO:0008150;GO:0008152;GO:0043436;GO:0046483;GO:0016070;GO:0044238;GO:1901564;GO:0006082;GO:0034641;GO:0044237;GO:0043170;GO:0006399;GO:0043039;GO:0006419;GO:0006418;GO:0044763;GO:0043229;GO:0043227;GO:0005739;GO:0043226;GO:0009536;GO:…	------	------	------	------	------	------	PF06244.9	DUF1014	Protein of unknown function	cytoplasmic	8	21	33.5	High
Glyur000043s00003814.2	gene=Glyur000043s00003814	0.955346	-0.065905	0.8352	no change	no	1.519	1.59	1.346	1.742	1.682	1	2.016	1.542	BP:organonitrogen compound biosynthetic process;BP:primary metabolic process;BP:cellular macromolecule biosynthetic process;BP:cellular amide metabolic process;BP:cellular biosynthetic process;BP:organic substance biosynthetic process;BP:cellular nitrogen compound biosynthetic process;BP:cellular macromolecule metabolic process;BP:organic substance metabolic process;BP:peptide biosynthetic proces…	GO:1901566;GO:0044238;GO:0034645;GO:0043603;GO:0044249;GO:1901576;GO:0044271;GO:0044260;GO:0071704;GO:0043043;GO:0043170;GO:0044267;GO:0009987;GO:0009058;GO:0009059;GO:0008150;GO:0008152;GO:1901564;GO:0043604;GO:0019538;GO:0034641;GO:0044237;GO:0006807;GO:0006518;GO:0006412;GO:1990904;GO:0043226;GO:0043229;GO:0043228;GO:0031224;GO:0016021;GO:0030529;GO:0032991;GO:0005840;GO:0043232;GO:0044464;GO:…	K02922	RP-L37e, RPL37	map03010	Ribosome	COG2126	J:Translation, ribosomal structure and biogenesis	PF01907.16	Ribosomal_L37e	Ribosomal protein L37e	cytoplasmic	3	25	10.9	High
Glyur000191s00015637.1	gene=Glyur000191s00015637	0.441121	-1.180752	0.2883	down	no	0.944	2.14	1.426	4.071	0.924	1	0.826	1.006	BP:metabolic process;BP:cellular catabolic process;BP:hydrogen peroxide catabolic process;BP:detoxification;BP:cellular component organization or biogenesis;BP:single-organism catabolic process;BP:cellular oxidant detoxification;BP:single-organism metabolic process;BP:cellular component organization;BP:cell wall organization or biogenesis;BP:cell wall organization;BP:single-organism process;BP:pl…	GO:0008152;GO:0044248;GO:0042744;GO:0098754;GO:0071840;GO:0044712;GO:0098869;GO:0044710;GO:0016043;GO:0071554;GO:0071555;GO:0044699;GO:0071669;GO:0009987;GO:0072593;GO:1990748;GO:0008150;GO:0042743;GO:0009056;GO:0006979;GO:0055114;GO:0009664;GO:0050896;GO:0044763;GO:0006950;GO:0044237;GO:0045229;GO:0044464;GO:0009505;GO:0005618;GO:0030312;GO:0005575;GO:0005576;GO:0003674;GO:0005488;GO:1901363;GO:…	K00430	E1.11.1.7	map00940	Phenylpropanoid biosynthesis	------	------	PF00141.20	peroxidase	Peroxidase	cytoplasmic	11	38	51.8	High
Glyur000277s00017304.1	gene=Glyur000277s00017304	1.027981	0.039814	0.8883	no change	no	1.543	1.501	1.405	1.555	1.543	1	1.707	1.923	MF:cation binding;MF:metal ion binding;MF:molecular_function;MF:binding;MF:ion binding;	GO:0043169;GO:0046872;GO:0003674;GO:0005488;GO:0043167	------	------	------	------	COG5252	R:General function prediction only	PF16543.2;PF16131.2	DFRP_C;Torus	DRG Family Regulatory Proteins, Tma46;Torus domain	cytoplasmic	4	16	37.4	High
Glyur000129s00012439.1	gene=Glyur000129s00012439	0.783768	-0.351502	0.2202	down	no	1.323	1.688	1.995	1.532	1.536	1	1.284	1.685	CC:cellular_component;CC:intracellular organelle lumen;CC:organelle lumen;CC:cell part;CC:endoplasmic reticulum lumen;CC:intracellular organelle part;CC:endoplasmic reticulum part;CC:cytoplasmic part;CC:membrane-enclosed lumen;CC:intracellular part;CC:organelle part;	GO:0005575;GO:0070013;GO:0043233;GO:0044464;GO:0005788;GO:0044446;GO:0044432;GO:0044444;GO:0031974;GO:0044424;GO:0044422	K13993	HSP20	map04141	Protein processing in endoplasmic reticulum	COG0071	O:Posttranslational modification, protein turnover, chaperones	PF00011.18;PF04969.13	HSP20;CS	Hsp20/alpha crystallin family;CS domain	ER	6	41	23.2	High
Glyur000814s00023372.1	gene=Glyur000814s00023372	0.691268	-0.532684	0.02515	down	yes	1.227	1.775	1.824	1.583	1.917	1	1.416	1.264	BP:cellular metabolic process;BP:macromolecule metabolic process;BP:single-organism metabolic process;BP:cellular macromolecule metabolic process;BP:peptidyl-amino acid modification;BP:organic substance metabolic process;BP:single-organism process;BP:protein metabolic process;BP:cellular protein metabolic process;BP:cellular process;BP:cellular protein modification process;BP:macromolecule modifi…	GO:0044237;GO:0043170;GO:0044710;GO:0044260;GO:0018193;GO:0071704;GO:0044699;GO:0019538;GO:0044267;GO:0009987;GO:0006464;GO:0043412;GO:0036211;GO:0008150;GO:0008152;GO:0055114;GO:0044238;GO:0018208;GO:0019511;GO:0018126;GO:0031224;GO:0016021;GO:0005575;GO:0044425;GO:0030246;GO:0003674;GO:0048029;GO:0016491;GO:0043168;GO:0031418;GO:0016706;GO:0004656;GO:0016705;GO:0043167;GO:0043169;GO:0005506;GO:…	K00472	P4HA	map00330	Arginine and proline metabolism	------	------	PF13640.3	2OG-FeII_Oxy_3	2OG-F	Golgi apparatus	2	7	31.4	High
Glyur000204s00012412.1	gene=Glyur000204s00012412	0.80303	-0.316474	0.3342	down	no	1.325	1.65	1.487	1.471	1.991	1	1.176	1.798	BP:single-organism process;BP:localization;BP:transport;BP:cellular process;BP:single-organism transport;BP:single-organism cellular process;BP:establishment of localization;BP:transmembrane transport;BP:single-organism localization;BP:biological_process;CC:cellular_component;CC:organelle membrane;CC:whole membrane;CC:membrane;CC:organelle outer membrane;CC:bounding membrane of organelle;CC:mitoc…	GO:0044699;GO:0051179;GO:0006810;GO:0009987;GO:0044765;GO:0044763;GO:0051234;GO:0055085;GO:1902578;GO:0008150;GO:0005575;GO:0031090;GO:0098805;GO:0016020;GO:0031968;GO:0098588;GO:0031966;GO:0044464;GO:0019867;GO:0044446;GO:0044444;GO:0005741;GO:0044429;GO:0044424;GO:0044422	K15040	VDAC2	------	------	------	------	PF01459.19	Porin_3	Eukaryotic porin	cytoplasmic	1	5	26.4	High
Glyur000022s00001993.1	gene=Glyur000022s00001993	0.627156	-0.673103	0.005431	down	yes	1.127	1.797	1.62	1.867	1.903	1	1.286	1.095	BP:thiamine metabolic process;BP:response to stress;BP:pyrimidine-containing compound biosynthetic process;BP:cellular biosynthetic process;BP:cellular nitrogen compound metabolic process;BP:nitrogen compound metabolic process;BP:small molecule metabolic process;BP:small molecule biosynthetic process;BP:organic cyclic compound biosynthetic process;BP:organic cyclic compound metabolic process;BP:p…	GO:0006772;GO:0006950;GO:0072528;GO:0044249;GO:0034641;GO:0006807;GO:0044281;GO:0044283;GO:1901362;GO:1901360;GO:0072527;GO:1901576;GO:0042723;GO:0044711;GO:0042724;GO:0071704;GO:0052837;GO:0044699;GO:0052838;GO:0018131;GO:0018130;GO:0006767;GO:0006766;GO:0009228;GO:0009987;GO:0006725;GO:0044710;GO:0009058;GO:0009110;GO:0008150;GO:0008152;GO:0019438;GO:0046484;GO:0044271;GO:0055114;GO:0046483;GO:…	K03146	THI4, THI1	map00730	Thiamine metabolism	COG1635	H:Coenzyme transport and metabolism	PF01946.14;PF00890.21;PF01266.21;PF13450.3;PF07992.11;PF13454.3;PF05834.9;PF00732.16;PF12831.4	Thi4;FAD_binding_2;DAO;NAD_binding_8;Pyr_redox_2;NAD_binding_9;Lycopene_cycl;GMC_oxred_N;FAD_oxidored	Thi4 family;FAD binding domain;FAD dependent oxidoreductase;NA;Pyridine nucleotide-disulphide oxidoreductase;FAD-NA;Lycopene cyclase protein;GMC oxidoreductase;FAD dependent oxidoreductase	chloroplast	3	29	37.7	High
Glyur000084s00009507.1	gene=Glyur000084s00009507	0.766708	-0.383251	0.1988	down	no	1.239	1.616	1.482	1.331	2.034	1	1.353	1.364	BP:cellular macromolecule biosynthetic process;BP:rRNA pseudouridine synthesis;BP:RNA modification;BP:nucleic acid metabolic process;BP:nucleic acid phosphodiester bond hydrolysis;BP:cellular nitrogen compound metabolic process;BP:nitrogen compound metabolic process;BP:maturation of LSU-rRNA;BP:ncRNA metabolic process;BP:pseudouridine synthesis;BP:organic cyclic compound metabolic process;BP:cell…	GO:0034645;GO:0031118;GO:0009451;GO:0090304;GO:0090305;GO:0034641;GO:0006807;GO:0000470;GO:0034660;GO:0001522;GO:1901360;GO:0044260;GO:0043603;GO:0043043;GO:0071704;GO:0043604;GO:0006364;GO:0044267;GO:1901564;GO:0034470;GO:0006139;GO:0044271;GO:0009987;GO:0006725;GO:0031120;GO:0043412;GO:0090501;GO:0008150;GO:0008152;GO:0000469;GO:0040031;GO:0009059;GO:0046483;GO:0016070;GO:0044238;GO:0016072;GO:…	K11129	NHP2, NOLA2	map03008	Ribosome biogenesis in eukaryotes	COG1358	J:Translation, ribosomal structure and biogenesis	PF01248.23	Ribosomal_L7Ae	Ribosomal protein L7Ae/L30e/S12e/Gadd45 family	cytoplasmic	1	6	17.3	High
Glyur002983s00040651.1	gene=Glyur002983s00040651	0.981106	-0.02752	0.9199	no change	no	1.402	1.429	1.477	1.231	1.579	1	1.784	1.423	BP:phosphorylation;BP:cellular protein metabolic process;BP:cellular macromolecule metabolic process;BP:organic substance metabolic process;BP:protein phosphorylation;BP:cellular process;BP:cellular protein modification process;BP:macromolecule modification;BP:protein modification process;BP:biological_process;BP:metabolic process;BP:response to oxidative stress;BP:primary metabolic process;BP:re…	GO:0016310;GO:0044267;GO:0044260;GO:0071704;GO:0006468;GO:0009987;GO:0006464;GO:0043412;GO:0036211;GO:0008150;GO:0008152;GO:0006979;GO:0044238;GO:0050896;GO:0006950;GO:0044237;GO:0043170;GO:0019538;GO:0006796;GO:0006793;GO:0035639;GO:0003674;GO:0005488;GO:0043167;GO:1901363;GO:0001883;GO:0001882;GO:0043168;GO:0004674;GO:0097367;GO:0032549;GO:0000166;GO:0016740;GO:0004712;GO:1901265;GO:0004672;GO:…	K08832	SRPK3, STK23	------	------	------	------	PF00069.22;PF07714.14	Pkinase;Pkinase_Tyr	Protein kinase domain;Protein tyrosine kinase	cytoplasmic	1	1	61.4	Medium
Glyur000310s00013608.1	gene=Glyur000310s00013608	0.781784	-0.355159	0.1792	down	no	1.236	1.581	1.872	1.441	1.431	1	1.528	1.179	CC:cellular_component;CC:membrane part;CC:integral component of membrane;CC:intrinsic component of membrane;	GO:0005575;GO:0044425;GO:0016021;GO:0031224	------	------	------	------	COG5237	S:Function unknown	PF04080.10	Per1	Per1-like	Golgi apparatus	1	3	39.7	Medium
Glyur001609s00042020.1	gene=Glyur001609s00042020	3.472381	1.795925	0.1919	up	no	2.131	0.6137	0.811	0.51	0.52	1	4.046	1.348	------	------	------	------	------	------	------	------	------	------	------	extracellular	2	10	15	High
Glyur000095s00007041.1	gene=Glyur000095s00007041	0.876027	-0.190952	0.3214	no change	no	1.279	1.46	1.416	1.559	1.406	1	1.524	1.314	BP:toxin catabolic process;BP:cellular catabolic process;BP:cellular nitrogen compound metabolic process;BP:nitrogen compound metabolic process;BP:single-organism process;BP:single-organism metabolic process;BP:organic substance metabolic process;BP:glutathione metabolic process;BP:secondary metabolite catabolic process;BP:single-organism catabolic process;BP:secondary metabolic process;BP:cellul…	GO:0009407;GO:0044248;GO:0034641;GO:0006807;GO:0044699;GO:0044710;GO:0071704;GO:0006749;GO:0090487;GO:0044712;GO:0019748;GO:0009987;GO:0008150;GO:0009404;GO:0008152;GO:0009056;GO:1901564;GO:0006575;GO:0043603;GO:0044237;GO:0006790;GO:0044763;GO:0006518;GO:0005737;GO:0044464;GO:0005575;GO:0044424;GO:0003674;GO:0004364;GO:0016765;GO:0016740;GO:0003824	K00799	GST, gst	map00480	Glutathione metabolism	------	------	PF02798.17;PF13417.3;PF13409.3	GST_N;GST_N_3;GST_N_2	Glutathione S-transferase, N-terminal domain;Glutathione S-transferase, N-terminal domain;Glutathione S-transferase, N-terminal domain	cytoplasmic	1	5	26.8	High
Glyur000429s00022702.1	gene=Glyur000429s00022702	0.763226	-0.389818	0.08089	down	no	1.183	1.55	1.756	1.348	1.545	1	1.185	1.364	------	------	------	------	------	------	------	------	------	------	------	nuclear	4	10	50	High
Glyur000202s00015419.1	gene=Glyur000202s00015419	0.839945	-0.251633	0.2058	no change	no	1.228	1.462	1.261	1.598	1.527	1	1.298	1.385	BP:primary metabolic process;BP:cellular biosynthetic process;BP:cellular nitrogen compound metabolic process;BP:nitrogen compound metabolic process;BP:cellular macromolecule biosynthetic process;BP:cellular protein metabolic process;BP:cellular macromolecule metabolic process;BP:peptide biosynthetic process;BP:organic substance metabolic process;BP:organic substance biosynthetic process;BP:cellu…	GO:0044238;GO:0044249;GO:0034641;GO:0006807;GO:0034645;GO:0044267;GO:0044260;GO:0043043;GO:0071704;GO:1901576;GO:0009987;GO:0009058;GO:0009059;GO:0008150;GO:0008152;GO:0044271;GO:0043604;GO:1901564;GO:0043603;GO:1901566;GO:0019538;GO:0044237;GO:0043170;GO:0006518;GO:0006412;GO:0015934;GO:0022625;GO:0044464;GO:0030529;GO:0005575;GO:0032991;GO:0044391;GO:1990904;GO:0044446;GO:0044444;GO:0044445;GO:…	K02885	RP-L19e, RPL19	map03010	Ribosome	COG2147	J:Translation, ribosomal structure and biogenesis	PF01280.17	Ribosomal_L19e	Ribosomal protein L19e	nuclear	1	20	52.5	High
Glyur000186s00009864.1	gene=Glyur000186s00009864	0.954876	-0.066614	0.7573	no change	no	1.312	1.374	1.238	1.466	1.417	1	1.593	1.344	BP:vacuolar transport;BP:intracellular transport;BP:transport;BP:single-organism transport;BP:biological_process;BP:single-organism process;BP:establishment of localization in cell;BP:single-organism intracellular transport;BP:establishment of localization;BP:localization;BP:single-organism localization;CC:cell part;CC:intracellular;CC:cellular_component;	GO:0007034;GO:0046907;GO:0006810;GO:0044765;GO:0008150;GO:0044699;GO:0051649;GO:1902582;GO:0051234;GO:0051179;GO:1902578;GO:0044464;GO:0005622;GO:0005575	K12192	CHMP2B	map04144	Endocytosis	COG5491	N:Cell motility	PF03357.18	Snf7	Snf7	cytoplasmic	3	12	23.2	High
Glyur000242s00021057.1	gene=Glyur000242s00021057	1.087092	0.120474	0.6331	no change	no	1.398	1.286	1.335	1.383	1.139	1	1.512	1.683	BP:organonitrogen compound biosynthetic process;BP:primary metabolic process;BP:cellular biosynthetic process;BP:cellular macromolecule biosynthetic process;BP:organic substance biosynthetic process;BP:cellular nitrogen compound biosynthetic process;BP:cellular macromolecule metabolic process;BP:peptide biosynthetic process;BP:organic substance metabolic process;BP:cellular protein metabolic proc…	GO:1901566;GO:0044238;GO:0044249;GO:0034645;GO:1901576;GO:0044271;GO:0044260;GO:0043043;GO:0071704;GO:0044267;GO:0009987;GO:0009058;GO:0009059;GO:0008150;GO:0008152;GO:1901564;GO:0043604;GO:0019538;GO:0034641;GO:0044237;GO:0043170;GO:0006807;GO:0043603;GO:0006518;GO:0006412;GO:1990904;GO:0043229;GO:0043228;GO:0043226;GO:0030529;GO:0032991;GO:0005840;GO:0043232;GO:0044464;GO:0005575;GO:0044444;GO:…	K02978	RP-S27e, RPS27	map03010	Ribosome	COG2051	J:Translation, ribosomal structure and biogenesis	PF01667.14	Ribosomal_S27e	Ribosomal protein S27	cytoplasmic	2	24	9.6	High
Glyur000010s00000913.1	gene=Glyur000010s00000913	1.028941	0.041161	0.8971	no change	no	1.351	1.313	1.46	1.478	1	1	1.776	1.276	BP:carboxylic acid metabolic process;BP:tricarboxylic acid cycle;BP:small molecule metabolic process;BP:single-organism process;BP:single-organism carbohydrate metabolic process;BP:single-organism metabolic process;BP:tricarboxylic acid metabolic process;BP:cellular carbohydrate metabolic process;BP:glyoxylate cycle;BP:organic substance metabolic process;BP:cellular process;BP:monocarboxylic acid…	GO:0019752;GO:0006099;GO:0044281;GO:0044699;GO:0044723;GO:0044710;GO:0072350;GO:0044262;GO:0006097;GO:0071704;GO:0009987;GO:0032787;GO:0008150;GO:0008152;GO:0043436;GO:0046487;GO:0006081;GO:0044238;GO:0005975;GO:0006082;GO:0044237;GO:0006101;GO:0044763;GO:0042579;GO:0009514;GO:0043227;GO:0043226;GO:0005777;GO:0043231;GO:0044464;GO:0043229;GO:0005575;GO:0044444;GO:0044424;GO:0003674;GO:0046912;GO:…	K01638	aceB, glcB	map00630;map00620	Glyoxylate and dicarboxylate metabolism;Pyruvate metabolism	COG2225	C:Energy production and conversion	PF01274.19;PF03328.11	Malate_synthase;HpcH_HpaI	Malate synthase;HpcH/HpaI aldolase/citrate lyase family	peroxisomal	2	3	65.1	High
Glyur000595s00018303.1	gene=Glyur000595s00018303	0.900072	-0.151887	0.3292	no change	no	1.243	1.381	1.336	1.402	1.406	1	1.392	1.337	BP:primary metabolic process;BP:cellular biosynthetic process;BP:cellular nitrogen compound metabolic process;BP:nitrogen compound metabolic process;BP:cellular macromolecule biosynthetic process;BP:cellular protein metabolic process;BP:cellular macromolecule metabolic process;BP:peptide biosynthetic process;BP:organic substance metabolic process;BP:organic substance biosynthetic process;BP:cellu…	GO:0044238;GO:0044249;GO:0034641;GO:0006807;GO:0034645;GO:0044267;GO:0044260;GO:0043043;GO:0071704;GO:1901576;GO:0009987;GO:0009058;GO:0009059;GO:0008150;GO:0008152;GO:0044271;GO:0043604;GO:1901564;GO:0043603;GO:1901566;GO:0019538;GO:0044237;GO:0043170;GO:0006518;GO:0006412;GO:0044464;GO:0030529;GO:0022627;GO:0044444;GO:0005575;GO:0032991;GO:0044391;GO:1990904;GO:0044446;GO:0015935;GO:0044445;GO:…	K02981	RP-S2e, RPS2	map03010	Ribosome	COG0098	J:Translation, ribosomal structure and biogenesis	PF00333.17;PF03719.12	Ribosomal_S5;Ribosomal_S5_C	Ribosomal protein S5, N-terminal domain;Ribosomal protein S5, C-terminal domain	cytoplasmic	3	58	29.8	High
Glyur000133s00010394.1	gene=Glyur000133s00010394	0.772819	-0.371797	0.01493	down	yes	1.143	1.479	1.487	1.43	1.52	1	1.268	1.16	BP:anatomical structure development;BP:brassinosteroid metabolic process;BP:brassinosteroid biosynthetic process;BP:homeostatic process;BP:multicellular organismal process;BP:small molecule biosynthetic process;BP:organic cyclic compound biosynthetic process;BP:single-organism process;BP:organic substance biosynthetic process;BP:single-organism metabolic process;BP:single-organism biosynthetic pr…	GO:0048856;GO:0016131;GO:0016132;GO:0042592;GO:0032501;GO:0044283;GO:1901362;GO:0044699;GO:1901576;GO:0044710;GO:0044711;GO:0055114;GO:0071704;GO:0065007;GO:1901360;GO:0065008;GO:0032502;GO:0016125;GO:0006629;GO:0042445;GO:0046165;GO:0042446;GO:0016128;GO:0016129;GO:0055088;GO:0009058;GO:0008150;GO:0008152;GO:0010817;GO:0008202;GO:0008610;GO:0044238;GO:0044707;GO:0010268;GO:0048878;GO:0006066;GO:…	K20667	CYP716A	------	------	------	------	PF00067.19	p450	Cytochrome P450	ER	2	4	55.2	High
Glyur002517s00037498.1	gene=Glyur002517s00037498	0.695652	-0.523562	0.1943	down	no	1.28	1.84	1.492	1.537	2.492	1	1.318	1.522	BP:one-carbon metabolic process;BP:small molecule metabolic process;BP:single-organism process;BP:single-organism metabolic process;BP:biological_process;BP:cellular process;BP:single-organism cellular process;BP:metabolic process;BP:cellular metabolic process;CC:integral component of membrane;CC:intrinsic component of membrane;CC:cellular_component;CC:membrane part;MF:binding;MF:molecular_functi…	GO:0006730;GO:0044281;GO:0044699;GO:0044710;GO:0008150;GO:0009987;GO:0044763;GO:0008152;GO:0044237;GO:0016021;GO:0031224;GO:0005575;GO:0044425;GO:0005488;GO:0003674;GO:0043169;GO:0046914;GO:0043167;GO:0046872;GO:0003824;GO:0004089;GO:0016835;GO:0016836;GO:0016829;GO:0008270	K01674	cah	map00910	Nitrogen metabolism	------	------	PF00194.18	Carb_anhydrase	Eukaryotic-type carbonic anhydrase	cytoplasmic	1	4	22.4	High
Glyur000161s00011271.1	gene=Glyur000161s00011271	0.612953	-0.706151	0.002478	down	yes	1.183	1.93	1.844	2.033	1.912	1	1.228	1.321	------	------	------	------	------	------	------	------	------	------	------	cytoplasmic	1	10	10.7	High
Glyur000002s00000283.1	gene=Glyur000002s00000283	0.821153	-0.284278	0.2555	down	no	1.382	1.683	1.536	1.675	1.837	1	1.422	1.723	MF:cation binding;MF:transition metal ion binding;MF:nucleotide binding;MF:organic cyclic compound binding;MF:ion binding;MF:small molecule binding;MF:molecular_function;MF:binding;MF:nucleic acid binding;MF:metal ion binding;MF:heterocyclic compound binding;MF:nucleoside phosphate binding;MF:zinc ion binding;	GO:0043169;GO:0046914;GO:0000166;GO:0097159;GO:0043167;GO:0036094;GO:0003674;GO:0005488;GO:0003676;GO:0046872;GO:1901363;GO:1901265;GO:0008270	K12885	RBMX, HNRNPG	map03040	Spliceosome	------	------	PF00076.19;PF00098.20;PF16367.2	RRM_1;zf-CCHC;RRM_7	RNA recognition motif.;Zinc knuckle;RNA recognition motif	cytoplasmic	2	8	31.2	High
Glyur000360s00014603.1	gene=Glyur000360s00014603	0.613158	-0.705669	0.008533	down	yes	1.165	1.9	1.833	1.723	2.143	1	1.291	1.204	BP:single-organism metabolic process;BP:biological_process;BP:oxidation-reduction process;BP:metabolic process;BP:single-organism process;MF:catalytic activity;MF:molecular_function;MF:oxidoreductase activity;	GO:0044710;GO:0008150;GO:0055114;GO:0008152;GO:0044699;GO:0003824;GO:0003674;GO:0016491	K19329	WWOX	------	------	COG1028;COG1028	I:Lipid transport and metabolism;Q:Secondary metabolites biosynthesis, transport and catabolism	PF00106.22;PF13561.3;PF08659.7	adh_short;adh_short_C2;KR	short chain dehydrogenase;Enoyl;KR domain	peroxisomal	1	3	34.4	High
Glyur000076s00018617.2	gene=Glyur000076s00018617	0.710776	-0.492533	0.06064	down	no	1.273	1.791	1.574	1.733	2.065	1	1.443	1.376	------	------	K13456	RIN4	map04626	Plant-pathogen interaction	------	------	PF05627.8	AvrRpt-cleavage	Cleavage site for pathogenic type III effector avirulence factor Avr	cytoplasmic	1	5	28.5	Medium
Glyur000244s00014808.1	gene=Glyur000244s00014808	0.649123	-0.623437	0.203	down	no	1.184	1.824	1.016	2.178	2.279	1	1.158	1.394	BP:post-embryonic development;BP:embryo development;BP:response to water deprivation;BP:response to water;BP:seed development;BP:multicellular organism development;BP:single-organism process;BP:developmental process;BP:multicellular organismal process;BP:reproductive structure development;BP:single-organism developmental process;BP:developmental process involved in reproduction;BP:response to str…	GO:0009791;GO:0009790;GO:0009414;GO:0009415;GO:0048316;GO:0007275;GO:0044699;GO:0032502;GO:0032501;GO:0048608;GO:0044767;GO:0003006;GO:0006950;GO:0006970;GO:0001101;GO:0009266;GO:0009409;GO:0042221;GO:0010035;GO:1901700;GO:0009628;GO:0044702;GO:0044707;GO:0022414;GO:0048856;GO:0008150;GO:0050896;GO:0005829;GO:0044464;GO:0005575;GO:0044444;GO:0044424	------	------	------	------	------	------	PF03760.12	LEA_1	Late embryogenesis abundant	cytoplasmic	1	4	17.1	Medium
Glyur000053s00006469.1	gene=Glyur000053s00006469	0.845297	-0.24247	0.297	no change	no	1.366	1.616	1.417	1.725	1.707	1	1.558	1.541	BP:organic substance metabolic process;BP:proteolysis;BP:biological_process;BP:metabolic process;BP:primary metabolic process;BP:protein metabolic process;BP:macromolecule metabolic process;CC:plastid thylakoid;CC:envelope;CC:thylakoid;CC:chloroplast envelope;CC:organelle subcompartment;CC:chloroplastic endopeptidase Clp complex;CC:plastid part;CC:chloroplast part;CC:protein complex;CC:chloroplas…	GO:0071704;GO:0006508;GO:0008150;GO:0008152;GO:0044238;GO:0019538;GO:0043170;GO:0031976;GO:0031975;GO:0009579;GO:0009941;GO:0031984;GO:0009840;GO:0044435;GO:0044434;GO:0043234;GO:0009534;GO:0044446;GO:0031967;GO:0009368;GO:0009526;GO:0032991;GO:0044464;GO:0005575;GO:0044444;GO:0044424;GO:0044422;GO:0004252;GO:0004175;GO:0016787;GO:0003674;GO:0008233;GO:0008236;GO:0017171;GO:0003824;GO:0070011	K01358	clpP, CLPP	------	------	COG0740	O:Posttranslational modification, protein turnover, chaperones	PF00574.20	CLP_protease	Clp protease	chloroplast	5	18	40.6	High
Glyur000010s00000917.1	gene=Glyur000010s00000917	0.844458	-0.243902	0.3813	no change	no	1.341	1.588	1.307	1.565	1.893	1	1.64	1.383	BP:RNA modification;BP:nucleic acid metabolic process;BP:cellular nitrogen compound metabolic process;BP:nitrogen compound metabolic process;BP:ncRNA metabolic process;BP:organic cyclic compound metabolic process;BP:nucleobase-containing compound metabolic process;BP:cellular macromolecule metabolic process;BP:organic substance metabolic process;BP:rRNA processing;BP:ncRNA processing;BP:cellular …	GO:0009451;GO:0090304;GO:0034641;GO:0006807;GO:0034660;GO:1901360;GO:0006139;GO:0044260;GO:0071704;GO:0006364;GO:0034470;GO:0009987;GO:0006725;GO:0043412;GO:0008150;GO:0008152;GO:0046483;GO:0016070;GO:0044238;GO:0016072;GO:0000154;GO:0044237;GO:0043170;GO:0006396;GO:0032040;GO:0044464;GO:0044422;GO:0005732;GO:0030529;GO:0044452;GO:0044446;GO:0031428;GO:0030684;GO:0032991;GO:1990904;GO:0005575;GO:…	K14564	NOP56	map03008	Ribosome biogenesis in eukaryotes	COG1498	J:Translation, ribosomal structure and biogenesis	PF01798.15;PF08156.10	Nop;NOP5NT	snoRNA binding domain, fibrillarin;NOP5NT	nuclear	9	20	62.1	High
Glyur000960s00023955.1	gene=Glyur000960s00023955	0.751351	-0.41244	0.2058	down	no	1.251	1.665	1.792	1.212	1.992	1	1.255	1.498	------	------	K15032	MTERFD	------	------	------	------	PF02536.11	mTERF	mTERF	mitochondrial	1	5	33	Medium
Glyur001908s00030720.1	gene=Glyur001908s00030720	0.947157	-0.078324	0.7496	no change	no	1.416	1.495	1.467	1.369	1.648	1	1.521	1.726	BP:negative regulation of metabolic process;BP:regulation of primary metabolic process;BP:regulation of metabolic process;BP:macromolecular complex subunit organization;BP:regulation of cellular biosynthetic process;BP:negative regulation of cellular metabolic process;BP:regulation of cellular metabolic process;BP:negative regulation of cellular macromolecule biosynthetic process;BP:negative regu…	GO:0009892;GO:0080090;GO:0019222;GO:0043933;GO:0031326;GO:0031324;GO:0031323;GO:2000113;GO:0010629;GO:0050789;GO:0044699;GO:0010605;GO:0009890;GO:0006325;GO:0006342;GO:2000112;GO:0040029;GO:0016043;GO:0008150;GO:0019219;GO:0016458;GO:0065007;GO:0071840;GO:0048519;GO:0045814;GO:0010468;GO:0045934;GO:0060255;GO:0009987;GO:0009889;GO:1903506;GO:1903507;GO:1902679;GO:0044763;GO:0051171;GO:0051172;GO:…	K11251	H2A	------	------	COG5262	B:Chromatin structure and dynamics	PF16211.2;PF00125.21;PF00808.20	Histone_H2A_C;Histone;CBFD_NFYB_HMF	C-terminus of histone H2A;Core histone H2A/H2B/H3/H4;Histone-like transcription factor	nuclear	1	29	16.4	High
Glyur000091s00010551.1	gene=Glyur000091s00010551	0.569951	-0.81109	0.1524	down	no	1.047	1.837	1.482	2.56	1.47	1	0.613	1.527	BP:amino sugar catabolic process;BP:nitrogen compound metabolic process;BP:aminoglycan metabolic process;BP:organic substance catabolic process;BP:organic substance metabolic process;BP:chitin metabolic process;BP:chitin catabolic process;BP:biological_process;BP:metabolic process;BP:organonitrogen compound metabolic process;BP:catabolic process;BP:macromolecule catabolic process;BP:primary metab…	GO:0046348;GO:0006807;GO:0006022;GO:1901575;GO:0071704;GO:0006030;GO:0006032;GO:0008150;GO:0008152;GO:1901564;GO:0009056;GO:0009057;GO:0044238;GO:0005975;GO:1901565;GO:1901136;GO:1901135;GO:0043170;GO:0006040;GO:1901072;GO:1901071;GO:0006026;GO:0005575;GO:0005576;GO:0016798;GO:0003674;GO:0005488;GO:0016787;GO:0003824;GO:0004568;GO:0097367;GO:0004553;GO:0008061	K01183	E3.2.1.14	map00520	Amino sugar and nucleotide sugar metabolism	------	------	PF00704.25	Glyco_hydro_18	Glycosyl hydrolases family 18	ER	3	14	33	High
Glyur000742s00025064.1	gene=Glyur000742s00025064	0.769327	-0.37833	0.06698	down	no	1.224	1.591	1.451	1.66	1.661	1	1.448	1.223	BP:thiamine metabolic process;BP:response to stress;BP:pyrimidine-containing compound biosynthetic process;BP:cellular biosynthetic process;BP:cellular nitrogen compound metabolic process;BP:nitrogen compound metabolic process;BP:small molecule metabolic process;BP:small molecule biosynthetic process;BP:organic cyclic compound biosynthetic process;BP:organic cyclic compound metabolic process;BP:p…	GO:0006772;GO:0006950;GO:0072528;GO:0044249;GO:0034641;GO:0006807;GO:0044281;GO:0044283;GO:1901362;GO:1901360;GO:0072527;GO:1901576;GO:0042723;GO:0044711;GO:0042724;GO:0071704;GO:0052837;GO:0044699;GO:0052838;GO:0018131;GO:0018130;GO:0006767;GO:0006766;GO:0009228;GO:0009987;GO:0006725;GO:0044710;GO:0009058;GO:0009110;GO:0008150;GO:0008152;GO:0019438;GO:0046484;GO:0044271;GO:0055114;GO:0046483;GO:…	K03146	THI4, THI1	map00730	Thiamine metabolism	COG1635	H:Coenzyme transport and metabolism	PF01946.14;PF00890.21;PF01266.21;PF13450.3;PF07992.11;PF12831.4;PF05834.9;PF00732.16;PF03486.11;PF13454.3;PF01134.19;PF13738.3	Thi4;FAD_binding_2;DAO;NAD_binding_8;Pyr_redox_2;FAD_oxidored;Lycopene_cycl;GMC_oxred_N;HI0933_like;NAD_binding_9;GIDA;Pyr_redox_3	Thi4 family;FAD binding domain;FAD dependent oxidoreductase;NA;Pyridine nucleotide-disulphide oxidoreductase;FAD dependent oxidoreductase;Lycopene cyclase protein;GMC oxidoreductase;HI0933-like protein;FAD-NA;Glucose inhibited division protein A;Pyridine nucleotide-disulphide oxidoreductase	chloroplast	5	29	37.6	High
Glyur000221s00012528.1	gene=Glyur000221s00012528	0.778416	-0.361386	0.1196	down	no	1.219	1.566	1.532	1.452	1.715	1	1.525	1.133	BP:cellular metabolic process;BP:macromolecule metabolic process;BP:single-organism metabolic process;BP:cellular macromolecule metabolic process;BP:peptidyl-amino acid modification;BP:organic substance metabolic process;BP:single-organism process;BP:protein metabolic process;BP:cellular protein metabolic process;BP:cellular process;BP:cellular protein modification process;BP:macromolecule modifi…	GO:0044237;GO:0043170;GO:0044710;GO:0044260;GO:0018193;GO:0071704;GO:0044699;GO:0019538;GO:0044267;GO:0009987;GO:0006464;GO:0043412;GO:0036211;GO:0008150;GO:0008152;GO:0055114;GO:0044238;GO:0018208;GO:0019511;GO:0018126;GO:0031224;GO:0016021;GO:0005575;GO:0044425;GO:0030246;GO:0003674;GO:0048029;GO:0016491;GO:0043168;GO:0031418;GO:0016706;GO:0004656;GO:0016705;GO:0043167;GO:0043169;GO:0005506;GO:…	K00472	P4HA	map00330	Arginine and proline metabolism	------	------	PF13640.3;PF03171.17	2OG-FeII_Oxy_3;2OG-FeII_Oxy	2OG-F;2OG-F	ER	3	24	33.7	High
Glyur000193s00013970.1	gene=Glyur000193s00013970	0.867437	-0.205169	0.3658	no change	no	1.276	1.471	1.603	1.218	1.592	1	1.35	1.479	CC:plastid;CC:intracellular membrane-bounded organelle;CC:cell part;CC:intracellular organelle;CC:cellular_component;CC:cytoplasmic part;CC:intracellular part;CC:membrane-bounded organelle;CC:organelle;CC:chloroplast;	GO:0009536;GO:0043231;GO:0044464;GO:0043229;GO:0005575;GO:0044444;GO:0044424;GO:0043227;GO:0043226;GO:0009507	------	------	------	------	------	------	PF07876.9	Dabb	Stress responsive A/B Barrel Domain	cytoplasmic	7	67	11.9	High
Glyur000194s00016321.1	gene=Glyur000194s00016321	0.792943	-0.334711	0.09083	down	no	1.191	1.502	1.377	1.439	1.69	1	1.351	1.222	BP:nucleic acid metabolic process;BP:cellular nitrogen compound metabolic process;BP:nitrogen compound metabolic process;BP:organic cyclic compound metabolic process;BP:nucleobase-containing compound metabolic process;BP:cellular macromolecule metabolic process;BP:organic substance metabolic process;BP:RNA secondary structure unwinding;BP:cellular process;BP:cellular aromatic compound metabolic p…	GO:0090304;GO:0034641;GO:0006807;GO:1901360;GO:0006139;GO:0044260;GO:0071704;GO:0010501;GO:0009987;GO:0006725;GO:0008150;GO:0008152;GO:0046483;GO:0016070;GO:0044238;GO:0044237;GO:0043170;GO:0016887;GO:0008026;GO:0035639;GO:0003674;GO:0005488;GO:0003676;GO:0008186;GO:0043167;GO:1901363;GO:0001882;GO:0043168;GO:0042623;GO:1901265;GO:0000166;GO:0001883;GO:0032549;GO:0017076;GO:0005524;GO:0016787;GO:…	K17679	MSS116	------	------	COG0513	L:Replication, recombination and repair	PF00270.26;PF00271.28;PF04851.12	DEAD;Helicase_C;ResIII	DEAD/DEAH box helicase;Helicase conserved C-terminal domain;Type III restriction enzyme, res subunit	mitochondrial	2	4	76.5	High
Glyur000158s00011360.1	gene=Glyur000158s00011360	0.795987	-0.329184	0.08197	down	no	1.19	1.495	1.579	1.414	1.493	1	1.149	1.421	BP:single-organism metabolic process;BP:response to stimulus;BP:cellular process;BP:response to stress;BP:response to oxidative stress;BP:cellular oxidant detoxification;BP:cellular detoxification;BP:biological_process;BP:single-organism process;BP:metabolic process;BP:detoxification;BP:oxidation-reduction process;MF:catalytic activity;MF:antioxidant activity;MF:glutathione peroxidase activity;MF…	GO:0044710;GO:0050896;GO:0009987;GO:0006950;GO:0006979;GO:0098869;GO:1990748;GO:0008150;GO:0044699;GO:0008152;GO:0098754;GO:0055114;GO:0003824;GO:0016209;GO:0004602;GO:0003674;GO:0016684;GO:0004601;GO:0016491	K00432	gpx	map00590;map00480	Arachidonic acid metabolism;Glutathione metabolism	COG0386	O:Posttranslational modification, protein turnover, chaperones	PF00255.16;PF00578.18;PF08534.7	GSHPx;AhpC-TSA;Redoxin	Glutathione peroxidase;AhpC/TSA family;Redoxin	cytoplasmic	5	28	19.1	High
Glyur000114s00010472.1	gene=Glyur000114s00010472	1.035195	0.049903	0.832	no change	no	1.353	1.307	1.202	1.337	1.381	1	1.683	1.376	BP:cellular component assembly;BP:macromolecular complex subunit organization;BP:assembly of large subunit precursor of preribosome;BP:cellular biosynthetic process;BP:cellular nitrogen compound metabolic process;BP:nitrogen compound metabolic process;BP:cellular macromolecule biosynthetic process;BP:cellular macromolecular complex assembly;BP:cellular component organization or biogenesis;BP:ribo…	GO:0022607;GO:0043933;GO:1902626;GO:0044249;GO:0034641;GO:0006807;GO:0034645;GO:0034622;GO:0071840;GO:0000027;GO:0044267;GO:0071826;GO:0044260;GO:0043043;GO:0016043;GO:0065003;GO:0071704;GO:0022618;GO:1901576;GO:0009987;GO:0009058;GO:0009059;GO:0008150;GO:0008152;GO:0044271;GO:0044238;GO:0043604;GO:1901564;GO:0043603;GO:1901566;GO:0019538;GO:0044237;GO:0043170;GO:0006518;GO:0006412;GO:0015934;GO:…	K02896	RP-L24e, RPL24	map03010	Ribosome	COG2075	J:Translation, ribosomal structure and biogenesis	PF01246.17	Ribosomal_L24e	Ribosomal protein L24e	cytoplasmic	2	34	18.6	High
Glyur000052s00005813.1	gene=Glyur000052s00005813	0.696268	-0.522286	0.2415	down	no	1.082	1.554	2.112	1.142	1.407	1	0.811	1.435	BP:single-organism metabolic process;BP:biological_process;BP:metabolic process;BP:single-organism process;MF:catalytic activity;MF:molecular_function;MF:oxidoreductase activity;	GO:0044710;GO:0008150;GO:0008152;GO:0044699;GO:0003824;GO:0003674;GO:0016491	K00422	E1.10.3.1	map00950;map00350	Isoquinoline alkaloid biosynthesis;Tyrosine metabolism	------	------	PF12143.5;PF00264.17;PF12142.5	PPO1_KFDV;Tyrosinase;PPO1_DWL	Protein of unknown function;Common central domain of tyrosinase;Polyphenol oxidase middle domain	chloroplast	2	4	68.9	High
Glyur000062s00005500.1	gene=Glyur000062s00005500	0.973645	-0.038533	0.8573	no change	no	1.293	1.328	1.177	1.341	1.465	1	1.553	1.326	BP:response to external biotic stimulus;BP:disruption of cells of other organism;BP:organic substance metabolic process;BP:biological regulation;BP:proteolysis;BP:cell killing;BP:regulation of biological quality;BP:defense response;BP:response to stress;BP:defense response to other organism;BP:metabolic process;BP:response to other organism;BP:multi-organism process;BP:primary metabolic process;B…	GO:0043207;GO:0044364;GO:0071704;GO:0065007;GO:0006508;GO:0001906;GO:0065008;GO:0006952;GO:0006950;GO:0098542;GO:0008152;GO:0051707;GO:0051704;GO:0044238;GO:0009607;GO:0009605;GO:0019538;GO:0009620;GO:0050896;GO:0031640;GO:0043170;GO:0050832;GO:0008150;GO:0035821;GO:0003674;GO:0008233;GO:0016787;GO:0003824	------	------	------	------	------	------	PF00304.17	Gamma-thionin	Gamma-thionin family	extracellular	4	40	8.6	High
Glyur000719s00020103.1	gene=Glyur000719s00020103	0.936202	-0.095109	0.61	no change	no	1.262	1.348	1.437	1.312	1.294	1	1.516	1.269	MF:organic cyclic compound binding;MF:nucleotide binding;MF:small molecule binding;MF:molecular_function;MF:binding;MF:nucleic acid binding;MF:heterocyclic compound binding;MF:nucleoside phosphate binding;	GO:0097159;GO:0000166;GO:0036094;GO:0003674;GO:0005488;GO:0003676;GO:1901363;GO:1901265	K14396	PABPN1, PABP2	map03015	mRNA surveillance pathway	------	------	PF00076.19	RRM_1	RNA recognition motif.	nuclear	1	9	22.4	High
Glyur000364s00018053.1	gene=Glyur000364s00018053	0.503833	-0.988983	0.05497	down	no	1.446	2.87	3.393	2.105	3.112	1	1.184	2.155	------	------	------	------	------	------	COG0251	J:Translation, ribosomal structure and biogenesis	PF01042.18	Ribonuc_L-PSP	Endoribonuclease L-PSP	mitochondrial	2	23	22.6	High
Glyur000665s00020422.1	gene=Glyur000665s00020422	0.409656	-1.287516	0.005978	down	yes	1.154	2.817	3.066	2.284	3.102	1	1.478	0.983	BP:porphyrin-containing compound metabolic process;BP:porphyrin-containing compound biosynthetic process;BP:cellular biosynthetic process;BP:cellular nitrogen compound metabolic process;BP:nitrogen compound metabolic process;BP:single-organism biosynthetic process;BP:organic cyclic compound biosynthetic process;BP:photosynthesis;BP:organic cyclic compound metabolic process;BP:chlorophyll metaboli…	GO:0006778;GO:0006779;GO:0044249;GO:0034641;GO:0006807;GO:0044711;GO:1901362;GO:0015979;GO:1901360;GO:0015994;GO:0015995;GO:0042440;GO:0051188;GO:0071704;GO:0033014;GO:0033013;GO:0044699;GO:0018130;GO:1901576;GO:0009987;GO:0006725;GO:0044710;GO:0009058;GO:0051186;GO:0044763;GO:0008152;GO:0019438;GO:0044271;GO:0046148;GO:0055114;GO:0046483;GO:1901564;GO:1901566;GO:0044237;GO:0008150;GO:0004497;GO:…	K04035	E1.14.13.81, acsF, chlE	map00860	Porphyrin and chlorophyll metabolism	------	------	PF02915.14	Rubrerythrin	Rubrerythrin	chloroplast	1	3	47.3	Medium
Glyur000270s00013309.1	gene=Glyur000270s00013309	0.658287	-0.603212	0.2253	down	no	1.414	2.148	2.807	2.315	1.322	1	1.324	1.917	CC:cellular_component;CC:extracellular region;	GO:0005575;GO:0005576	K13449	PR1	map04016;map04626;map04075	MAPK signaling pathway - plant;Plant-pathogen interaction;Plant hormone signal transduction	COG2340	S:Function unknown	PF00188.23	CAP	Cysteine-rich secretory protein family	extracellular	5	38	17.9	High
Glyur000973s00026293.1	gene=Glyur000973s00026293	0.39947	-1.32384	0.3091	down	no	0.9803	2.454	1.317	4.979	1.066	1	0.87	1.071	BP:single-organism metabolic process;BP:single-organism process;BP:metabolic process;BP:biological_process;BP:oxidation-reduction process;MF:oxidoreductase activity;MF:cation binding;MF:transition metal ion binding;MF:ion binding;MF:catalytic activity;MF:molecular_function;MF:binding;MF:metal ion binding;MF:zinc ion binding;	GO:0044710;GO:0044699;GO:0008152;GO:0008150;GO:0055114;GO:0016491;GO:0043169;GO:0046914;GO:0043167;GO:0003824;GO:0003674;GO:0005488;GO:0046872;GO:0008270	K18980	EO, FaQR	------	------	------	------	PF13602.3;PF08240.9	ADH_zinc_N_2;ADH_N	Zinc-binding dehydrogenase;Alcohol dehydrogenase GroES-like domain	cytoplasmic	1	5	33.1	High
Glyur000210s00014439.1	gene=Glyur000210s00014439	0.84387	-0.244907	0.3866	no change	no	1.535	1.819	1.956	1.715	1.787	1	1.968	1.637	BP:cellular component assembly;BP:macromolecular complex subunit organization;BP:ribosomal small subunit assembly;BP:cellular biosynthetic process;BP:cellular nitrogen compound metabolic process;BP:nitrogen compound metabolic process;BP:cellular macromolecule biosynthetic process;BP:cellular macromolecular complex assembly;BP:organic substance biosynthetic process;BP:cellular component organizati…	GO:0022607;GO:0043933;GO:0000028;GO:0044249;GO:0034641;GO:0006807;GO:0034645;GO:0034622;GO:1901576;GO:0071840;GO:0065003;GO:0071826;GO:0044271;GO:0044260;GO:0043043;GO:0016043;GO:0071704;GO:0022618;GO:0044267;GO:0009987;GO:0009058;GO:0009059;GO:0008150;GO:0008152;GO:1901564;GO:0044238;GO:0043604;GO:1901566;GO:0019538;GO:0044237;GO:0043170;GO:0043603;GO:0006518;GO:0006412;GO:0022627;GO:0044464;GO:…	K02958	RP-S15e, RPS15	map03010	Ribosome	COG0185	J:Translation, ribosomal structure and biogenesis	PF00203.18	Ribosomal_S19	Ribosomal protein S19	cytoplasmic	1	54	17.1	High
Glyur000512s00017072.1	gene=Glyur000512s00017072	0.62345	-0.681653	0.01473	down	yes	1.207	1.936	1.825	1.913	2.069	1	1.093	1.527	BP:cellular protein metabolic process;BP:cellular macromolecule metabolic process;BP:primary metabolic process;BP:protein metabolic process;BP:cellular process;BP:cellular metabolic process;BP:macromolecule metabolic process;BP:organic substance metabolic process;BP:biological_process;BP:metabolic process;MF:catalytic activity;MF:molecular_function;	GO:0044267;GO:0044260;GO:0044238;GO:0019538;GO:0009987;GO:0044237;GO:0043170;GO:0071704;GO:0008150;GO:0008152;GO:0003824;GO:0003674	K04554	UBE2J2, NCUBE2, UBC6	map04120;map04141	Ubiquitin mediated proteolysis;Protein processing in endoplasmic reticulum	------	------	PF00179.23;PF05773.19	UQ_con;RWD	Ubiquitin-conjugating enzyme;RWD domain	Golgi apparatus	1	4	26.2	Medium
Glyur002668s00041923.1	gene=Glyur002668s00041923	0.572504	-0.804643	0.04053	down	yes	1.141	1.993	2.488	1.934	1.556	1	1.112	1.31	BP:single-organism process;BP:single-organism metabolic process;BP:biological_process;BP:metabolic process;BP:oxidation-reduction process;CC:plastid thylakoid membrane;CC:photosynthetic membrane;CC:chloroplast thylakoid membrane;CC:intracellular organelle part;CC:membrane;CC:thylakoid part;CC:plastid part;CC:chloroplast part;CC:thylakoid membrane;CC:cell part;CC:cellular_component;CC:cytoplasmic …	GO:0044699;GO:0044710;GO:0008150;GO:0008152;GO:0055114;GO:0055035;GO:0034357;GO:0009535;GO:0044446;GO:0016020;GO:0044436;GO:0044435;GO:0044434;GO:0042651;GO:0044464;GO:0005575;GO:0044444;GO:0044424;GO:0044422;GO:0003674;GO:0005488;GO:0003954;GO:0016491;GO:0051540;GO:0043167;GO:0046872;GO:0050136;GO:0043169;GO:0008137;GO:0003824;GO:0051539;GO:0051536;GO:0016655;GO:0016651	K05580;K05572;K05579	ndhH;ndhI;ndhA	map00190	Oxidative phosphorylation	COG1143	C:Energy production and conversion	PF00037.24;PF12838.4;PF13484.3;PF13237.3;PF13187.3;PF14697.3;PF12797.4;PF13534.3;PF12800.4;PF13183.3;PF12837.4;PF13746.3;PF17179.1	Fer4;Fer4_7;Fer4_16;Fer4_10;Fer4_9;Fer4_21;Fer4_2;Fer4_17;Fer4_4;Fer4_8;Fer4_6;Fer4_18;Fer4_22	4Fe-4S binding domain;4Fe-4S dicluster domain;4Fe-4S double cluster binding domain;4Fe-4S dicluster domain;4Fe-4S dicluster domain;4Fe-4S dicluster domain;4Fe-4S binding domain;4Fe-4S dicluster domain;4Fe-4S binding domain;4Fe-4S dicluster domain;4Fe-4S binding domain;4Fe-4S dicluster domain;4Fe-4S dicluster domain	mitochondrial	1	3	20.2	Low
Glyur001175s00038455.1	gene=Glyur001175s00038455	0.660638	-0.598067	0.1678	down	no	1.242	1.88	1.583	1.461	2.596	1	1.359	1.366	BP:metabolic process;BP:organic substance metabolic process;BP:flavonoid metabolic process;BP:biological_process;MF:UDP-glucosyltransferase activity;MF:glucosyltransferase activity;MF:catalytic activity;MF:transferase activity;MF:molecular_function;MF:transferase activity, transferring glycosyl groups;MF:transferase activity, transferring hexosyl groups;MF:UDP-glycosyltransferase activity;	GO:0008152;GO:0071704;GO:0009812;GO:0008150;GO:0035251;GO:0046527;GO:0003824;GO:0016740;GO:0003674;GO:0016757;GO:0016758;GO:0008194	------	------	------	------	------	------	PF00201.15	UDPGT	UDP-glucoronosyl and UDP-glucosyl transferase	cytoplasmic	5	13	53.7	High
Glyur000361s00013174.1	gene=Glyur000361s00013174	0.992228	-0.011256	0.9708	no change	no	1.532	1.544	1.673	1.437	1.521	1	1.966	1.631	BP:small molecule biosynthetic process;BP:carboxylic acid metabolic process;BP:cellular biosynthetic process;BP:cellular nitrogen compound metabolic process;BP:nitrogen compound metabolic process;BP:small molecule metabolic process;BP:nitrogen cycle metabolic process;BP:glutamine family amino acid metabolic process;BP:tricarboxylic acid metabolic process;BP:single-organism process;BP:organic subs…	GO:0044283;GO:0019752;GO:0044249;GO:0034641;GO:0006807;GO:0044281;GO:0071941;GO:0009064;GO:0072350;GO:0044699;GO:1901576;GO:0044710;GO:0044711;GO:0006520;GO:0006526;GO:0006525;GO:0071704;GO:0006082;GO:0008652;GO:1901605;GO:1901607;GO:0019627;GO:0044238;GO:0009987;GO:0009058;GO:0044763;GO:0008152;GO:0009084;GO:0043436;GO:0044271;GO:0006575;GO:0043604;GO:1901564;GO:1901566;GO:0043603;GO:0046394;GO:…	K01940	argG, ASS1	map00220;map00250	Arginine biosynthesis;Alanine, aspartate and glutamate metabolism	COG0137	E:Amino acid transport and metabolism	PF00764.16	Arginosuc_synth	Arginosuccinate synthase	chloroplast	14	53	48.3	High
Glyur001944s00035551.1	gene=Glyur001944s00035551	0.582035	-0.780821	0.06361	down	no	1.121	1.926	1.423	1.902	2.453	1	1.03	1.334	------	------	------	------	------	------	------	------	PF00139.16	Lectin_legB	Legume lectin domain	extracellular	8	47	30	High
Glyur000279s00013258.1	gene=Glyur000279s00013258	0.721584	-0.47076	0.4729	down	no	1.257	1.742	1.487	0.864	2.876	1	1.255	1.516	BP:metabolic process;BP:biological_process;MF:hydrolase activity;MF:phosphoric diester hydrolase activity;MF:hydrolase activity, acting on ester bonds;MF:phosphoric ester hydrolase activity;MF:catalytic activity;MF:phospholipase C activity;MF:molecular_function;MF:phosphatidylcholine phospholipase C activity;MF:phospholipase activity;MF:lipase activity;	GO:0008152;GO:0008150;GO:0016787;GO:0008081;GO:0016788;GO:0042578;GO:0003824;GO:0004629;GO:0003674;GO:0034480;GO:0004620;GO:0016298	K01114	plcC	map00565;map00564;map00562	Ether lipid metabolism;Glycerophospholipid metabolism;Inositol phosphate metabolism	COG3511	M:Cell wall/membrane/envelope biogenesis	PF04185.11	Phosphoesterase	Phosphoesterase family	mitochondrial	13	25	60.5	High
Glyur000051s00003459.1	gene=Glyur000051s00003459	0.549318	-0.864287	0.08929	down	no	1.047	1.906	1.605	2.6	1.512	1	0.791	1.35	BP:generation of precursor metabolites and energy;BP:single-organism process;BP:single-organism metabolic process;BP:electron transport chain;BP:respiratory electron transport chain;BP:cellular process;BP:biological_process;BP:metabolic process;BP:oxidation-reduction process;BP:mitochondrial electron transport, cytochrome c to oxygen;BP:mitochondrial electron transport, ubiquinol to cytochrome c;…	GO:0006091;GO:0044699;GO:0044710;GO:0022900;GO:0022904;GO:0009987;GO:0008150;GO:0008152;GO:0055114;GO:0006123;GO:0006122;GO:0044237;GO:0044763;GO:0044464;GO:0031970;GO:0031974;GO:0005575;GO:0005758;GO:0044425;GO:0044446;GO:0044444;GO:0044429;GO:0044424;GO:0070469;GO:0044422;GO:0003674;GO:0005488;GO:1901363;GO:0043167;GO:0046872;GO:0020037;GO:0043169;GO:0009055;GO:0046906;GO:0097159	K08738	CYC	map00920	Sulfur metabolism	COG3474	C:Energy production and conversion	PF00034.18;PF13442.3;PF14495.3	Cytochrom_C;Cytochrome_CBB3;Cytochrom_C550	Cytochrome c;Cytochrome C oxidase, cbb3-type, subunit III;Cytochrome c-550 domain	cytoplasmic	1	30	12.4	High
Glyur000498s00016154.1	gene=Glyur000498s00016154	0.689119	-0.537175	0.1311	down	no	1.197	1.737	1.28	2.204	1.726	1	1.316	1.276	BP:organic cyclic compound metabolic process;BP:organic cyclic compound catabolic process;BP:cellular component organization or biogenesis;BP:peptide biosynthetic process;BP:ncRNA processing;BP:heterocycle metabolic process;BP:organonitrogen compound metabolic process;BP:organonitrogen compound biosynthetic process;BP:protein metabolic process;BP:aromatic compound catabolic process;BP:cellular co…	GO:1901360;GO:1901361;GO:0071840;GO:0043043;GO:0034470;GO:0046483;GO:1901564;GO:1901566;GO:0019538;GO:0019439;GO:0022607;GO:0034660;GO:0000027;GO:0044267;GO:1901575;GO:0044265;GO:0044260;GO:0016043;GO:0065003;GO:0006364;GO:0046700;GO:0008150;GO:0008152;GO:0034655;GO:0016070;GO:0016071;GO:0016072;GO:0044271;GO:0044270;GO:0006518;GO:0044248;GO:0044249;GO:0034641;GO:0034645;GO:0006139;GO:0022618;GO:…	K14815	MRT4	------	------	COG0244	J:Translation, ribosomal structure and biogenesis	PF00466.17	Ribosomal_L10	Ribosomal protein L10	cytoplasmic	2	9	26.2	High
Glyur001032s00027433.1	gene=Glyur001032s00027433	0.60989	-0.713379	0.005506	down	yes	1.11	1.82	1.724	1.727	2.01	1	1.042	1.287	BP:transport;BP:biological_process;BP:localization;BP:establishment of localization;CC:cellular_component;CC:intracellular;CC:cell part;MF:organic cyclic compound binding;MF:nucleotide binding;MF:small molecule binding;MF:molecular_function;MF:binding;MF:nucleic acid binding;MF:heterocyclic compound binding;MF:nucleoside phosphate binding;	GO:0006810;GO:0008150;GO:0051179;GO:0051234;GO:0005575;GO:0005622;GO:0044464;GO:0097159;GO:0000166;GO:0036094;GO:0003674;GO:0005488;GO:0003676;GO:1901363;GO:1901265	------	------	------	------	------	------	PF02136.17;PF00076.19	NTF2;RRM_1	Nuclear transport factor 2;RNA recognition motif.	cytoplasmic	2	6	52	High
Glyur001166s00031658.1	gene=Glyur001166s00031658	0.974202	-0.037707	0.8915	no change	no	1.435	1.473	1.451	1.363	1.604	1	1.864	1.441	------	------	------	------	------	------	------	------	PF16561.2	AMPK1_CBM	Glycogen recognition site of AMP-activated protein kinase	extracellular	2	2	70.3	High
Glyur000026s00001940.1	gene=Glyur000026s00001940	0.836929	-0.256823	0.3374	no change	no	1.319	1.576	1.65	1.808	1.27	1	1.596	1.362	BP:hydrogen ion transmembrane transport;BP:mitochondrial electron transport, ubiquinol to cytochrome c;BP:generation of precursor metabolites and energy;BP:single-organism process;BP:single-organism metabolic process;BP:proton transport;BP:oxidation-reduction process;BP:localization;BP:electron transport chain;BP:inorganic cation transmembrane transport;BP:inorganic ion transmembrane transport;BP…	GO:1902600;GO:0006122;GO:0006091;GO:0044699;GO:0044710;GO:0015992;GO:0055114;GO:0051179;GO:0022900;GO:0098662;GO:0098660;GO:0015672;GO:0006818;GO:0022904;GO:0006812;GO:0006811;GO:0006810;GO:0034220;GO:0044765;GO:0008150;GO:0008152;GO:0051234;GO:0055085;GO:1902578;GO:0044237;GO:0044763;GO:0009987;GO:0098655;GO:0044464;GO:0044446;GO:0031090;GO:0016020;GO:0031966;GO:0044425;GO:0070469;GO:0019866;GO:…	K00416	QCR6, UQCRH	map00190	Oxidative phosphorylation	------	------	PF02320.13	UCR_hinge	Ubiquinol-cytochrome C reductase hinge protein	cytoplasmic	1	26	8.1	High
Glyur000003s00001134.1	gene=Glyur000003s00001134	0.956698	-0.063864	0.7783	no change	no	1.414	1.478	1.401	1.495	1.537	1	1.648	1.594	BP:cellular process;BP:cellular metabolic process;BP:biological_process;BP:metabolic process;BP:translational initiation;MF:binding;MF:translation factor activity, RNA binding;MF:nucleic acid binding;MF:organic cyclic compound binding;MF:RNA binding;MF:molecular_function;MF:heterocyclic compound binding;MF:translation initiation factor activity;	GO:0009987;GO:0044237;GO:0008150;GO:0008152;GO:0006413;GO:0005488;GO:0008135;GO:0003676;GO:0097159;GO:0003723;GO:0003674;GO:1901363;GO:0003743	K11593	ELF2C, AGO	------	------	------	------	PF02171.14;PF16486.2;PF02170.19;PF08699.7;PF16488.2;PF12764.4	Piwi;ArgoN;PAZ;ArgoL1;ArgoL2;Gly-rich_Ago1	Piwi domain;N-terminal domain of argonaute;PAZ domain;Argonaute linker 1 domain;Argonaute linker 2 domain;Glycine-rich region of argonaut	cytoplasmic	21	26	113.8	High
Glyur000192s00009354.1	gene=Glyur000192s00009354	0.840589	-0.250528	0.2741	no change	no	1.313	1.562	1.335	1.621	1.73	1	1.49	1.45	------	------	------	------	------	------	------	------	------	------	------	peroxisomal	2	7	51.8	High
Glyur000161s00011267.1	gene=Glyur000161s00011267	0.947583	-0.077675	0.7604	no change	no	1.392	1.469	1.235	1.497	1.676	1	1.541	1.636	BP:primary metabolic process;BP:carbohydrate metabolic process;BP:organic substance metabolic process;BP:biological_process;BP:metabolic process;MF:glucosidase activity;MF:hydrolase activity;MF:hydrolase activity, acting on glycosyl bonds;MF:beta-glucosidase activity;MF:hydrolase activity, hydrolyzing O-glycosyl compounds;MF:molecular_function;MF:glucan exo-1,3-beta-glucosidase activity;MF:cataly…	GO:0044238;GO:0005975;GO:0071704;GO:0008150;GO:0008152;GO:0015926;GO:0016787;GO:0016798;GO:0008422;GO:0004553;GO:0003674;GO:0004338;GO:0003824	------	------	------	------	------	------	PF00332.15	Glyco_hydro_17	Glycosyl hydrolases family 17	ER	10	44	41.6	High
Glyur005429s00043774.1	gene=Glyur005429s00043774	0.667456	-0.583256	0.002572	down	yes	1.128	1.69	1.708	1.592	1.769	1	1.164	1.219	BP:RNA biosynthetic process;BP:transcription, RNA-templated;BP:nucleic acid metabolic process;BP:cellular biosynthetic process;BP:cellular nitrogen compound metabolic process;BP:nitrogen compound metabolic process;BP:organic cyclic compound biosynthetic process;BP:nucleic acid-templated transcription;BP:organic substance biosynthetic process;BP:cellular macromolecule metabolic process;BP:organic …	GO:0032774;GO:0001172;GO:0090304;GO:0044249;GO:0034641;GO:0006807;GO:1901362;GO:0097659;GO:1901576;GO:0044260;GO:1901360;GO:0071704;GO:0018130;GO:0006139;GO:0009987;GO:0006725;GO:0009058;GO:0009059;GO:0008152;GO:0019438;GO:0034654;GO:0046483;GO:0016070;GO:0044238;GO:0044271;GO:0044237;GO:0043170;GO:0008150;GO:0034062;GO:0003674;GO:0005488;GO:1901363;GO:0000166;GO:0016740;GO:1901265;GO:0036094;GO:…	K11699	RDR, RDRP	------	------	------	------	PF05183.9	RdRP	RNA dependent RNA polymerase	cytoplasmic	5	15	123.2	High
Glyur000836s00028090.1	gene=Glyur000836s00028090	0.644589	-0.633549	0.1566	down	no	1.09	1.691	1.231	2.354	1.489	1	1.211	1.059	CC:intracellular membrane-bounded organelle;CC:integral component of membrane;CC:cell part;CC:intracellular organelle;CC:mitochondrion;CC:cellular_component;CC:cytoplasmic part;CC:intracellular part;CC:membrane part;CC:membrane-bounded organelle;CC:organelle;CC:intrinsic component of membrane;	GO:0043231;GO:0016021;GO:0044464;GO:0043229;GO:0005739;GO:0005575;GO:0044444;GO:0044424;GO:0044425;GO:0043227;GO:0043226;GO:0031224	K17966	TMEM70	------	------	------	------	PF06979.9	TMEM70	Assembly, mitochondrial proton-transport ATP synth complex	mitochondrial	2	16	27.3	High
Glyur000175s00012049.1	gene=Glyur000175s00012049	1.16875	0.224966	0.6486	no change	no	1.496	1.28	1.516	0.905	1.419	1	2.281	1.208	BP:single-organism metabolic process;BP:single-organism process;BP:metabolic process;BP:biological_process;BP:oxidation-reduction process;MF:oxidoreductase activity, acting on CH-OH group of donors;MF:oxidoreductase activity, acting on the CH-OH group of donors, NAD or NADP as acceptor;MF:catalytic activity;MF:carbonyl reductas;MF:molecular_function;MF:oxidoreductase activity;	GO:0044710;GO:0044699;GO:0008152;GO:0008150;GO:0055114;GO:0016614;GO:0016616;GO:0003824;GO:0004090;GO:0003674;GO:0016491	K15095	E1.1.1.208	map00902	Monoterpenoid biosynthesis	------	------	PF00106.22;PF13561.3;PF08659.7;PF01370.18;PF13460.3	adh_short;adh_short_C2;KR;Epimerase;NAD_binding_10	short chain dehydrogenase;Enoyl;KR domain;NAD dependent epimerase/dehydratase family;NA	peroxisomal	2	6	32	High
Glyur000790s00021796.1	gene=Glyur000790s00021796	0.847695	-0.238382	0.1763	no change	no	1.269	1.497	1.497	1.435	1.559	1	1.416	1.39	BP:primary metabolic process;BP:cellular biosynthetic process;BP:cellular nitrogen compound metabolic process;BP:nitrogen compound metabolic process;BP:cellular macromolecule biosynthetic process;BP:cellular protein metabolic process;BP:cellular macromolecule metabolic process;BP:peptide biosynthetic process;BP:organic substance metabolic process;BP:organic substance biosynthetic process;BP:cellu…	GO:0044238;GO:0044249;GO:0034641;GO:0006807;GO:0034645;GO:0044267;GO:0044260;GO:0043043;GO:0071704;GO:1901576;GO:0009987;GO:0009058;GO:0009059;GO:0008150;GO:0008152;GO:0044271;GO:0043604;GO:1901564;GO:0043603;GO:1901566;GO:0019538;GO:0044237;GO:0043170;GO:0006518;GO:0006412;GO:0044464;GO:0030529;GO:0022627;GO:0044444;GO:0005575;GO:0032991;GO:0044391;GO:1990904;GO:0044446;GO:0015935;GO:0044445;GO:…	K02981	RP-S2e, RPS2	map03010	Ribosome	COG0098	J:Translation, ribosomal structure and biogenesis	PF00333.17;PF03719.12	Ribosomal_S5;Ribosomal_S5_C	Ribosomal protein S5, N-terminal domain;Ribosomal protein S5, C-terminal domain	cytoplasmic	4	60	29.8	High
Glyur000056s00004132.1	gene=Glyur000056s00004132	0.676364	-0.564129	0.009928	down	yes	1.116	1.65	1.525	1.841	1.583	1	1.134	1.215	BP:cellular biosynthetic process;BP:cellular macromolecule biosynthetic process;BP:lipid storage;BP:organic substance biosynthetic process;BP:cellular macromolecule metabolic process;BP:organic substance metabolic process;BP:biological regulation;BP:regulation of biological quality;BP:cellular process;BP:biosynthetic process;BP:macromolecule biosynthetic process;BP:biological_process;BP:metabolic…	GO:0044249;GO:0034645;GO:0019915;GO:1901576;GO:0044260;GO:0071704;GO:0065007;GO:0065008;GO:0009987;GO:0009058;GO:0009059;GO:0008150;GO:0008152;GO:0051235;GO:0051179;GO:0044237;GO:0043170;GO:0006414;GO:0043229;GO:0043228;GO:0043227;GO:0005773;GO:0005811;GO:0043226;GO:0043231;GO:0043232;GO:0044464;GO:0005575;GO:0044444;GO:0044424;GO:0003676;GO:0003674;GO:0005488;GO:1901363;GO:0008135;GO:0097159;GO:…	------	------	------	------	------	------	PF05755.9;PF10846.5	REF;DUF2722	Rubber elongation factor protein;Protein of unknown function	cytoplasmic	13	63	25.4	High
Glyur000218s00011627.1	gene=Glyur000218s00011627	0.637819	-0.648782	0.3426	down	no	1.076	1.687	1.331	2.78	0.95	1	0.938	1.29	BP:single-organism metabolic process;BP:biological_process;BP:oxidation-reduction process;BP:metabolic process;BP:single-organism process;MF:catalytic activity;MF:molecular_function;MF:oxidoreductase activity;	GO:0044710;GO:0008150;GO:0055114;GO:0008152;GO:0044699;GO:0003824;GO:0003674;GO:0016491	K08243	PKR	map00941	Flavonoid biosynthesis	------	------	PF00248.18	Aldo_ket_red	Aldo/keto reductase family	peroxisomal	13	63	30.6	High
Glyur000923s00029696.1	gene=Glyur000923s00029696	0.48956	-1.030441	0.1494	down	no	0.891	1.82	1.539	2.815	1.105	1	0.709	0.964	BP:detoxification;BP:single-organism process;BP:single-organism metabolic process;BP:cellular oxidant detoxification;BP:cellular process;BP:response to stress;BP:biological_process;BP:metabolic process;BP:response to oxidative stress;BP:oxidation-reduction process;BP:response to stimulus;BP:cellular detoxification;MF:molecular_function;MF:binding;MF:oxidoreductase activity;MF:coenzyme binding;MF:…	GO:0098754;GO:0044699;GO:0044710;GO:0098869;GO:0009987;GO:0006950;GO:0008150;GO:0008152;GO:0006979;GO:0055114;GO:0050896;GO:1990748;GO:0003674;GO:0005488;GO:0016491;GO:0050662;GO:0016684;GO:0016209;GO:0003824;GO:0016614;GO:0016616;GO:0045552;GO:0048037;GO:0004601;GO:0004602	------	------	------	------	------	------	PF01370.18;PF01073.16;PF07993.9;PF16363.2;PF13460.3;PF05368.10	Epimerase;3Beta_HSD;NAD_binding_4;GDP_Man_Dehyd;NAD_binding_10;NmrA	NAD dependent epimerase/dehydratase family;3-beta hydroxysteroid dehydrogenase/isomerase family;Male sterility protein;GDP-mannose 4,6 dehydratase;NA;NmrA-like family	cytoplasmic	1	12	39.7	High
Glyur000221s00012518.1	gene=Glyur000221s00012518	0.874389	-0.193652	0.4089	no change	no	1.253	1.433	1.426	1.185	1.687	1	1.325	1.434	BP:glycerophospholipid metabolic process;BP:cellular nitrogen compound metabolic process;BP:nitrogen compound metabolic process;BP:cellular lipid metabolic process;BP:single-organism process;BP:single-organism catabolic process;BP:organic substance catabolic process;BP:ammonium ion metabolic process;BP:lipid catabolic process;BP:organic substance metabolic process;BP:phospholipid metabolic proces…	GO:0006650;GO:0034641;GO:0006807;GO:0044255;GO:0044699;GO:0044712;GO:1901575;GO:0097164;GO:0016042;GO:0071704;GO:0006644;GO:0006629;GO:0009308;GO:0009987;GO:0044710;GO:0008150;GO:0008152;GO:0046486;GO:0009056;GO:0044238;GO:1901564;GO:0006576;GO:0044106;GO:0044763;GO:0044237;GO:0006796;GO:0006066;GO:0006793;GO:0019637;GO:0042439;GO:1901615;GO:0046470;GO:0044281;GO:0016020;GO:0005575;GO:0042578;GO:…	K01115	PLD1_2	map00565;map00564;map04144	Ether lipid metabolism;Glycerophospholipid metabolism;Endocytosis	------	------	PF12357.5;PF00614.19;PF13091.3	PLD_C;PLDc;PLDc_2	Phospholipase D C terminal;Phospholipase D Active site motif;PLD-like domain	cytoplasmic	3	21	23.2	High
Glyur000062s00005471.1	gene=Glyur000062s00005471	0.769231	-0.378512	0.05238	down	no	1.15	1.495	1.376	1.418	1.692	1	1.267	1.182	BP:phosphorylation;BP:cellular protein metabolic process;BP:cellular macromolecule metabolic process;BP:organic substance metabolic process;BP:protein phosphorylation;BP:cellular process;BP:cellular protein modification process;BP:macromolecule modification;BP:protein modification process;BP:biological_process;BP:metabolic process;BP:primary metabolic process;BP:cellular metabolic process;BP:macr…	GO:0016310;GO:0044267;GO:0044260;GO:0071704;GO:0006468;GO:0009987;GO:0006464;GO:0043412;GO:0036211;GO:0008150;GO:0008152;GO:0044238;GO:0044237;GO:0043170;GO:0019538;GO:0006796;GO:0006793;GO:0035639;GO:0003674;GO:0005488;GO:0043167;GO:1901363;GO:0001883;GO:0001882;GO:0043168;GO:0004674;GO:0097367;GO:0032549;GO:0000166;GO:0016740;GO:0004712;GO:1901265;GO:0004672;GO:0017076;GO:0005524;GO:0016301;GO:…	K18670	YAK1	------	------	------	------	PF00069.22;PF07714.14	Pkinase;Pkinase_Tyr	Protein kinase domain;Protein tyrosine kinase	chloroplast	1	1	106.3	High
Glyur003292s00043210.1	gene=Glyur003292s00043210	0.792658	-0.335229	0.2924	down	no	1.166	1.471	1.874	1.257	1.282	1	1.031	1.467	BP:single-organism metabolic process;BP:single-organism biosynthetic process;BP:pigment metabolic process;BP:single-organism process;BP:biosynthetic process;BP:metabolic process;BP:biological_process;BP:pigment biosynthetic process;BP:oxidation-reduction process;MF:cation binding;MF:catechol oxidase activity;MF:oxidoreductase activity, acting on diphenols and related substances as donors, oxygen …	GO:0044710;GO:0044711;GO:0042440;GO:0044699;GO:0009058;GO:0008152;GO:0008150;GO:0046148;GO:0055114;GO:0043169;GO:0004097;GO:0016682;GO:0043167;GO:0003824;GO:0003674;GO:0005488;GO:0016679;GO:0046872;GO:0016491	K00422	E1.10.3.1	map00950;map00350	Isoquinoline alkaloid biosynthesis;Tyrosine metabolism	------	------	PF12143.5;PF00264.17;PF12142.5	PPO1_KFDV;Tyrosinase;PPO1_DWL	Protein of unknown function;Common central domain of tyrosinase;Polyphenol oxidase middle domain	chloroplast	6	28	69.2	High
Glyur000923s00029694.1	gene=Glyur000923s00029694	0.745202	-0.424297	0.3375	down	no	1.126	1.511	1.913	0.818	1.801	1	1.207	1.17	BP:detoxification;BP:single-organism process;BP:single-organism metabolic process;BP:cellular oxidant detoxification;BP:cellular process;BP:response to stress;BP:biological_process;BP:metabolic process;BP:response to oxidative stress;BP:oxidation-reduction process;BP:response to stimulus;BP:cellular detoxification;MF:molecular_function;MF:binding;MF:oxidoreductase activity;MF:coenzyme binding;MF:…	GO:0098754;GO:0044699;GO:0044710;GO:0098869;GO:0009987;GO:0006950;GO:0008150;GO:0008152;GO:0006979;GO:0055114;GO:0050896;GO:1990748;GO:0003674;GO:0005488;GO:0016491;GO:0050662;GO:0016684;GO:0016209;GO:0003824;GO:0016614;GO:0016616;GO:0045552;GO:0048037;GO:0004601;GO:0004602	------	------	------	------	------	------	PF01370.18;PF01073.16;PF07993.9;PF16363.2;PF13460.3	Epimerase;3Beta_HSD;NAD_binding_4;GDP_Man_Dehyd;NAD_binding_10	NAD dependent epimerase/dehydratase family;3-beta hydroxysteroid dehydrogenase/isomerase family;Male sterility protein;GDP-mannose 4,6 dehydratase;NA	cytoplasmic	1	3	35.4	High
Glyur000717s00025327.1	gene=Glyur000717s00025327	0.970974	-0.042495	0.8491	no change	no	1.405	1.447	1.429	1.465	1.447	1	1.535	1.68	------	------	------	------	------	------	------	------	PF04852.9	DUF640	Protein of unknown function	nuclear	2	23	25.1	High
Glyur000073s00007781.1	gene=Glyur000073s00007781	0.680473	-0.555389	0.05118	down	no	1.15	1.69	1.397	1.653	2.02	1	1.24	1.211	MF:catalytic activity;MF:molecular_function;	GO:0003824;GO:0003674	K05309	PTGES2	map00590	Arachidonic acid metabolism	------	------	PF00462.21;PF13417.3;PF13410.3;PF00043.22;PF17171.1	Glutaredoxin;GST_N_3;GST_C_2;GST_C;GST_C_6	Glutaredoxin;Glutathione S-transferase, N-terminal domain;Glutathione S-transferase, C-terminal domain;Glutathione S-transferase, C-terminal domain;Glutathione S-transferase, C-terminal domain	peroxisomal	1	5	33.5	High
Glyur003255s00040876.1	gene=Glyur003255s00040876	0.844139	-0.244448	0.4497	no change	no	1.289	1.527	1.906	1.604	1.07	1	1.425	1.442	BP:carboxylic acid metabolic process;BP:nitrogen compound metabolic process;BP:small molecule metabolic process;BP:single-organism process;BP:single-organism metabolic process;BP:cellular amino acid metabolic process;BP:organic substance metabolic process;BP:proteolysis;BP:cellular process;BP:single-organism cellular process;BP:metabolic process;BP:oxoacid metabolic process;BP:primary metabolic p…	GO:0019752;GO:0006807;GO:0044281;GO:0044699;GO:0044710;GO:0006520;GO:0071704;GO:0006508;GO:0009987;GO:0044763;GO:0008152;GO:0043436;GO:0044238;GO:1901564;GO:0006082;GO:0019538;GO:0044237;GO:0043170;GO:0008150;GO:0005737;GO:0044464;GO:0005575;GO:0044424;GO:0003674;GO:0008233;GO:0043169;GO:0043167;GO:0008237;GO:0046872;GO:0004046;GO:0016787;GO:0003824;GO:0016810;GO:0016811;GO:0070011;GO:0005488	K14677	ACY1	map00220	Arginine biosynthesis	COG0624	E:Amino acid transport and metabolism	PF01546.25;PF07687.11;PF04389.14	Peptidase_M20;M20_dimer;Peptidase_M28	Peptidase family M20/M25/M40;Peptidase dimerisation domain;Peptidase family M28	peroxisomal	9	40	57.3	High
Glyur000111s00011068.1	gene=Glyur000111s00011068	0.836055	-0.25833	0.1887	no change	no	1.28	1.531	1.45	1.643	1.501	1	1.337	1.503	BP:cellular protein metabolic process;BP:cellular macromolecule metabolic process;BP:organic substance metabolic process;BP:protein modification by small protein conjugation or removal;BP:peptidyl-amino acid modification;BP:protein modification by small protein conjugation;BP:cellular process;BP:cellular protein modification process;BP:macromolecule modification;BP:protein modification process;BP…	GO:0044267;GO:0044260;GO:0071704;GO:0070647;GO:0018193;GO:0032446;GO:0009987;GO:0006464;GO:0043412;GO:0036211;GO:0008150;GO:0008152;GO:0016925;GO:0044238;GO:0018205;GO:0044237;GO:0043170;GO:0019538;GO:0043229;GO:0043227;GO:0043226;GO:0005737;GO:0005634;GO:0043231;GO:0044464;GO:0005575;GO:0044424;GO:0003674;GO:0031386	K12160	SUMO, SMT3	map03013	RNA transport	COG5227	O:Posttranslational modification, protein turnover, chaperones	PF11976.5;PF00240.20	Rad60-SLD;ubiquitin	Ubiquitin-2 like Rad60 SUMO-like;Ubiquitin family	cytoplasmic	4	35	11.2	High
Glyur000048s00002274.1	gene=Glyur000048s00002274	0.707692	-0.498806	0.01169	down	yes	1.15	1.625	1.747	1.541	1.587	1	1.305	1.145	BP:nucleic acid metabolic process;BP:cellular biosynthetic process;BP:cellular nitrogen compound metabolic process;BP:nucleotide biosynthetic process;BP:small molecule metabolic process;BP:cellular macromolecule biosynthetic process;BP:DNA metabolic process;BP:organic cyclic compound biosynthetic process;BP:organic cyclic compound metabolic process;BP:nucleobase-containing compound metabolic proc…	GO:0090304;GO:0044249;GO:0034641;GO:0009165;GO:0044281;GO:0034645;GO:0006259;GO:1901362;GO:1901360;GO:0006139;GO:0044710;GO:0044711;GO:0044260;GO:0055114;GO:0006796;GO:0071704;GO:0006260;GO:0044699;GO:0019637;GO:0009059;GO:0044763;GO:0018130;GO:1901576;GO:0009987;GO:0006725;GO:0009263;GO:0009262;GO:0009117;GO:0008152;GO:0019438;GO:0034654;GO:0044271;GO:0090407;GO:0055086;GO:0046483;GO:0044238;GO:…	K10807	RRM1	map00240;map00480;map00230	Pyrimidine metabolism;Glutathione metabolism;Purine metabolism	COG0209	F:Nucleotide transport and metabolism	PF02867.12;PF00317.18;PF03477.13	Ribonuc_red_lgC;Ribonuc_red_lgN;ATP-cone	Ribonucleotide reductase, barrel domain;Ribonucleotide reductase, all-alpha domain;ATP cone domain	cytoplasmic	3	9	92.1	High
Glyur000969s00032267.1	gene=Glyur000969s00032267	0.760662	-0.394673	0.02957	down	yes	1.195	1.571	1.508	1.673	1.531	1	1.338	1.247	BP:cellular process;BP:cellular metabolic process;BP:biological_process;BP:metabolic process;BP:translational initiation;MF:binding;MF:translation factor activity, RNA binding;MF:nucleic acid binding;MF:organic cyclic compound binding;MF:RNA binding;MF:molecular_function;MF:heterocyclic compound binding;MF:translation initiation factor activity;	GO:0009987;GO:0044237;GO:0008150;GO:0008152;GO:0006413;GO:0005488;GO:0008135;GO:0003676;GO:0097159;GO:0003723;GO:0003674;GO:1901363;GO:0003743	K03260	EIF4G	map03013	RNA transport	------	------	PF02854.16;PF02847.14	MIF4G;MA3	MIF4G domain;MA3 domain	cytoplasmic	7	6	196.2	High
Glyur000006s00001661.1	gene=Glyur000006s00001661	0.741651	-0.431188	0.0583	down	no	1.177	1.587	1.712	1.511	1.537	1	1.072	1.459	BP:protein folding;BP:cellular protein metabolic process;BP:protein peptidyl-prolyl isomerization;BP:cellular macromolecule metabolic process;BP:peptidyl-amino acid modification;BP:organic substance metabolic process;BP:cellular process;BP:cellular protein modification process;BP:macromolecule modification;BP:protein modification process;BP:biological_process;BP:metabolic process;BP:primary metab…	GO:0006457;GO:0044267;GO:0000413;GO:0044260;GO:0018193;GO:0071704;GO:0009987;GO:0006464;GO:0043412;GO:0036211;GO:0008150;GO:0008152;GO:0044238;GO:0018208;GO:0019538;GO:0044237;GO:0043170;GO:0003674;GO:0016859;GO:0003755;GO:0003824;GO:0016853	K05864	PPID, CYPD	------	------	COG0652	O:Posttranslational modification, protein turnover, chaperones	PF00160.18;PF00515.25;PF07719.14;PF13414.3;PF13181.3;PF13428.3	Pro_isomerase;TPR_1;TPR_2;TPR_11;TPR_8;TPR_14	Cyclophilin type peptidyl-prolyl cis-trans isomerase/CLD;Tetratricopeptide repeat;Tetratricopeptide repeat;TPR repeat;Tetratricopeptide repeat;Tetratricopeptide repeat	cytoplasmic	5	14	47.3	High
Glyur001129s00037019.1	gene=Glyur001129s00037019	0.720901	-0.472127	0.04948	down	yes	1.152	1.598	1.849	1.468	1.477	1	1.116	1.339	BP:cellular response to oxidative stress;BP:protein folding;BP:homeostatic process;BP:cellular response to chemical stimulus;BP:sulfate assimilation;BP:regulation of biological process;BP:single-organism process;BP:cellular response to stimulus;BP:biological regulation;BP:regulation of biological quality;BP:cellular homeostasis;BP:cellular process;BP:single-organism metabolic process;BP:regulatio…	GO:0034599;GO:0006457;GO:0042592;GO:0070887;GO:0000103;GO:0050789;GO:0044699;GO:0051716;GO:0065007;GO:0065008;GO:0019725;GO:0009987;GO:0044710;GO:0050794;GO:0006950;GO:0044763;GO:0008152;GO:0042221;GO:0045454;GO:0006979;GO:0055114;GO:0050896;GO:0044237;GO:0006790;GO:0033554;GO:0008150;GO:0043229;GO:0009536;GO:0043227;GO:0043226;GO:0009507;GO:0043231;GO:0044464;GO:0005575;GO:0044444;GO:0044424;GO:…	K03671	trxA	------	------	------	------	PF00085.17;PF14595.3;PF13098.3;PF13905.3	Thioredoxin;Thioredoxin_9;Thioredoxin_2;Thioredoxin_8	Thioredoxin;Thioredoxin;Thioredoxin-like domain;Thioredoxin-like	chloroplast	5	26	16.5	High
Glyur000249s00015867.1	gene=Glyur000249s00015867	0.975575	-0.035676	0.9065	no change	no	1.358	1.392	1.19	1.728	1.257	1	1.362	1.713	BP:regulation of primary metabolic process;BP:regulation of proteasomal ubiquitin-dependent protein catabolic process;BP:negative regulation of proteasomal ubiquitin-dependent protein catabolic process;BP:regulation of mitotic sister chromatid separation;BP:negative regulation of cell cycle;BP:regulation of metabolic process;BP:negative regulation of proteasomal protein catabolic process;BP:biolo…	GO:0080090;GO:0032434;GO:0032435;GO:0010965;GO:0045786;GO:0019222;GO:1901799;GO:0065007;GO:0007088;GO:0060255;GO:0030162;GO:1902099;GO:0016192;GO:0010639;GO:0051783;GO:0051782;GO:0051784;GO:0045841;GO:0009894;GO:0009895;GO:0009892;GO:2000816;GO:0050789;GO:0031577;GO:0007346;GO:0006888;GO:0048193;GO:0071174;GO:0071173;GO:0006810;GO:0050794;GO:1901987;GO:0008150;GO:0010605;GO:0051234;GO:1901988;GO:…	K11578	ZW10, DSL1	------	------	------	------	PF06248.10	Zw10	Centromere/kinetochore Zw10	cytoplasmic	1	1	84.8	High
Glyur000545s00023412.1	gene=Glyur000545s00023412	0.843414	-0.245687	0.3157	no change	no	1.255	1.488	1.43	1.77	1.265	1	1.481	1.283	BP:carboxylic acid metabolic process;BP:nitrogen compound metabolic process;BP:glutamine family amino acid metabolic process;BP:single-organism process;BP:single-organism metabolic process;BP:cellular amino acid metabolic process;BP:organic substance metabolic process;BP:alpha-amino acid metabolic process;BP:primary metabolic process;BP:cellular process;BP:single-organism cellular process;BP:meta…	GO:0019752;GO:0006807;GO:0009064;GO:0044699;GO:0044710;GO:0006520;GO:0071704;GO:1901605;GO:0044238;GO:0009987;GO:0044763;GO:0008152;GO:0043436;GO:0043648;GO:1901564;GO:0006082;GO:0044237;GO:0006536;GO:0008150;GO:0044281;GO:0005911;GO:0030054;GO:0009506;GO:0005575;GO:0005488;GO:0003674;GO:0030170;GO:1901363;GO:0043168;GO:0016829;GO:0043167;GO:0003824;GO:0048037;GO:0097159;GO:0016830;GO:0016831;GO:…	K01580	E4.1.1.15, gadB, gadA, GAD	map00650;map00250;map00410;map00430	Butanoate metabolism;Alanine, aspartate and glutamate metabolism;beta-Alanine metabolism;Taurine and hypotaurine metabolism	COG0076	E:Amino acid transport and metabolism	PF00282.16;PF00266.16	Pyridoxal_deC;Aminotran_5	Pyridoxal-dependent decarboxylase conserved domain;Aminotransferase class-V	cytoplasmic	17	56	56	High
Glyur000267s00016689.1	gene=Glyur000267s00016689	1.119252	0.162535	0.5769	no change	no	1.436	1.283	1.474	1.061	1.315	1	1.723	1.586	------	------	------	------	------	------	------	------	------	------	------	nuclear	4	14	34.3	High
Glyur000830s00028266.1	gene=Glyur000830s00028266	0.685519	-0.544732	0.005853	down	yes	1.103	1.609	1.605	1.634	1.589	1	1.02	1.29	BP:membrane budding;BP:membrane organization;BP:anion transport;BP:cellular component organization or biogenesis;BP:organic anion transport;BP:lipid translocation;BP:vesicle organization;BP:phospholipid transport;BP:cellular component organization;BP:biological regulation;BP:single-organism process;BP:regulation of biological quality;BP:ion transport;BP:transport;BP:biological_process;BP:phosphol…	GO:0006900;GO:0061024;GO:0006820;GO:0071840;GO:0015711;GO:0034204;GO:0016050;GO:0015914;GO:0016043;GO:0065007;GO:0044699;GO:0065008;GO:0006811;GO:0006810;GO:0008150;GO:0045332;GO:0051234;GO:0044802;GO:0006869;GO:1902591;GO:0009987;GO:0097035;GO:0071702;GO:0048194;GO:0044765;GO:0044763;GO:0051179;GO:1902578;GO:0006996;GO:1902589;GO:0015748;GO:0031984;GO:0016021;GO:0016020;GO:0098588;GO:0044424;GO:…	K14802	DRS2, ATP8A	------	------	COG0474	P:Inorganic ion transport and metabolism	PF16212.2;PF16209.2;PF13246.3;PF00702.23;PF00122.17	PhoLip_ATPase_C;PhoLip_ATPase_N;Cation_ATPase;Hydrolase;E1-E2_ATPase	Phospholipid-translocating P-type ATPase C-terminal;Phospholipid-translocating ATPase N-terminal;Cation transport ATPase;haloacid dehalogenase-like hydrolase;E1-E2 ATPase	mitochondrial	2	2	142.8	High
Glyur000529s00019361.1	gene=Glyur000529s00019361	0.831293	-0.266572	0.4787	no change	no	1.222	1.47	1	1.989	1.42	1	1.47	1.196	BP:pentose metabolic process;BP:phosphorylation;BP:monosaccharide metabolic process;BP:small molecule metabolic process;BP:single-organism metabolic process;BP:cellular carbohydrate metabolic process;BP:carbohydrate phosphorylation;BP:organic substance metabolic process;BP:D-ribose metabolic process;BP:cellular process;BP:biological_process;BP:metabolic process;BP:single-organism carbohydrate met…	GO:0019321;GO:0016310;GO:0005996;GO:0044281;GO:0044710;GO:0044262;GO:0046835;GO:0071704;GO:0006014;GO:0009987;GO:0008150;GO:0008152;GO:0044723;GO:0044238;GO:0044699;GO:0005975;GO:0044237;GO:0006796;GO:0006793;GO:0031224;GO:0016021;GO:0005575;GO:0044425;GO:0019200;GO:0004396;GO:0003674;GO:0016740;GO:0008865;GO:0016301;GO:0003824;GO:0016773;GO:0016772;GO:0004747	K00847	E2.7.1.4, scrK	map00520;map00500;map00051	Amino sugar and nucleotide sugar metabolism;Starch and sucrose metabolism;Fructose and mannose metabolism	COG0524	G:Carbohydrate transport and metabolism	PF00294.21	PfkB	pfkB family carbohydrate kinase	cytoplasmic	1	13	38.7	High
Glyur000035s00005005.1	gene=Glyur000035s00005005	0.60383	-0.727786	0.03314	down	yes	1.009	1.671	2.016	1.31	1.686	1	1.077	0.95	------	------	------	------	------	------	------	------	------	------	------	cytoplasmic	9	79	18.1	High
Glyur001001s00027987.1	gene=Glyur001001s00027987	0.800948	-0.32022	0.0392	down	yes	1.183	1.477	1.469	1.436	1.526	1	1.239	1.31	------	------	K20102	YTHDF	------	------	------	------	PF04146.12	YTH	YT521-B-like domain	cytoplasmic	2	5	70.2	High
Glyur000386s00015331.2	gene=Glyur000386s00015331	0.697749	-0.51922	0.04344	down	yes	1.085	1.555	1.662	1.306	1.696	1	0.966	1.288	BP:organic substance metabolic process;BP:cellular protein metabolic process;BP:primary metabolic process;BP:cellular macromolecule metabolic process;BP:protein metabolic process;BP:cellular metabolic process;BP:cellular process;BP:cellular protein modification process;BP:macromolecule metabolic process;BP:macromolecule modification;BP:protein modification process;BP:metabolic process;BP:biologic…	GO:0071704;GO:0044267;GO:0044238;GO:0044260;GO:0019538;GO:0044237;GO:0009987;GO:0006464;GO:0043170;GO:0043412;GO:0036211;GO:0008152;GO:0008150;GO:0003824;GO:0016879;GO:0003674;GO:0018271;GO:0004077;GO:0016874	K01942	HLCS	map00780	Biotin metabolism	COG0340	H:Coenzyme transport and metabolism	PF03099.16;PF02237.14	BPL_LplA_LipB;BPL_C	Biotin/lipoate A/B protein ligase family;Biotin protein ligase C terminal domain	mitochondrial	6	14	49.7	High
Glyur000521s00021477.1	gene=Glyur000521s00021477	0.641154	-0.641256	0.01252	down	yes	1.022	1.594	1.497	1.431	1.854	1	1.006	1.059	CC:organelle;CC:intracellular organelle;CC:membrane-bounded organelle;CC:mitochondrion;CC:intracellular membrane-bounded organelle;CC:cell part;CC:cellular_component;CC:cytoplasmic part;CC:intracellular part;MF:transaminase activity;MF:molecular_function;MF:binding;MF:heterocyclic compound binding;MF:anion binding;MF:ion binding;MF:transferase activity;MF:transferase activity, transferring nitrog…	GO:0043226;GO:0043229;GO:0043227;GO:0005739;GO:0043231;GO:0044464;GO:0005575;GO:0044444;GO:0044424;GO:0008483;GO:0003674;GO:0005488;GO:1901363;GO:0043168;GO:0043167;GO:0016740;GO:0016769;GO:0042802;GO:0003824;GO:0048037;GO:0008453;GO:0097159;GO:0005515;GO:0030170	K00827	AGXT2	map00270;map00250;map00280;map00260	Cysteine and methionine metabolism;Alanine, aspartate and glutamate metabolism;Valine, leucine and isoleucine degradation;Glycine, serine and threonine metabolism	COG0160	E:Amino acid transport and metabolism	PF00202.18	Aminotran_3	Aminotransferase class-III	peroxisomal	1	2	57.1	High
Glyur000005s00001090.1	gene=Glyur000005s00001090	0.950037	-0.073944	0.7505	no change	no	1.274	1.341	1.367	1.201	1.455	1	1.616	1.207	BP:nucleosome organization;BP:cellular component assembly;BP:macromolecular complex subunit organization;BP:cellular macromolecular complex assembly;BP:cellular component organization or biogenesis;BP:protein-DNA complex subunit organization;BP:protein complex subunit organization;BP:chromatin organization;BP:cellular component organization;BP:macromolecular complex assembly;BP:protein-DNA comple…	GO:0034728;GO:0022607;GO:0043933;GO:0034622;GO:0071840;GO:0071824;GO:0071822;GO:0006325;GO:0016043;GO:0065003;GO:0065004;GO:0009987;GO:0006461;GO:0008150;GO:0006334;GO:0044815;GO:0043229;GO:0043227;GO:0044446;GO:0005634;GO:0043226;GO:0000786;GO:0043234;GO:0032991;GO:0043231;GO:0032993;GO:0044464;GO:0005575;GO:0044424;GO:0044427;GO:0044422;GO:0003677;GO:0003674;GO:0005488;GO:0003676;GO:1901363;GO:…	K09422	MYBP	------	------	------	------	PF00538.16;PF00249.28;PF13921.3	Linker_histone;Myb_DNA-binding;Myb_DNA-bind_6	linker histone H1 and H5 family;Myb-like DNA-binding domain;Myb-like DNA-binding domain	nuclear	1	2	39.6	Medium
Glyur000785s00024147.1	gene=Glyur000785s00024147	0.919236	-0.121492	0.5222	no change	no	1.252	1.362	1.277	1.361	1.448	1	1.24	1.516	------	------	------	------	------	------	------	------	PF06886.8	TPX2	Targeting protein for Xklp2	cytoplasmic	1	2	51.6	Low
Glyur000359s00016704.1	gene=Glyur000359s00016704	0.250452	-1.997395	0.162	down	no	0.97	3.873	2.766	7.202	1.651	1	0.928	0.982	BP:single-organism metabolic process;BP:biological_process;BP:single-organism process;BP:oxidation-reduction process;BP:metabolic process;CC:integral component of membrane;CC:cellular_component;CC:membrane part;CC:intrinsic component of membrane;MF:oxidoreductase activity, acting on CH-OH group of donors;MF:oxidoreductase activity, acting on the CH-OH group of donors, NAD or NADP as acceptor;MF:c…	GO:0044710;GO:0008150;GO:0044699;GO:0055114;GO:0008152;GO:0016021;GO:0005575;GO:0044425;GO:0031224;GO:0016614;GO:0016616;GO:0003824;GO:0003674;GO:0050356;GO:0016491	K08081	TR1	map00960	Tropane, piperidine and pyridine alkaloid biosynthesis	COG1028;COG1028	I:Lipid transport and metabolism;Q:Secondary metabolites biosynthesis, transport and catabolism	PF13561.3;PF00106.22;PF08659.7	adh_short_C2;adh_short;KR	Enoyl;short chain dehydrogenase;KR domain	mitochondrial	3	26	27.6	High
Glyur004944s00043918.1	gene=Glyur004944s00043918	0.538043	-0.894205	0.01454	down	yes	1.287	2.392	2.783	2.185	2.207	1	1.236	1.626	BP:single-organism metabolic process;BP:biological_process;BP:oxidation-reduction process;BP:metabolic process;BP:single-organism process;MF:catalytic activity;MF:molecular_function;MF:oxidoreductase activity;	GO:0044710;GO:0008150;GO:0055114;GO:0008152;GO:0044699;GO:0003824;GO:0003674;GO:0016491	------	------	------	------	------	------	PF01408.19	GFO_IDH_MocA	Oxidoreductase family, NAD-binding Rossmann fold	peroxisomal	6	43	37.6	High
Glyur000282s00015757.1	gene=Glyur000282s00015757	1.071554	0.099705	0.8297	no change	no	1.827	1.705	1.826	1.537	1.751	1	2.803	1.678	BP:negative regulation of metabolic process;BP:regulation of metabolic process;BP:nucleic acid metabolic process;BP:nucleic acid phosphodiester bond hydrolysis;BP:cellular nitrogen compound metabolic process;BP:nitrogen compound metabolic process;BP:regulation of biological process;BP:organic cyclic compound metabolic process;BP:nucleobase-containing compound metabolic process;BP:negative regulat…	GO:0009892;GO:0019222;GO:0090304;GO:0090305;GO:0034641;GO:0006807;GO:0050789;GO:1901360;GO:0006139;GO:0010605;GO:0044260;GO:0071704;GO:0016458;GO:0065007;GO:0044699;GO:0048519;GO:0010468;GO:0016070;GO:0060255;GO:0009987;GO:0006725;GO:0008150;GO:0031047;GO:0008152;GO:0046483;GO:0090502;GO:0044238;GO:0090501;GO:0010629;GO:0044237;GO:0043170;GO:0044763;GO:0044464;GO:0030681;GO:0005655;GO:0030529;GO:…	------	------	------	------	------	------	PF03468.11;PF03470.11	XS;zf-XS	XS domain;XS zinc finger domain	cytoplasmic	1	3	74.2	High
Glyur000255s00016809.1	gene=Glyur000255s00016809	0.85495	-0.226089	0.5525	no change	no	1.615	1.889	1.609	2.327	1.732	1	2.25	1.595	------	------	------	------	------	------	------	------	------	------	------	nuclear	9	73	16.1	High
Glyur002983s00040650.1	gene=Glyur002983s00040650	0.861249	-0.215497	0.4737	no change	no	1.558	1.809	1.595	1.877	1.954	1	2.018	1.656	CC:macromolecular complex;CC:ribosome;CC:intracellular non-membrane-bounded organelle;CC:cell part;CC:ribonucleoprotein complex;CC:intracellular organelle;CC:intracellular ribonucleoprotein complex;CC:cellular_component;CC:cytoplasmic part;CC:non-membrane-bounded organelle;CC:intracellular part;CC:organelle;	GO:0032991;GO:0005840;GO:0043232;GO:0044464;GO:1990904;GO:0043229;GO:0030529;GO:0005575;GO:0044444;GO:0043228;GO:0044424;GO:0043226	K02896	RP-L24e, RPL24	map03010	Ribosome	COG2075	J:Translation, ribosomal structure and biogenesis	PF01246.17	Ribosomal_L24e	Ribosomal protein L24e	cytoplasmic	3	38	18.5	High
Glyur000067s00006363.1	gene=Glyur000067s00006363	0.849732	-0.234921	0.7542	no change	no	1.425	1.677	2.537	0.874	1.621	1	0.702	2.572	BP:multi-organism reproductive process;BP:reproduction;BP:sexual reproduction;BP:reproductive process;BP:biological_process;BP:multi-organism process;CC:cellular_component;CC:extracellular region;	GO:0044703;GO:0000003;GO:0019953;GO:0022414;GO:0008150;GO:0051704;GO:0005575;GO:0005576	------	------	------	------	------	------	PF01357.18;PF03330.15	Pollen_allerg_1;DPBB_1	Pollen allergen;Lytic transglycolase	extracellular	9	27	53.6	High
Glyur000470s00020946.1	gene=Glyur000470s00020946	0.760819	-0.394375	0.06719	down	no	1.301	1.71	1.736	1.593	1.802	1	1.418	1.486	------	------	------	------	------	------	------	------	------	------	------	mitochondrial	1	2	41.4	Low
Glyur000994s00025832.1	gene=Glyur000994s00025832	0.678161	-0.5603	0.07017	down	no	1.18	1.74	1.788	1.511	1.921	1	0.973	1.567	BP:proteolysis involved in cellular protein catabolic process;BP:primary metabolic process;BP:protein metabolic process;BP:macromolecule metabolic process;BP:organic substance metabolic process;BP:biological_process;BP:metabolic process;BP:proteolysis;MF:molecular_function;MF:hydrolase activity;MF:carboxypeptidase activity;MF:exopeptidase activity;MF:serine hydrolase activity;MF:serine-type carbo…	GO:0051603;GO:0044238;GO:0019538;GO:0043170;GO:0071704;GO:0008150;GO:0008152;GO:0006508;GO:0003674;GO:0016787;GO:0004180;GO:0008238;GO:0017171;GO:0004185;GO:0070011;GO:0070008;GO:0008233;GO:0003824;GO:0008236	K16297	SCPL-II	------	------	COG2939	E:Amino acid transport and metabolism	PF00450.19	Peptidase_S10	Serine carboxypeptidase	Golgi apparatus	1	1	55.7	Medium
Glyur000973s00026296.1	gene=Glyur000973s00026296	0.958447	-0.06123	0.8134	no change	no	1.407	1.468	1.633	1.221	1.55	1	1.674	1.547	BP:9,9'-di-cis-zeta-carotene desaturation to 7,9,7',9'-tetra-cis-lycopene;BP:terpene metabolic process;BP:single-organism metabolic process;BP:biological_process;BP:organic substance metabolic process;BP:single-organism process;BP:lipid metabolic process;BP:isoprenoid metabolic process;BP:cellular process;BP:single-organism cellular process;BP:metabolic process;BP:cellular lipid metabolic process…	GO:0052889;GO:0042214;GO:0044710;GO:0008150;GO:0071704;GO:0044699;GO:0006629;GO:0006720;GO:0009987;GO:0044763;GO:0008152;GO:0044255;GO:0055114;GO:0044238;GO:0044237;GO:0016119;GO:0031224;GO:0016021;GO:0005575;GO:0044425;GO:0052887;GO:0052886;GO:0003674;GO:0016491;GO:0016787;GO:0016788;GO:0003824;GO:0016635;GO:0016627	------	------	------	------	------	------	PF00657.19	Lipase_GDSL	GDSL-like Lipase/Acylhydrolase	extracellular	3	7	43.3	High
Glyur000590s00022565.1	gene=Glyur000590s00022565	0.707332	-0.499541	0.01377	down	yes	1.177	1.664	1.785	1.546	1.662	1	1.215	1.317	BP:cell death;BP:immune system process;BP:cellular response to stimulus;BP:single-organism process;BP:transport;BP:innate immune response;BP:cellular process;BP:defense response;BP:programmed cell death;BP:response to stress;BP:biological_process;BP:host programmed cell death induced by symbiont;BP:immune response;BP:establishment of localization;BP:localization;BP:plant-type hypersensitive respo…	GO:0008219;GO:0002376;GO:0051716;GO:0044699;GO:0006810;GO:0045087;GO:0009987;GO:0006952;GO:0012501;GO:0006950;GO:0008150;GO:0034050;GO:0006955;GO:0051234;GO:0051179;GO:0009626;GO:0044763;GO:0033554;GO:0050896;GO:0031224;GO:0016021;GO:0005829;GO:0044464;GO:0005575;GO:0044444;GO:0044424;GO:0044425;GO:0003674;GO:0005215	------	------	------	------	------	------	PF03619.13	Solute_trans_a	Organic solute transporter Ostalpha	peroxisomal	1	2	44.2	Medium
Glyur000498s00016155.1	gene=Glyur000498s00016155	0.833442	-0.262847	0.1941	no change	no	1.281	1.537	1.442	1.464	1.704	1	1.429	1.415	CC:cytoplasm;CC:intracellular organelle part;CC:cellular_component;CC:intracellular non-membrane-bounded organelle;CC:nucleolus;CC:cell part;CC:nucleoplasm;CC:intracellular organelle;CC:non-membrane-bounded organelle;CC:nuclear part;CC:intracellular part;CC:organelle;CC:organelle part;	GO:0005737;GO:0044446;GO:0005575;GO:0043232;GO:0005730;GO:0044464;GO:0005654;GO:0043229;GO:0043228;GO:0044428;GO:0044424;GO:0043226;GO:0044422	K14294	WIBG, PYM	map03013;map03015	RNA transport;mRNA surveillance pathway	------	------	PF09282.7	Mago-bind	Mago binding	nuclear	2	9	25.7	High
Glyur000280s00015709.1	gene=Glyur000280s00015709	0.752802	-0.409658	0.02294	down	yes	1.209	1.606	1.579	1.568	1.671	1	1.287	1.34	BP:primary metabolic process;BP:cellular biosynthetic process;BP:cellular nitrogen compound metabolic process;BP:nitrogen compound metabolic process;BP:cellular macromolecule biosynthetic process;BP:cellular protein metabolic process;BP:cellular macromolecule metabolic process;BP:peptide biosynthetic process;BP:organic substance metabolic process;BP:organic substance biosynthetic process;BP:cellu…	GO:0044238;GO:0044249;GO:0034641;GO:0006807;GO:0034645;GO:0044267;GO:0044260;GO:0043043;GO:0071704;GO:1901576;GO:0009987;GO:0009058;GO:0009059;GO:0008150;GO:0008152;GO:0044271;GO:0043604;GO:1901564;GO:0043603;GO:1901566;GO:0019538;GO:0044237;GO:0043170;GO:0006518;GO:0006412;GO:0015934;GO:0022625;GO:0044464;GO:0030529;GO:0005575;GO:0032991;GO:0044391;GO:1990904;GO:0044446;GO:0044444;GO:0044445;GO:…	K02873	RP-L13e, RPL13	map03010	Ribosome	COG4352	J:Translation, ribosomal structure and biogenesis	PF01294.15	Ribosomal_L13e	Ribosomal protein L13e	cytoplasmic	3	51	23.8	High
Glyur000274s00012552.1	gene=Glyur000274s00012552	0.690591	-0.534096	0.01286	down	yes	1.145	1.658	1.537	1.666	1.772	1	1.1	1.334	BP:regulation of phosphate metabolic process;BP:regulation of metabolic process;BP:regulation of cellular metabolic process;BP:cell division;BP:regulation of biological process;BP:cell cycle;BP:regulation of primary metabolic process;BP:regulation of kinase activity;BP:regulation of protein metabolic process;BP:biological regulation;BP:single-organism process;BP:regulation of protein modification…	GO:0019220;GO:0019222;GO:0031323;GO:0051301;GO:0050789;GO:0007049;GO:0080090;GO:0043549;GO:0051246;GO:0065007;GO:0044699;GO:0031399;GO:0065009;GO:0050790;GO:0060255;GO:0045859;GO:0050794;GO:0051174;GO:0008150;GO:0042325;GO:0032268;GO:0051338;GO:0044763;GO:0009987;GO:0001932;GO:0019207;GO:0003674;GO:0098772;GO:0016538;GO:0016740;GO:0019887;GO:0030234;GO:0003824;GO:0016772;GO:0016301	K02219	CKS1	------	------	------	------	PF01111.16	CKS	Cyclin-dependent kinase regulatory subunit	cytoplasmic	1	10	10.6	High
Glyur000190s00015714.1	gene=Glyur000190s00015714	0.87047	-0.200134	0.4266	no change	no	1.297	1.49	1.269	1.672	1.529	1	1.634	1.256	CC:organelle;CC:intracellular organelle;CC:membrane-bounded organelle;CC:mitochondrion;CC:intracellular membrane-bounded organelle;CC:cell part;CC:cellular_component;CC:cytoplasmic part;CC:intracellular part;MF:transaminase activity;MF:molecular_function;MF:binding;MF:heterocyclic compound binding;MF:anion binding;MF:ion binding;MF:transferase activity;MF:transferase activity, transferring nitrog…	GO:0043226;GO:0043229;GO:0043227;GO:0005739;GO:0043231;GO:0044464;GO:0005575;GO:0044444;GO:0044424;GO:0008483;GO:0003674;GO:0005488;GO:1901363;GO:0043168;GO:0043167;GO:0016740;GO:0016769;GO:0042802;GO:0003824;GO:0048037;GO:0008453;GO:0097159;GO:0005515;GO:0030170	K00827	AGXT2	map00270;map00250;map00280;map00260	Cysteine and methionine metabolism;Alanine, aspartate and glutamate metabolism;Valine, leucine and isoleucine degradation;Glycine, serine and threonine metabolism	COG0160	E:Amino acid transport and metabolism	PF00202.18	Aminotran_3	Aminotransferase class-III	peroxisomal	3	16	29.1	High
Glyur000346s00018177.1	gene=Glyur000346s00018177	0.912709	-0.131772	0.621	no change	no	1.307	1.432	1.51	1.639	1.146	1	1.627	1.293	BP:primary metabolic process;BP:cellular biosynthetic process;BP:cellular nitrogen compound metabolic process;BP:nitrogen compound metabolic process;BP:cellular macromolecule biosynthetic process;BP:cellular protein metabolic process;BP:cellular macromolecule metabolic process;BP:peptide biosynthetic process;BP:organic substance metabolic process;BP:organic substance biosynthetic process;BP:cellu…	GO:0044238;GO:0044249;GO:0034641;GO:0006807;GO:0034645;GO:0044267;GO:0044260;GO:0043043;GO:0071704;GO:1901576;GO:0009987;GO:0009058;GO:0009059;GO:0008150;GO:0008152;GO:0044271;GO:0043604;GO:1901564;GO:0043603;GO:1901566;GO:0019538;GO:0044237;GO:0043170;GO:0006518;GO:0006412;GO:0015934;GO:0022625;GO:0044464;GO:0030529;GO:0005575;GO:0032991;GO:0044391;GO:1990904;GO:0044446;GO:0044444;GO:0044445;GO:…	K02873	RP-L13e, RPL13	map03010	Ribosome	COG4352	J:Translation, ribosomal structure and biogenesis	PF01294.15	Ribosomal_L13e	Ribosomal protein L13e	cytoplasmic	4	55	23.9	High
Glyur000951s00029024.1	gene=Glyur000951s00029024	0.867769	-0.204618	0.5501	no change	no	1.26	1.452	1.377	1.035	1.945	1	1.371	1.408	BP:cellular catabolic process;BP:hydrogen peroxide catabolic process;BP:detoxification;BP:single-organism catabolic process;BP:single-organism metabolic process;BP:cellular oxidant detoxification;BP:single-organism process;BP:cellular process;BP:reactive oxygen species metabolic process;BP:cellular detoxification;BP:biological_process;BP:metabolic process;BP:catabolic process;BP:response to oxida…	GO:0044248;GO:0042744;GO:0098754;GO:0044712;GO:0044710;GO:0098869;GO:0044699;GO:0009987;GO:0072593;GO:1990748;GO:0008150;GO:0008152;GO:0009056;GO:0006979;GO:0055114;GO:0050896;GO:0044763;GO:0006950;GO:0044237;GO:0042743;GO:0031224;GO:0016021;GO:0044425;GO:0005575;GO:0005576;GO:0003674;GO:0005488;GO:1901363;GO:0016491;GO:0043169;GO:0043167;GO:0016684;GO:0020037;GO:0016209;GO:0003824;GO:0046872;GO:…	K00430	E1.11.1.7	map00940	Phenylpropanoid biosynthesis	------	------	PF00141.20	peroxidase	Peroxidase	ER	1	1	60.3	High
Glyur000572s00019031.1	gene=Glyur000572s00019031	0.783553	-0.351898	0.2137	down	no	1.191	1.52	1.564	1.775	1.221	1	1.08	1.494	BP:purine ribonucleoside monophosphate metabolic process;BP:small molecule metabolic process;BP:ribonucleoside monophosphate metabolic process;BP:organic cyclic compound metabolic process;BP:single-organism catabolic process;BP:single-organism metabolic process;BP:ribonucleoside triphosphate metabolic process;BP:oxidoreduction coenzyme metabolic process;BP:purine ribonucleoside triphosphate metab…	GO:0009167;GO:0044281;GO:0009161;GO:1901360;GO:0044712;GO:0044710;GO:0009199;GO:0006733;GO:0009205;GO:0046034;GO:0046031;GO:0032787;GO:0043436;GO:0046128;GO:0009179;GO:0046483;GO:1901564;GO:0016052;GO:0006163;GO:0006165;GO:0019637;GO:0009141;GO:0009144;GO:0006807;GO:0046496;GO:1901575;GO:0051186;GO:0006139;GO:0009150;GO:0008150;GO:0008152;GO:0044723;GO:0044724;GO:0044763;GO:0006753;GO:0006757;GO:…	K00873	PK, pyk	map00010;map00230;map00620	Glycolysis / Gluconeogenesis;Purine metabolism;Pyruvate metabolism	COG0469	G:Carbohydrate transport and metabolism	PF00224.18;PF02887.13	PK;PK_C	Pyruvate kinase, barrel domain;Pyruvate kinase, alpha/beta domain	chloroplast	5	10	60.7	High
Glyur000350s00020059.1	gene=Glyur000350s00020059	0.854894	-0.226183	0.4927	no change	no	1.249	1.461	1.06	1.412	1.91	1	1.455	1.293	BP:protein localization;BP:establishment of localization;BP:transport;BP:establishment of protein localization;BP:biological_process;BP:organic substance transport;BP:protein transport;BP:macromolecule localization;BP:localization;	GO:0008104;GO:0051234;GO:0006810;GO:0045184;GO:0008150;GO:0071702;GO:0015031;GO:0033036;GO:0051179	------	------	------	------	------	------	PF03398.11	Ist1	Regulator of Vps4 activity in the MVB pathway	mitochondrial	1	1	72.5	Low
Glyur000108s00010423.1	gene=Glyur000108s00010423	0.863415	-0.211875	0.2359	no change	no	1.239	1.435	1.396	1.362	1.547	1	1.441	1.276	------	------	------	------	------	------	------	------	PF13355.3	DUF4101	Protein of unknown function	chloroplast	14	24	83.5	High
Glyur002478s00041719.1	gene=Glyur002478s00041719	0.931537	-0.102315	0.6688	no change	no	1.279	1.373	1.153	1.308	1.659	1	1.385	1.451	BP:vesicle fusion;BP:membrane fusion;BP:membrane organization;BP:secretion by cell;BP:single-organism membrane organization;BP:single-organism process;BP:exocytosis;BP:cellular component organization;BP:cellular component organization or biogenesis;BP:cellular process;BP:transport;BP:single-organism transport;BP:biological_process;BP:single-organism membrane fusion;BP:establishment of localizatio…	GO:0006906;GO:0061025;GO:0061024;GO:0032940;GO:0044802;GO:0044699;GO:0006887;GO:0016043;GO:0071840;GO:0009987;GO:0006810;GO:0044765;GO:0008150;GO:0044801;GO:0051234;GO:0051179;GO:1902578;GO:0006996;GO:0046903;GO:0016192;GO:0090174;GO:0016050;GO:1902589;GO:0048284;GO:0044763;GO:0031201;GO:0044444;GO:0044425;GO:0043234;GO:0032991;GO:0044464;GO:0031224;GO:0005575;GO:0098796;GO:0044424;GO:0016021;GO:…	K08516	YKT6	map04130	SNARE interactions in vesicular transport	COG5143	U:Intracellular trafficking, secretion, and vesicular transport	PF00957.18;PF13774.3	Synaptobrevin;Longin	Synaptobrevin;Regulated-SNARE-like domain	cytoplasmic	3	13	18.5	High
Glyur000756s00019312.2	gene=Glyur000756s00019312	0.863893	-0.211076	0.1981	no change	no	1.225	1.418	1.439	1.404	1.41	1	1.43	1.245	BP:dephosphorylation;BP:protein dephosphorylation;BP:cellular protein metabolic process;BP:cellular macromolecule metabolic process;BP:organic substance metabolic process;BP:cellular process;BP:cellular protein modification process;BP:macromolecule modification;BP:protein modification process;BP:biological_process;BP:metabolic process;BP:primary metabolic process;BP:protein metabolic process;BP:c…	GO:0016311;GO:0006470;GO:0044267;GO:0044260;GO:0071704;GO:0009987;GO:0006464;GO:0043412;GO:0036211;GO:0008150;GO:0008152;GO:0044238;GO:0019538;GO:0044237;GO:0043170;GO:0006796;GO:0006793;GO:0016020;GO:0005886;GO:0044464;GO:0005575;GO:0016791;GO:0042578;GO:0003674;GO:0004721;GO:0016787;GO:0003824;GO:0016788;GO:0004722	------	------	------	------	COG0631	T:Signal transduction mechanisms	PF00481.18;PF13672.3	PP2C;PP2C_2	Protein phosphatase 2C;Protein phosphatase 2C	mitochondrial	1	2	60.8	Medium
Glyur000258s00015262.1	gene=Glyur000258s00015262	0.767473	-0.381812	0.02492	down	yes	1.142	1.488	1.524	1.516	1.423	1	1.107	1.318	BP:single-organism metabolic process;BP:single-organism process;BP:biological_process;BP:metabolic process;BP:oxidation-reduction process;CC:integral component of membrane;CC:cellular_component;CC:intrinsic component of membrane;CC:membrane part;MF:molecular_function;MF:catalytic activity;MF:oxidoreductase activity;	GO:0044710;GO:0044699;GO:0008150;GO:0008152;GO:0055114;GO:0016021;GO:0005575;GO:0031224;GO:0044425;GO:0003674;GO:0003824;GO:0016491	------	------	------	------	COG3268	S:Function unknown	PF03435.15	Sacchrp_dh_NADP	Saccharopine dehydrogenase NADP binding domain	peroxisomal	1	3	50.2	High
Glyur000004s00000404.1	gene=Glyur000004s00000404	1.026214	0.037332	0.9194	no change	no	1.331	1.297	1.744	1.161	0.986	1	1.242	1.752	BP:carbohydrate metabolic process;BP:primary metabolic process;BP:transport;BP:organic substance metabolic process;BP:metabolic process;BP:biological_process;BP:establishment of localization;BP:localization;CC:cellular_component;CC:nuclear pore;CC:cell part;CC:intracellular organelle part;CC:nuclear part;CC:intracellular part;CC:organelle part;MF:molecular_function;MF:hydrolase activity;MF:hydrol…	GO:0005975;GO:0044238;GO:0006810;GO:0071704;GO:0008152;GO:0008150;GO:0051234;GO:0051179;GO:0005575;GO:0005643;GO:0044464;GO:0044446;GO:0044428;GO:0044424;GO:0044422;GO:0003674;GO:0016787;GO:0016798;GO:0003824;GO:0004553	K01188	E3.2.1.21	map00460;map00940;map00500	Cyanoamino acid metabolism;Phenylpropanoid biosynthesis;Starch and sucrose metabolism	------	------	PF00232.15	Glyco_hydro_1	Glycosyl hydrolase family 1	extracellular	2	5	69.4	High
Glyur000588s00020450.1	gene=Glyur000588s00020450	0.976639	-0.034103	0.8768	no change	no	1.296	1.327	1.153	1.391	1.437	1	1.573	1.315	BP:cellular nitrogen compound metabolic process;BP:nitrogen compound metabolic process;BP:organic substance metabolic process;BP:proteolysis;BP:cellular process;BP:biological_process;BP:metabolic process;BP:primary metabolic process;BP:organonitrogen compound metabolic process;BP:cellular amide metabolic process;BP:protein metabolic process;BP:cellular metabolic process;BP:macromolecule metabolic…	GO:0034641;GO:0006807;GO:0071704;GO:0006508;GO:0009987;GO:0008150;GO:0008152;GO:0044238;GO:1901564;GO:0043603;GO:0019538;GO:0044237;GO:0043170;GO:0006518;GO:0016021;GO:0031224;GO:0005575;GO:0044425;GO:0004175;GO:0003674;GO:0005488;GO:0008233;GO:0008237;GO:0043169;GO:0043167;GO:0046872;GO:0016787;GO:0004222;GO:0003824;GO:0070011	K01392	THOP1	------	------	COG0339	E:Amino acid transport and metabolism	PF01432.17	Peptidase_M3	Peptidase family M3	cytoplasmic	2	3	79.1	High
Glyur000148s00009064.1	gene=Glyur000148s00009064	0.805231	-0.312526	0.03408	down	yes	1.17	1.453	1.453	1.459	1.447	1	1.302	1.209	BP:nucleobase-containing compound metabolic process;BP:nucleic acid metabolic process;BP:cellular nitrogen compound metabolic process;BP:nitrogen compound metabolic process;BP:organic cyclic compound metabolic process;BP:organic substance metabolic process;BP:cellular process;BP:cellular aromatic compound metabolic process;BP:biological_process;BP:metabolic process;BP:heterocycle metabolic proces…	GO:0006139;GO:0090304;GO:0034641;GO:0006807;GO:1901360;GO:0071704;GO:0009987;GO:0006725;GO:0008150;GO:0008152;GO:0046483;GO:0016070;GO:0044238;GO:0010501;GO:0044260;GO:0044237;GO:0043170;GO:1990904;GO:0005575;GO:0030529;GO:0071013;GO:0032991;GO:0044464;GO:0044446;GO:0044428;GO:0005681;GO:0044424;GO:0044422;GO:0003676;GO:0008026;GO:0035639;GO:0032553;GO:0003674;GO:0008270;GO:0016887;GO:0008186;GO:…	K13116	DDX41, ABS	------	------	------	------	PF00270.26;PF00271.28;PF04851.12;PF00098.20	DEAD;Helicase_C;ResIII;zf-CCHC	DEAD/DEAH box helicase;Helicase conserved C-terminal domain;Type III restriction enzyme, res subunit;Zinc knuckle	cytoplasmic	2	3	65.9	High
Glyur000035s00005013.1	gene=Glyur000035s00005013	0.712697	-0.488638	0.06979	down	no	1.218	1.709	1.985	1.555	1.588	1	1.163	1.491	BP:single-organism metabolic process;BP:single-organism process;BP:biological_process;BP:metabolic process;BP:oxidation-reduction process;CC:integral component of membrane;CC:cellular_component;CC:intrinsic component of membrane;CC:membrane part;	GO:0044710;GO:0044699;GO:0008150;GO:0008152;GO:0055114;GO:0016021;GO:0005575;GO:0031224;GO:0044425	------	------	------	------	------	------	PF04526.10;PF03188.13	DUF568;Cytochrom_B561	Protein of unknown function;Eukaryotic cytochrome b561	Golgi apparatus	1	5	43.8	High
Glyur000907s00031036.1	gene=Glyur000907s00031036	0.895464	-0.159293	0.6575	no change	no	1.362	1.521	1.974	1.236	1.353	1	1.819	1.267	------	------	------	------	------	------	------	------	------	------	------	cytoplasmic	1	8	38.2	High
Glyur000289s00018704.1	gene=Glyur000289s00018704	1.020365	0.029086	0.908	no change	no	1.453	1.424	1.4	1.512	1.36	1	1.76	1.599	BP:negative regulation of metabolic process;BP:regulation of primary metabolic process;BP:regulation of metabolic process;BP:negative regulation of cellular metabolic process;BP:regulation of cellular metabolic process;BP:regulation of biological process;BP:negative regulation of protein metabolic process;BP:negative regulation of macromolecule metabolic process;BP:negative regulation of hydrolas…	GO:0009892;GO:0080090;GO:0019222;GO:0031324;GO:0031323;GO:0050789;GO:0051248;GO:0010605;GO:0051346;GO:0051246;GO:0043086;GO:0060255;GO:0010466;GO:0065007;GO:0044092;GO:0048519;GO:0065009;GO:0052547;GO:0052548;GO:0050790;GO:0050794;GO:0008150;GO:0010951;GO:0051336;GO:0032269;GO:0032268;GO:0030162;GO:0045861;GO:0048523;GO:0030414;GO:0003674;GO:0004857;GO:0098772;GO:0030234;GO:0061134;GO:0061135;GO:…	------	------	------	------	------	------	PF00197.15	Kunitz_legume	Trypsin and protease inhibitor	extracellular	10	51	23.1	High
Glyur000023s00004938.1	gene=Glyur000023s00004938	0.80454	-0.313764	0.1274	down	no	1.276	1.586	1.661	1.461	1.637	1	1.315	1.512	BP:transport;BP:biological_process;BP:establishment of localization;BP:localization;CC:membrane;CC:integral component of membrane;CC:cell part;CC:cellular_component;CC:plasma membrane;CC:membrane part;CC:intrinsic component of membrane;MF:transporter activity;MF:molecular_function;	GO:0006810;GO:0008150;GO:0051234;GO:0051179;GO:0016020;GO:0016021;GO:0044464;GO:0005575;GO:0005886;GO:0044425;GO:0031224;GO:0005215;GO:0003674	K09872	PIP	------	------	COG0580	G:Carbohydrate transport and metabolism	PF00230.17	MIP	Major intrinsic protein	cytoplasmic	3	28	31	High
Glyur000027s00001571.1	gene=Glyur000027s00001571	0.801387	-0.319429	0.1192	down	no	1.271	1.586	1.53	1.541	1.686	1	1.522	1.291	CC:cellular_component;CC:macromolecular complex;CC:ribonucleoprotein complex;CC:intracellular part;CC:viral nucleocapsid;CC:intracellular ribonucleoprotein complex;CC:cell part;CC:virion part;MF:organic cyclic compound binding;MF:nucleotide binding;MF:small molecule binding;MF:molecular_function;MF:binding;MF:nucleic acid binding;MF:heterocyclic compound binding;MF:nucleoside phosphate binding;	GO:0005575;GO:0032991;GO:1990904;GO:0044424;GO:0019013;GO:0030529;GO:0044464;GO:0044423;GO:0097159;GO:0000166;GO:0036094;GO:0003674;GO:0005488;GO:0003676;GO:1901363;GO:1901265	K12898	HNRNPF_H	------	------	------	------	PF00076.19	RRM_1	RNA recognition motif.	nuclear	1	3	29.3	High
Glyur000529s00019360.1	gene=Glyur000529s00019360	0.784762	-0.349673	0.05472	down	no	1.236	1.575	1.541	1.656	1.529	1	1.387	1.321	------	------	------	------	------	------	------	------	PF04949.10	Transcrip_act	Transcriptional activator	cytoplasmic	2	11	27.9	High
Glyur004683s00047277.1	gene=Glyur004683s00047277	0.83388	-0.262087	0.2837	no change	no	1.27	1.523	1.55	1.774	1.244	1	1.415	1.394	BP:metabolic process;BP:cellular catabolic process;BP:hydrogen peroxide catabolic process;BP:detoxification;BP:cellular component organization or biogenesis;BP:single-organism catabolic process;BP:cellular oxidant detoxification;BP:single-organism metabolic process;BP:cellular component organization;BP:cell wall organization or biogenesis;BP:cell wall organization;BP:single-organism process;BP:pl…	GO:0008152;GO:0044248;GO:0042744;GO:0098754;GO:0071840;GO:0044712;GO:0098869;GO:0044710;GO:0016043;GO:0071554;GO:0071555;GO:0044699;GO:0071669;GO:0009987;GO:0072593;GO:1990748;GO:0008150;GO:0042743;GO:0009056;GO:0006979;GO:0055114;GO:0009664;GO:0050896;GO:0044763;GO:0006950;GO:0044237;GO:0045229;GO:0044464;GO:0009505;GO:0005618;GO:0030312;GO:0005575;GO:0005576;GO:0003674;GO:0005488;GO:1901363;GO:…	K00430	E1.11.1.7	map00940	Phenylpropanoid biosynthesis	------	------	PF00141.20	peroxidase	Peroxidase	cytoplasmic	1	8	21.7	High
Glyur000360s00014604.1	gene=Glyur000360s00014604	1.051802	0.072863	0.7736	no change	no	1.401	1.332	1.314	1.176	1.507	1	1.634	1.569	BP:transport;BP:biological_process;BP:establishment of localization;BP:localization;CC:integral component of membrane;CC:cellular_component;CC:membrane part;CC:intrinsic component of membrane;MF:transporter activity;MF:molecular_function;	GO:0006810;GO:0008150;GO:0051234;GO:0051179;GO:0016021;GO:0005575;GO:0044425;GO:0031224;GO:0005215;GO:0003674	K09872	PIP	------	------	COG0580	G:Carbohydrate transport and metabolism	PF00230.17	MIP	Major intrinsic protein	peroxisomal	2	15	30.9	High
Glyur003344s00038532.1	gene=Glyur003344s00038532	0.890582	-0.16718	0.3737	no change	no	1.286	1.444	1.429	1.35	1.554	1	1.377	1.482	BP:positive regulation of peroxidase activity;BP:positive regulation of metabolic process;BP:regulation of metabolic process;BP:positive regulation of response to stimulus;BP:regulation of response to stimulus;BP:regulation of biological process;BP:positive regulation of catalytic activity;BP:regulation of oxidoreductase activity;BP:biological regulation;BP:positive regulation of molecular functi…	GO:2000470;GO:0009893;GO:0019222;GO:0048584;GO:0048583;GO:0050789;GO:0043085;GO:0051341;GO:0065007;GO:0044093;GO:0048518;GO:0065009;GO:1902553;GO:1902551;GO:2000468;GO:0050790;GO:0050794;GO:0008150;GO:0051353;GO:0048522;GO:0043229;GO:0043227;GO:0005634;GO:0043226;GO:0043231;GO:0005829;GO:0044464;GO:0005575;GO:0044444;GO:0044424;GO:0005488;GO:0003674;GO:0008270;GO:0043167;GO:0043169;GO:0046914;GO:…	------	------	------	------	------	------	PF13424.3;PF13920.3;PF13923.3;PF13176.3;PF13639.3	TPR_12;zf-C3HC4_3;zf-C3HC4_2;TPR_7;zf-RING_2	Tetratricopeptide repeat;Zinc finger, C3HC4 type;Zinc finger, C3HC4 type;Tetratricopeptide repeat;Ring finger domain	cytoplasmic	2	6	37.5	High
Glyur001509s00036518.1	gene=Glyur001509s00036518	0.703046	-0.50831	0.1279	down	no	1.108	1.576	1.867	1.236	1.624	1	0.901	1.424	BP:single-organism metabolic process;BP:single-organism process;BP:metabolic process;BP:biological_process;BP:oxidation-reduction process;MF:oxidoreductase activity;MF:cation binding;MF:transition metal ion binding;MF:ion binding;MF:catalytic activity;MF:molecular_function;MF:binding;MF:metal ion binding;MF:zinc ion binding;	GO:0044710;GO:0044699;GO:0008152;GO:0008150;GO:0055114;GO:0016491;GO:0043169;GO:0046914;GO:0043167;GO:0003824;GO:0003674;GO:0005488;GO:0046872;GO:0008270	------	------	------	------	COG0604	C:Energy production and conversion	PF13602.3;PF00107.23;PF08240.9	ADH_zinc_N_2;ADH_zinc_N;ADH_N	Zinc-binding dehydrogenase;Zinc-binding dehydrogenase;Alcohol dehydrogenase GroES-like domain	cytoplasmic	1	22	34.1	High
Glyur000320s00014308.1	gene=Glyur000320s00014308	0.913607	-0.130355	0.4718	no change	no	1.269	1.389	1.351	1.355	1.46	1	1.306	1.502	MF:organic cyclic compound binding;MF:molecular_function;MF:binding;MF:nucleic acid binding;MF:DNA binding;MF:heterocyclic compound binding;	GO:0097159;GO:0003674;GO:0005488;GO:0003676;GO:0003677;GO:1901363	------	------	------	------	------	------	PF01918.18;PF12328.5	Alba;Rpp20	Alba;Rpp20 subunit of nuclear RNase MRP and P	nuclear	4	17	26.4	High
Glyur000065s00004303.1	gene=Glyur000065s00004303	0.831367	-0.266442	0.1069	no change	no	1.198	1.441	1.484	1.32	1.52	1	1.321	1.273	------	------	------	------	------	------	------	------	PF03078.12	ATHILA	ATHILA ORF-1 family	nuclear	4	8	58.8	High
Glyur000426s00022741.1	gene=Glyur000426s00022741	0.385299	-1.375948	0.1187	down	no	1.3	3.374	5.316	2.014	2.791	1	0.958	1.941	BP:toxin catabolic process;BP:cellular catabolic process;BP:cellular nitrogen compound metabolic process;BP:nitrogen compound metabolic process;BP:single-organism process;BP:single-organism metabolic process;BP:organic substance metabolic process;BP:glutathione metabolic process;BP:secondary metabolite catabolic process;BP:single-organism catabolic process;BP:secondary metabolic process;BP:cellul…	GO:0009407;GO:0044248;GO:0034641;GO:0006807;GO:0044699;GO:0044710;GO:0071704;GO:0006749;GO:0090487;GO:0044712;GO:0019748;GO:0009987;GO:0008150;GO:0009404;GO:0008152;GO:0009056;GO:1901564;GO:0006575;GO:0043603;GO:0044237;GO:0006790;GO:0044763;GO:0006518;GO:0005737;GO:0044464;GO:0005575;GO:0044424;GO:0003674;GO:0004364;GO:0016765;GO:0016740;GO:0003824	K00799	GST, gst	map00480	Glutathione metabolism	------	------	PF02798.17;PF13417.3;PF13410.3;PF13409.3;PF00043.22;PF16865.2;PF14497.3	GST_N;GST_N_3;GST_C_2;GST_N_2;GST_C;GST_C_5;GST_C_3	Glutathione S-transferase, N-terminal domain;Glutathione S-transferase, N-terminal domain;Glutathione S-transferase, C-terminal domain;Glutathione S-transferase, N-terminal domain;Glutathione S-transferase, C-terminal domain;Glutathione S-transferase, C-terminal domain;Glutathione S-transferase, C-terminal domain	cytoplasmic	4	34	21.5	High
Glyur000008s00001323.1	gene=Glyur000008s00001323	0.610699	-0.711467	0.04512	down	yes	1.564	2.561	2.415	2.865	2.404	1	1.615	2.076	BP:carboxylic acid metabolic process;BP:cellular biosynthetic process;BP:nitrogen compound metabolic process;BP:small molecule metabolic process;BP:small molecule biosynthetic process;BP:organic substance biosynthetic process;BP:serine family amino acid metabolic process;BP:single-organism process;BP:cysteine metabolic process;BP:single-organism metabolic process;BP:single-organism biosynthetic p…	GO:0019752;GO:0044249;GO:0006807;GO:0044281;GO:0044283;GO:1901576;GO:0009069;GO:0044699;GO:0006534;GO:0044710;GO:0044711;GO:0006563;GO:0006520;GO:0071704;GO:1901605;GO:1901607;GO:0000096;GO:0008652;GO:0000097;GO:0009987;GO:0009058;GO:0008150;GO:0008152;GO:0043436;GO:0009070;GO:0044238;GO:1901564;GO:1901566;GO:0006082;GO:0044272;GO:0046394;GO:0016053;GO:0044237;GO:0006535;GO:0019344;GO:0006790;GO:…	K01738	cysK	map00270;map00920	Cysteine and methionine metabolism;Sulfur metabolism	COG0031	E:Amino acid transport and metabolism	PF00291.22	PALP	Pyridoxal-phosphate dependent enzyme	cytoplasmic	1	26	33.9	High
Glyur000081s00006732.1	gene=Glyur000081s00006732	1.083977	0.116335	0.8272	no change	no	2.104	1.941	2.744	1.264	1.814	1	2.73	2.583	BP:regulation of primary metabolic process;BP:regulation of metabolic process;BP:regulation of cellular biosynthetic process;BP:regulation of cellular metabolic process;BP:regulation of biological process;BP:regulation of cellular macromolecule biosynthetic process;BP:regulation of nucleobase-containing compound metabolic process;BP:regulation of macromolecule biosynthetic process;BP:biological r…	GO:0080090;GO:0019222;GO:0031326;GO:0031323;GO:0050789;GO:2000112;GO:0019219;GO:0010556;GO:0065007;GO:0010468;GO:0060255;GO:0009889;GO:1903506;GO:0050794;GO:0008150;GO:0051171;GO:2001141;GO:0051252;GO:0006355;GO:0006357;GO:0043229;GO:0043227;GO:0005634;GO:0043226;GO:0043231;GO:0044464;GO:0005575;GO:0044424;GO:0003674;GO:0001071;GO:0003676;GO:0003677;GO:0043565;GO:1990837;GO:0001067;GO:0003690;GO:…	------	------	------	------	------	------	PF14372.3;PF05699.11;PF02892.12	DUF4413;Dimer_Tnp_hAT;zf-BED	Domain of unknown function;hAT family C-terminal dimerisation region;BED zinc finger	nuclear	1	12	94.5	High
Glyur000531s00022821.1	gene=Glyur000531s00022821	1.123858	0.16846	0.776	no change	no	1.969	1.752	1.709	1.512	2.035	1	1.589	3.317	CC:cellular_component;CC:membrane;	GO:0005575;GO:0016020	------	------	------	------	------	------	------	------	------	plasma membrane	1	8	11.4	High
Glyur000078s00005394.1	gene=Glyur000078s00005394	0.929901	-0.10485	0.7381	no change	no	1.698	1.826	1.869	1.803	1.807	1	2.171	1.924	MF:organic cyclic compound binding;MF:nucleotide binding;MF:small molecule binding;MF:molecular_function;MF:binding;MF:nucleic acid binding;MF:heterocyclic compound binding;MF:nucleoside phosphate binding;	GO:0097159;GO:0000166;GO:0036094;GO:0003674;GO:0005488;GO:0003676;GO:1901363;GO:1901265	------	------	------	------	COG0724	R:General function prediction only	PF00076.19;PF16367.2	RRM_1;RRM_7	RNA recognition motif.;RNA recognition motif	nuclear	6	47	17.3	High
Glyur000020s00001831.1	gene=Glyur000020s00001831	1.025581	0.036442	0.9186	no change	no	1.764	1.72	1.501	1.861	1.798	1	2.271	2.021	BP:cellular protein metabolic process;BP:protein peptidyl-prolyl isomerization;BP:peptidyl-proline modification;BP:cellular macromolecule metabolic process;BP:primary metabolic process;BP:protein metabolic process;BP:cellular metabolic process;BP:cellular process;BP:cellular protein modification process;BP:macromolecule metabolic process;BP:organic substance metabolic process;BP:macromolecule mod…	GO:0044267;GO:0000413;GO:0018208;GO:0044260;GO:0044238;GO:0019538;GO:0044237;GO:0009987;GO:0006464;GO:0043170;GO:0071704;GO:0043412;GO:0036211;GO:0008150;GO:0018193;GO:0008152;GO:0003755;GO:0003824;GO:0003674;GO:0016859;GO:0016853	K09579	PIN4	------	------	COG0760	O:Posttranslational modification, protein turnover, chaperones	PF00639.18;PF13616.3	Rotamase;Rotamase_3	PPIC-type PPIASE domain;PPIC-type PPIASE domain	cytoplasmic	5	37	12.8	High
Glyur000104s00006032.1	gene=Glyur000104s00006032	0.562702	-0.829556	0.3882	down	no	1.216	2.161	1.275	4.096	1.111	1	1.439	1.208	BP:single-organism metabolic process;BP:biological_process;BP:oxidation-reduction process;BP:metabolic process;BP:single-organism process;MF:catalytic activity;MF:molecular_function;MF:oxidoreductase activity;	GO:0044710;GO:0008150;GO:0055114;GO:0008152;GO:0044699;GO:0003824;GO:0003674;GO:0016491	------	------	------	------	------	------	PF00106.22;PF13561.3;PF08659.7;PF01370.18	adh_short;adh_short_C2;KR;Epimerase	short chain dehydrogenase;Enoyl;KR domain;NAD dependent epimerase/dehydratase family	mitochondrial	2	14	17.2	High
Glyur000413s00015462.1	gene=Glyur000413s00015462	0.781912	-0.354922	0.2492	down	no	1.366	1.747	1.979	1.32	1.943	1	1.605	1.492	BP:single-organism metabolic process;BP:generation of precursor metabolites and energy;BP:single-organism process;BP:cellular polysaccharide metabolic process;BP:cellular carbohydrate metabolic process;BP:cellular macromolecule metabolic process;BP:organic substance metabolic process;BP:energy reserve metabolic process;BP:glucan metabolic process;BP:cellular glucan metabolic process;BP:cellular p…	GO:0044710;GO:0006091;GO:0044699;GO:0044264;GO:0044262;GO:0044260;GO:0071704;GO:0006112;GO:0044042;GO:0006073;GO:0009987;GO:0008150;GO:0008152;GO:0044723;GO:0055114;GO:0044238;GO:0005975;GO:0015980;GO:0005977;GO:0005976;GO:0044237;GO:0043170;GO:0044763;GO:0005911;GO:0005886;GO:0031975;GO:0009941;GO:0031090;GO:0016021;GO:0016020;GO:0005774;GO:0031224;GO:0044435;GO:0044434;GO:0009506;GO:0044437;GO:…	------	------	------	------	COG5594	S:Function unknown	PF02714.12;PF14703.3;PF13967.3	RSN1_7TM;PHM7_cyt;RSN1_TM	Calcium-dependent channel, 7TM region, putative phosphate;Cytosolic domain of 10TM putative phosphate transporter;Late exocytosis, associated with Golgi transport	ER	15	20	81.5	High
Glyur000210s00014429.1	gene=Glyur000210s00014429	0.750857	-0.41339	0.3913	down	no	1.314	1.75	1.663	1.066	2.52	1	1.381	1.562	BP:RNA biosynthetic process;BP:nucleic acid metabolic process;BP:cellular biosynthetic process;BP:cellular nitrogen compound metabolic process;BP:nitrogen compound metabolic process;BP:cellular macromolecule biosynthetic process;BP:organic cyclic compound biosynthetic process;BP:regulation of biological process;BP:nucleic acid-templated transcription;BP:organic substance biosynthetic process;BP:c…	GO:0032774;GO:0090304;GO:0044249;GO:0034641;GO:0006807;GO:0034645;GO:1901362;GO:0050789;GO:0097659;GO:1901576;GO:0044260;GO:0071704;GO:0065007;GO:1901360;GO:0018130;GO:0006139;GO:0009987;GO:0006725;GO:0050794;GO:0009058;GO:0009059;GO:0008150;GO:0008152;GO:0034654;GO:0046483;GO:0016070;GO:0044238;GO:0044271;GO:0044237;GO:0043170;GO:0006351;GO:0019438	K14484	IAA	map04075	Plant hormone signal transduction	------	------	PF02309.13	AUX_IAA	AUX/IAA family	cytoplasmic	1	4	26.5	High
Glyur000387s00017697.1	gene=Glyur000387s00017697	0.480262	-1.058107	0.08055	down	no	0.9903	2.062	1.586	2.969	1.631	1	0.848	1.123	BP:cellular metabolic process;BP:carboxylic acid metabolic process;BP:nitrogen compound metabolic process;BP:single-organism process;BP:single-organism metabolic process;BP:cellular amino acid metabolic process;BP:organic substance metabolic process;BP:cellular process;BP:biosynthetic process;BP:single-organism cellular process;BP:metabolic process;BP:oxoacid metabolic process;BP:primary metaboli…	GO:0044237;GO:0019752;GO:0006807;GO:0044699;GO:0044710;GO:0006520;GO:0071704;GO:0009987;GO:0009058;GO:0044763;GO:0008152;GO:0043436;GO:0044238;GO:1901564;GO:0006082;GO:0008150;GO:0044281;GO:0043229;GO:0043227;GO:0043226;GO:0005739;GO:0043231;GO:0044464;GO:0005575;GO:0044444;GO:0044424;GO:0030170;GO:0008483;GO:0003674;GO:0070546;GO:0043167;GO:0043168;GO:0043169;GO:0046914;GO:0004069;GO:1901363;GO:…	K14455	GOT2	map00220;map00350;map00270;map00330;map00710;map00950;map00250;map00360;map00960;map00400	Arginine biosynthesis;Tyrosine metabolism;Cysteine and methionine metabolism;Arginine and proline metabolism;Carbon fixation in photosynthetic organisms;Isoquinoline alkaloid biosynthesis;Alanine, aspartate and glutamate metabolism;Phenylalanine metabolism;Tropane, piperidine and pyridine alkaloid biosynthesis;Phenylalanine, tyrosine and tryptophan biosynthesis	COG1448	E:Amino acid transport and metabolism	PF00155.18	Aminotran_1_2	Aminotransferase class I and II	mitochondrial	4	14	47.3	High
Glyur001007s00026104.1	gene=Glyur001007s00026104	0.68552	-0.544729	0.01358	down	yes	1.212	1.768	1.654	1.785	1.866	1	1.403	1.233	MF:organic cyclic compound binding;MF:nucleotide binding;MF:small molecule binding;MF:molecular_function;MF:binding;MF:nucleic acid binding;MF:heterocyclic compound binding;MF:nucleoside phosphate binding;MF:RNA binding;	GO:0097159;GO:0000166;GO:0036094;GO:0003674;GO:0005488;GO:0003676;GO:1901363;GO:1901265;GO:0003723	K13201	TIA1, TIAL1	------	------	------	------	PF00076.19;PF16367.2	RRM_1;RRM_7	RNA recognition motif.;RNA recognition motif	mitochondrial	1	3	45.5	Medium
Glyur000107s00007260.1	gene=Glyur000107s00007260	0.859705	-0.218086	0.5394	no change	no	1.342	1.561	1.804	1.218	1.66	1	1.886	1.139	BP:peptidyl-serine phosphorylation;BP:phosphorylation;BP:signal transduction;BP:intracellular signal transduction;BP:regulation of biological process;BP:cellular protein metabolic process;BP:cellular macromolecule metabolic process;BP:organic substance metabolic process;BP:peptidyl-amino acid modification;BP:biological regulation;BP:protein phosphorylation;BP:cellular process;BP:cellular protein …	GO:0018105;GO:0016310;GO:0007165;GO:0035556;GO:0050789;GO:0044267;GO:0044260;GO:0071704;GO:0018193;GO:0065007;GO:0006468;GO:0009987;GO:0006464;GO:0050794;GO:0043412;GO:0036211;GO:0008150;GO:0008152;GO:0044238;GO:0018209;GO:0044237;GO:0043170;GO:0019538;GO:0006796;GO:0006793;GO:0005622;GO:0044464;GO:0005575;GO:0035639;GO:0003674;GO:0000166;GO:0001883;GO:0001882;GO:0043168;GO:0097367;GO:0043167;GO:…	------	------	------	------	------	------	PF00069.22;PF07714.14;PF00433.21;PF01636.20;PF14531.3	Pkinase;Pkinase_Tyr;Pkinase_C;APH;Kinase-like	Protein kinase domain;Protein tyrosine kinase;Protein kinase C terminal domain;Phosphotransferase enzyme family;Kinase-like	ER	1	6	59.1	High
Glyur001263s00024664.1	gene=Glyur001263s00024664	0.881664	-0.181698	0.4782	no change	no	1.356	1.538	1.278	1.602	1.735	1	1.416	1.651	BP:ion homeostasis;BP:homeostatic process;BP:transition metal ion homeostasis;BP:inorganic ion homeostasis;BP:single-organism process;BP:cellular transition metal ion homeostasis;BP:biological regulation;BP:regulation of biological quality;BP:cellular homeostasis;BP:cellular process;BP:cellular metal ion homeostasis;BP:cation transport;BP:ion transport;BP:transport;BP:cellular ion homeostasis;BP:…	GO:0050801;GO:0042592;GO:0055076;GO:0098771;GO:0044699;GO:0046916;GO:0065007;GO:0065008;GO:0019725;GO:0009987;GO:0006875;GO:0006812;GO:0006811;GO:0006810;GO:0006873;GO:0044765;GO:0030001;GO:0030003;GO:0055065;GO:0055080;GO:0055082;GO:0051234;GO:0051179;GO:1902578;GO:0048878;GO:0044763;GO:0008150;GO:0005737;GO:0044464;GO:0005575;GO:0044424;GO:0003674;GO:0005488;GO:0043169;GO:0046914;GO:0043167;GO:…	------	------	------	------	------	------	PF00403.23	HMA	Heavy-metal-associated domain	cytoplasmic	4	11	33.7	High
Glyur002335s00042547.1	gene=Glyur002335s00042547	0.571032	-0.808356	0.2338	down	no	1.029	1.802	0.84	2.69	1.875	1	0.813	1.273	MF:hydrolase activity;MF:molecular_function;MF:catalytic activity;	GO:0016787;GO:0003674;GO:0003824	K01476	E3.5.3.1, rocF, arg	map00220;map00330	Arginine biosynthesis;Arginine and proline metabolism	------	------	PF00491.18	Arginase	Arginase family	peroxisomal	3	8	33.1	High
Glyur000049s00003115.1	gene=Glyur000049s00003115	0.851485	-0.231947	0.2648	no change	no	1.29	1.515	1.367	1.693	1.485	1	1.422	1.448	MF:cation binding;MF:transition metal ion binding;MF:ion binding;MF:molecular_function;MF:binding;MF:metal ion binding;MF:zinc ion binding;	GO:0043169;GO:0046914;GO:0043167;GO:0003674;GO:0005488;GO:0046872;GO:0008270	------	------	------	------	------	------	------	------	------	cytoplasmic	3	4	90.8	High
Glyur005261s00041515.1	gene=Glyur005261s00041515	0.84176	-0.24852	0.2309	no change	no	1.282	1.523	1.529	1.397	1.642	1	1.536	1.309	------	------	K12860	CDC5L, CDC5, CEF1	map03040	Spliceosome	------	------	------	------	------	cytoplasmic	1	10	40	High
Glyur000028s00003552.1	gene=Glyur000028s00003552	1.575506	0.655816	0.2956	up	no	1.711	1.086	1.092	1.143	1.023	1	1.412	2.72	BP:transport;BP:biological_process;BP:cellular process;BP:single-organism cellular process;BP:single-organism transport;BP:localization;BP:single-organism process;BP:single-organism localization;BP:establishment of localization;BP:transmembrane transport;CC:membrane;CC:integral component of membrane;CC:cellular_component;CC:plasma membrane;CC:membrane part;CC:cell part;CC:intrinsic component of m…	GO:0006810;GO:0008150;GO:0009987;GO:0044763;GO:0044765;GO:0051179;GO:0044699;GO:1902578;GO:0051234;GO:0055085;GO:0016020;GO:0016021;GO:0005575;GO:0005886;GO:0044425;GO:0044464;GO:0031224;GO:0005215;GO:0022857;GO:0003674	------	------	------	------	------	------	PF00892.17	EamA	EamA-like transporter family	mitochondrial	1	4	41.9	High
Glyur000343s00025699.1	gene=Glyur000343s00025699	1.060561	0.084828	0.7779	no change	no	1.436	1.354	1.318	1.275	1.468	1	1.916	1.391	CC:intracellular part;CC:cellular_component;CC:cytosol;CC:cell part;CC:cytoplasmic part;	GO:0044424;GO:0005575;GO:0005829;GO:0044464;GO:0044444	------	------	------	------	------	------	------	------	------	nuclear	1	1	134.3	Low
Glyur000748s00025518.1	gene=Glyur000748s00025518	0.775223	-0.367316	0.04896	down	yes	1.214	1.566	1.526	1.484	1.689	1	1.285	1.358	BP:methylation;BP:transport;BP:biological_process;BP:metabolic process;BP:establishment of localization;BP:localization;CC:cell part;CC:intracellular;CC:cellular_component;MF:molecular_function;MF:binding;MF:nucleic acid binding;MF:methyltransferase activity;MF:heterocyclic compound binding;MF:nucleoside phosphate binding;MF:nucleotide binding;MF:transferase activity;MF:transferase activity, tran…	GO:0032259;GO:0006810;GO:0008150;GO:0008152;GO:0051234;GO:0051179;GO:0044464;GO:0005622;GO:0005575;GO:0003674;GO:0005488;GO:0003676;GO:0008168;GO:1901363;GO:1901265;GO:0000166;GO:0016740;GO:0016741;GO:0036094;GO:0003824;GO:0008171;GO:0097159;GO:0005515;GO:0046983	------	------	------	------	------	------	PF02136.17;PF00076.19	NTF2;RRM_1	Nuclear transport factor 2;RNA recognition motif.	cytoplasmic	2	3	48.9	High
Glyur000356s00026080.1	gene=Glyur000356s00026080	0.948555	-0.076196	0.7107	no change	no	1.346	1.419	1.455	1.326	1.476	1	1.453	1.585	BP:response to stimulus;BP:response to stress;BP:biological_process;BP:response to oxidative stress;	GO:0050896;GO:0006950;GO:0008150;GO:0006979	------	------	------	------	------	------	------	------	------	cytoplasmic	1	8	14.5	High
Glyur000451s00016525.1	gene=Glyur000451s00016525	0.886442	-0.173902	0.3595	no change	no	1.288	1.453	1.425	1.359	1.576	1	1.392	1.473	BP:RNA biosynthetic process;BP:transcription, RNA-templated;BP:nucleic acid metabolic process;BP:cellular biosynthetic process;BP:cellular nitrogen compound metabolic process;BP:nitrogen compound metabolic process;BP:organic cyclic compound biosynthetic process;BP:nucleic acid-templated transcription;BP:organic substance biosynthetic process;BP:cellular macromolecule metabolic process;BP:organic …	GO:0032774;GO:0001172;GO:0090304;GO:0044249;GO:0034641;GO:0006807;GO:1901362;GO:0097659;GO:1901576;GO:0044260;GO:0071704;GO:1901360;GO:0018130;GO:0006139;GO:0009987;GO:0006725;GO:0009058;GO:0009059;GO:0008150;GO:0008152;GO:0019438;GO:0034654;GO:0046483;GO:0016070;GO:0044238;GO:0044271;GO:0044237;GO:0043170;GO:0034062;GO:0003674;GO:0016740;GO:0003824;GO:0016779;GO:0016772;GO:0003968	K11699	RDR, RDRP	------	------	------	------	PF05183.9	RdRP	RNA dependent RNA polymerase	cytoplasmic	1	1	195.3	High
Glyur000060s00004754.1	gene=Glyur000060s00004754	0.716267	-0.48143	0.07483	down	no	1.136	1.586	1.437	1.406	1.915	1	1.308	1.099	BP:anion transport;BP:localization;BP:single-organism process;BP:transport;BP:ion transport;BP:cellular process;BP:ion transmembrane transport;BP:single-organism transport;BP:biological_process;BP:establishment of localization;BP:transmembrane transport;BP:single-organism localization;BP:single-organism cellular process;BP:anion transmembrane transport;CC:cell part;CC:intracellular part;CC:membra…	GO:0006820;GO:0051179;GO:0044699;GO:0006810;GO:0006811;GO:0009987;GO:0034220;GO:0044765;GO:0008150;GO:0051234;GO:0055085;GO:1902578;GO:0044763;GO:0098656;GO:0044464;GO:0044424;GO:0043227;GO:0043226;GO:0031224;GO:0009536;GO:0016021;GO:0043231;GO:0043229;GO:0005575;GO:0044444;GO:0044425;GO:0003674;GO:0022857;GO:0022804;GO:0015291;GO:0005215;GO:0005315;GO:1901677	------	------	------	------	------	------	PF07690.13	MFS_1	Major Facilitator Superfamily	mitochondrial	1	3	66.2	High
Glyur000409s00019952.1	gene=Glyur000409s00019952	0.5406	-0.887366	0.366	down	no	0.9547	1.766	1.129	3.348	0.821	1	0.894	0.97	BP:fatty acid biosynthetic process;BP:fatty acid metabolic process;BP:carboxylic acid metabolic process;BP:organic acid biosynthetic process;BP:cellular biosynthetic process;BP:small molecule metabolic process;BP:small molecule biosynthetic process;BP:monocarboxylic acid biosynthetic process;BP:single-organism process;BP:organic substance biosynthetic process;BP:single-organism metabolic process;…	GO:0006633;GO:0006631;GO:0019752;GO:0016053;GO:0044249;GO:0044281;GO:0044283;GO:0072330;GO:0044699;GO:1901576;GO:0044710;GO:0044711;GO:0071704;GO:0006629;GO:0009987;GO:0032787;GO:0009058;GO:0044763;GO:0008152;GO:0043436;GO:0044255;GO:0055114;GO:0008610;GO:0044238;GO:0031408;GO:0006082;GO:0046394;GO:0031407;GO:0044237;GO:0008150;GO:0003674;GO:0016701;GO:0016491;GO:0016702;GO:0043167;GO:0046872;GO:…	K15718	LOX1_5	map00591	Linoleic acid metabolism	------	------	PF00305.16	Lipoxygenase	Lipoxygenase	cytoplasmic	7	21	77.1	High
Glyur000768s00019895.1	gene=Glyur000768s00019895	0.906732	-0.141252	0.4545	no change	no	1.293	1.426	1.518	1.335	1.424	1	1.502	1.378	BP:cellular component assembly;BP:root development;BP:macromolecular complex subunit organization;BP:nucleobase-containing compound metabolic process;BP:nucleic acid metabolic process;BP:cellular nitrogen compound metabolic process;BP:nitrogen compound metabolic process;BP:cellular metabolic process;BP:cellular macromolecular complex assembly;BP:phyllome development;BP:anatomical structure morpho…	GO:0022607;GO:0048364;GO:0043933;GO:0006139;GO:0090304;GO:0034641;GO:0006807;GO:0044237;GO:0034622;GO:0048827;GO:0009653;GO:0071840;GO:0034470;GO:0000387;GO:0003006;GO:1901360;GO:0016071;GO:0016043;GO:0065003;GO:0071704;GO:0022618;GO:0044699;GO:0008380;GO:0009888;GO:0032502;GO:0032501;GO:0048608;GO:0007389;GO:0009987;GO:0006725;GO:0071826;GO:0099402;GO:0044260;GO:0044767;GO:0022414;GO:0000375;GO:…	K11984	SART1, HAF, SNU66	map03040	Spliceosome	------	------	PF03343.10	SART-1	SART-1 family	cytoplasmic	6	8	102.2	High
Glyur002611s00042328.1	gene=Glyur002611s00042328	0.765902	-0.384769	0.06266	down	no	1.168	1.525	1.548	1.346	1.681	1	1.157	1.346	BP:protein methylation;BP:RNA modification;BP:organic cyclic compound metabolic process;BP:single-organism metabolic process;BP:histone modification;BP:ncRNA processing;BP:RNA methylation;BP:heterocycle metabolic process;BP:rRNA modification;BP:protein metabolic process;BP:covalent chromatin modification;BP:nitrogen compound metabolic process;BP:cellular protein metabolic process;BP:cellular macr…	GO:0006479;GO:0009451;GO:1901360;GO:0044710;GO:0016570;GO:0034470;GO:0001510;GO:0046483;GO:0000154;GO:0019538;GO:0016569;GO:0006807;GO:0044267;GO:0044260;GO:0016043;GO:0043144;GO:0016571;GO:0071840;GO:0032259;GO:0043412;GO:0036211;GO:0008150;GO:0031123;GO:0031167;GO:0016070;GO:0016072;GO:0016074;GO:0043414;GO:0008152;GO:0034641;GO:0044699;GO:0006139;GO:0034963;GO:0000494;GO:0033967;GO:0008033;GO:…	K14563	NOP1, FBL	map03008	Ribosome biogenesis in eukaryotes	COG1889	J:Translation, ribosomal structure and biogenesis	PF01269.14	Fibrillarin	Fibrillarin	cytoplasmic	4	20	19.4	High
Glyur000045s00009983.1	gene=Glyur000045s00009983	0.673967	-0.569249	0.01971	down	yes	1.077	1.598	1.416	1.522	1.857	1	1.112	1.12	------	------	------	------	------	------	------	------	PF03181.12	BURP	BURP domain	cytoplasmic	7	23	61.2	High
Glyur000644s00020339.1	gene=Glyur000644s00020339	0.505929	-0.982994	0.008217	down	yes	0.896	1.771	2.058	1.516	1.738	1	0.724	0.964	------	------	------	------	------	------	------	------	PF14705.3	Costars	Costars	cytoplasmic	1	9	9.8	High
Glyur000040s00007331.1	gene=Glyur000040s00007331	0.792234	-0.336001	0.02551	down	yes	1.163	1.468	1.424	1.45	1.53	1	1.24	1.25	BP:response to abiotic stimulus;BP:response to osmotic stress;BP:response to stimulus;BP:response to stress;BP:biological_process;BP:response to salt stress;CC:nuclear part;CC:intracellular non-membrane-bounded organelle;CC:nucleolus;CC:cell part;CC:intracellular organelle;CC:cellular_component;CC:non-membrane-bounded organelle;CC:intracellular part;CC:organelle;CC:organelle part;CC:intracellular…	GO:0009628;GO:0006970;GO:0050896;GO:0006950;GO:0008150;GO:0009651;GO:0044428;GO:0043232;GO:0005730;GO:0044464;GO:0043229;GO:0005575;GO:0043228;GO:0044424;GO:0043226;GO:0044422;GO:0044446	K14324	SAP18	map03013;map03015	RNA transport;mRNA surveillance pathway	------	------	PF06487.9	SAP18	Sin3 associated polypeptide p18	nuclear	3	15	16.9	High
Glyur000360s00014609.1	gene=Glyur000360s00014609	0.860383	-0.21695	0.1497	no change	no	1.214	1.411	1.356	1.454	1.423	1	1.332	1.309	BP:purine ribonucleoside monophosphate metabolic process;BP:nucleotide biosynthetic process;BP:small molecule metabolic process;BP:ribonucleoside monophosphate metabolic process;BP:organic cyclic compound biosynthetic process;BP:purine nucleoside biosynthetic process;BP:purine ribonucleoside monophosphate biosynthetic process;BP:single-organism metabolic process;BP:single-organism biosynthetic pr…	GO:0009167;GO:0009165;GO:0044281;GO:0009161;GO:1901362;GO:0042451;GO:0009168;GO:0044710;GO:0044711;GO:0006177;GO:0046129;GO:0046128;GO:0042455;GO:0046483;GO:1901564;GO:1901566;GO:0006163;GO:0006164;GO:0019637;GO:0019438;GO:1901070;GO:0009163;GO:0006807;GO:1901576;GO:0009127;GO:1901068;GO:0044699;GO:0018130;GO:0009156;GO:0009152;GO:0009150;GO:0009260;GO:0008150;GO:0008152;GO:0034654;GO:0090407;GO:…	K01951	guaA, GMPS	map00230	Purine metabolism	COG0519;COG0518	F:Nucleotide transport and metabolism;	PF00958.19;PF00117.25;PF07722.10;PF02540.14;PF03054.13	GMP_synt_C;GATase;Peptidase_C26;NAD_synthase;tRNA_Me_trans	GMP synthase C terminal domain;Glutamine amidotransferase class-I;Peptidase C26;NAD synthase;tRNA methyl transferase	cytoplasmic	12	25	59.4	High
Glyur002203s00035382.1	gene=Glyur002203s00035382	0.908504	-0.138435	0.7559	no change	no	1.549	1.705	1.437	1.32	2.358	1	1.488	2.158	BP:cellular catabolic process;BP:hydrogen peroxide catabolic process;BP:detoxification;BP:single-organism process;BP:single-organism catabolic process;BP:single-organism metabolic process;BP:cellular oxidant detoxification;BP:biological_process;BP:cellular process;BP:reactive oxygen species metabolic process;BP:cellular detoxification;BP:single-organism cellular process;BP:metabolic process;BP:ca…	GO:0044248;GO:0042744;GO:0098754;GO:0044699;GO:0044712;GO:0044710;GO:0098869;GO:0008150;GO:0009987;GO:0072593;GO:1990748;GO:0044763;GO:0008152;GO:0009056;GO:0006979;GO:0055114;GO:0050896;GO:0006950;GO:0044237;GO:0042743;GO:0005575;GO:0005576;GO:0003674;GO:0005488;GO:1901363;GO:0016491;GO:0043169;GO:0043167;GO:0016684;GO:0020037;GO:0016209;GO:0003824;GO:0046872;GO:0046906;GO:0097159;GO:0004601	K00430	E1.11.1.7	map00940	Phenylpropanoid biosynthesis	------	------	PF00141.20	peroxidase	Peroxidase	ER	6	30	33	High
Glyur001384s00028566.1	gene=Glyur001384s00028566	0.679894	-0.556618	0.1957	down	no	1.285	1.89	2.119	1.235	2.316	1	1.679	1.177	BP:primary metabolic process;BP:organic substance metabolic process;BP:protein metabolic process;BP:biological_process;BP:metabolic process;BP:proteolysis;BP:macromolecule metabolic process;CC:cell wall;CC:cell part;CC:external encapsulating structure;CC:cellular_component;MF:molecular_function;MF:endopeptidase activity;MF:serine-type endopeptidase activity;MF:hydrolase activity;MF:serine hydrola…	GO:0044238;GO:0071704;GO:0019538;GO:0008150;GO:0008152;GO:0006508;GO:0043170;GO:0005618;GO:0044464;GO:0030312;GO:0005575;GO:0003674;GO:0004175;GO:0004252;GO:0016787;GO:0017171;GO:0003824;GO:0070011;GO:0008233;GO:0008236	------	------	------	------	------	------	PF00082.19;PF05922.13;PF02225.19	Peptidase_S8;Inhibitor_I9;PA	Subtilase family;Peptidase inhibitor I9;PA domain	ER	1	1	81	Low
Glyur000183s00013015.1	gene=Glyur000183s00013015	0.696238	-0.522347	0.06452	down	no	1.24	1.781	1.746	2.092	1.504	1	1.439	1.281	------	------	------	------	------	------	------	------	------	------	------	cytoplasmic	1	13	9.4	High
Glyur000095s00007013.1	gene=Glyur000095s00007013	1.021813	0.031132	0.9115	no change	no	1.499	1.467	1.505	1.391	1.506	1	1.888	1.608	BP:vacuolar transport;BP:intracellular transport;BP:transport;BP:single-organism transport;BP:biological_process;BP:single-organism process;BP:establishment of localization in cell;BP:single-organism intracellular transport;BP:establishment of localization;BP:localization;BP:single-organism localization;CC:cell part;CC:intracellular;CC:cellular_component;	GO:0007034;GO:0046907;GO:0006810;GO:0044765;GO:0008150;GO:0044699;GO:0051649;GO:1902582;GO:0051234;GO:0051179;GO:1902578;GO:0044464;GO:0005622;GO:0005575	K12198	CHMP5, VPS60	map04144	Endocytosis	------	------	PF03357.18	Snf7	Snf7	cytoplasmic	4	22	26.4	High
Glyur000068s00006872.1	gene=Glyur000068s00006872	0.861568	-0.214964	0.3524	no change	no	1.363	1.582	1.46	1.676	1.609	1	1.683	1.405	BP:cellular component organization or biogenesis;BP:ribosome biogenesis;BP:ribonucleoprotein complex biogenesis;BP:biological_process;BP:cellular component biogenesis;CC:cytosol;CC:cell part;CC:cellular_component;CC:cytoplasmic part;CC:intracellular part;MF:purine ribonucleoside triphosphate binding;MF:molecular_function;MF:binding;MF:ion binding;MF:heterocyclic compound binding;MF:nucleoside bin…	GO:0071840;GO:0042254;GO:0022613;GO:0008150;GO:0044085;GO:0005829;GO:0044464;GO:0005575;GO:0044444;GO:0044424;GO:0035639;GO:0003674;GO:0005488;GO:0043167;GO:1901363;GO:0001882;GO:0043168;GO:0019001;GO:0000166;GO:0032561;GO:0001883;GO:0032549;GO:0017076;GO:0005525;GO:0016787;GO:0003924;GO:0017111;GO:1901265;GO:0036094;GO:0003824;GO:0032555;GO:0016818;GO:0097367;GO:0097159;GO:0016817;GO:0016462;GO:…	K14539	LSG1	map03008	Ribosome biogenesis in eukaryotes	COG1161	R:General function prediction only	PF01926.20;PF02421.15;PF03193.13	MMR_HSR1;FeoB_N;DUF258	50S ribosome-binding GTPase;Ferrous iron transport protein B;Protein of unknown function, DUF258	mitochondrial	3	5	65.8	High
Glyur003369s00044138.1	gene=Glyur003369s00044138	0.855521	-0.225126	0.2928	no change	no	1.356	1.585	1.697	1.522	1.537	1	1.477	1.591	BP:protein localization;BP:vesicle docking involved in exocytosis;BP:membrane docking;BP:secretion by cell;BP:signal transduction;BP:intracellular signal transduction;BP:regulation of biological process;BP:single-organism process;BP:small GTPase mediated signal transduction;BP:biological regulation;BP:organic substance transport;BP:macromolecule localization;BP:cellular process;BP:protein secreti…	GO:0008104;GO:0006904;GO:0022406;GO:0032940;GO:0007165;GO:0035556;GO:0050789;GO:0044699;GO:0007264;GO:0065007;GO:0071702;GO:0033036;GO:0009987;GO:0009306;GO:0006810;GO:0050794;GO:0045184;GO:0048278;GO:0044765;GO:0008150;GO:0051234;GO:0051179;GO:1902578;GO:0046903;GO:0015031;GO:0044763;GO:0044464;GO:0005622;GO:0005575;GO:0035639;GO:0003674;GO:0000166;GO:0001882;GO:0043168;GO:0032549;GO:1901363;GO:…	K07901	RAB8A, MEL	map04144	Endocytosis	------	------	PF00071.19;PF08477.10;PF00025.18;PF00009.24;PF01926.20;PF04670.9	Ras;Roc;Arf;GTP_EFTU;MMR_HSR1;Gtr1_RagA	Ras family;Ras of Complex, Roc, domain of DAPkinase;ADP-ribosylation factor family;Elongation factor Tu GTP binding domain;50S ribosome-binding GTPase;Gtr1/RagA G protein conserved region	cytoplasmic	3	36	25.4	High
Glyur000104s00006040.1	gene=Glyur000104s00006040	0.68174	-0.552706	0.005607	down	yes	1.191	1.747	1.729	1.696	1.817	1	1.3	1.274	CC:chloroplast thylakoid membrane;CC:cellular_component;CC:plastid thylakoid membrane;CC:photosynthetic membrane;CC:membrane;CC:cell part;CC:intrinsic component of membrane;CC:intracellular organelle part;CC:cytoplasmic part;CC:thylakoid part;CC:plastid part;CC:chloroplast part;CC:intracellular part;CC:membrane part;CC:thylakoid membrane;CC:integral component of membrane;CC:organelle part;	GO:0009535;GO:0005575;GO:0055035;GO:0034357;GO:0016020;GO:0044464;GO:0031224;GO:0044446;GO:0044444;GO:0044436;GO:0044435;GO:0044434;GO:0044424;GO:0044425;GO:0042651;GO:0016021;GO:0044422	------	------	------	------	------	------	PF06916.10	DUF1279	Protein of unknown function	chloroplast	1	7	20.7	High
Glyur000128s00010778.1	gene=Glyur000128s00010778	0.924152	-0.113798	0.5975	no change	no	1.389	1.503	1.469	1.473	1.566	1	1.624	1.543	BP:regulation of biosynthetic process;BP:regulation of primary metabolic process;BP:regulation of metabolic process;BP:regulation of macromolecule metabolic process;BP:regulation of cellular biosynthetic process;BP:regulation of cellular metabolic process;BP:regulation of RNA metabolic process;BP:regulation of cellular macromolecule biosynthetic process;BP:regulation of nucleobase-containing comp…	GO:0009889;GO:0080090;GO:0019222;GO:0060255;GO:0031326;GO:0031323;GO:0051252;GO:2000112;GO:0019219;GO:1903506;GO:0050789;GO:0006355;GO:0010556;GO:0065007;GO:0051171;GO:2001141;GO:0008150;GO:0050794;GO:0010468	K01527	EGD1, BTF3	------	------	------	------	PF01849.15	NAC	NAC domain	peroxisomal	4	66	24.9	High
Glyur000404s00017754.1	gene=Glyur000404s00017754	0.900658	-0.150949	0.5875	no change	no	1.369	1.52	1.509	1.356	1.694	1	1.3	1.808	BP:cellular component organization or biogenesis;BP:intracellular signal transduction;BP:regulation of biological process;BP:mitochondrion organization;BP:cellular component organization;BP:biological regulation;BP:signal transduction;BP:cellular process;BP:regulation of cellular process;BP:biological_process;BP:small GTPase mediated signal transduction;BP:organelle organization;CC:intrinsic comp…	GO:0071840;GO:0035556;GO:0050789;GO:0007005;GO:0016043;GO:0065007;GO:0007165;GO:0009987;GO:0050794;GO:0008150;GO:0007264;GO:0006996;GO:0098573;GO:0031307;GO:0031306;GO:0031300;GO:0032592;GO:0031224;GO:0005575;GO:0016021;GO:0044455;GO:0044464;GO:0044446;GO:0044444;GO:0044429;GO:0031301;GO:0044424;GO:0044425;GO:0044422;GO:0035639;GO:1901363;GO:0032553;GO:0003674;GO:0001883;GO:0043168;GO:0019001;GO:…	K07870	RHOT1, ARHT1	------	------	------	------	PF08356.9;PF00071.19;PF08355.9;PF01926.20;PF08477.10;PF00350.20;PF00025.18;PF13499.3;PF00036.29;PF13555.3;PF13405.3	EF_assoc_2;Ras;EF_assoc_1;MMR_HSR1;Roc;Dynamin_N;Arf;EF-hand_7;EF-hand_1;AAA_29;EF-hand_6	EF hand associated;Ras family;EF hand associated;50S ribosome-binding GTPase;Ras of Complex, Roc, domain of DAPkinase;Dynamin family;ADP-ribosylation factor family;EF-hand domain pair;EF hand;P-loop containing region of AAA domain;EF-hand domain	cytoplasmic	1	2	71.7	High
Glyur000094s00007876.1	gene=Glyur000094s00007876	0.894737	-0.160465	0.4296	no change	no	1.343	1.501	1.446	1.488	1.57	1	1.588	1.441	BP:primary metabolic process;BP:cellular biosynthetic process;BP:cellular nitrogen compound metabolic process;BP:nitrogen compound metabolic process;BP:cellular macromolecule biosynthetic process;BP:cellular protein metabolic process;BP:cellular nitrogen compound biosynthetic process;BP:cellular macromolecule metabolic process;BP:peptide biosynthetic process;BP:organic substance metabolic process…	GO:0044238;GO:0044249;GO:0034641;GO:0006807;GO:0034645;GO:0044267;GO:0044271;GO:0044260;GO:0043043;GO:0071704;GO:1901576;GO:0009987;GO:0009058;GO:0009059;GO:0008150;GO:0008152;GO:1901564;GO:0043604;GO:1901566;GO:0019538;GO:0044237;GO:0043170;GO:0043603;GO:0006518;GO:0006412;GO:0015935;GO:1990904;GO:0022627;GO:0030529;GO:0044391;GO:0032991;GO:0005575;GO:0044464;GO:0044446;GO:0044444;GO:0044445;GO:…	K02984	RP-S3Ae, RPS3A	map03010	Ribosome	COG1890	J:Translation, ribosomal structure and biogenesis	PF01015.15	Ribosomal_S3Ae	Ribosomal S3Ae family	cytoplasmic	5	62	29.8	High
Glyur000093s00009410.1	gene=Glyur000093s00009410	0.887305	-0.172498	0.4667	no change	no	1.307	1.473	1.569	1.215	1.634	1	1.388	1.534	BP:DNA ligation involved in DNA repair;BP:nucleic acid metabolic process;BP:cellular biosynthetic process;BP:cellular nitrogen compound metabolic process;BP:nitrogen compound metabolic process;BP:cellular macromolecule biosynthetic process;BP:organic cyclic compound biosynthetic process;BP:organic cyclic compound metabolic process;BP:nucleobase-containing compound metabolic process;BP:cellular ma…	GO:0051103;GO:0090304;GO:0044249;GO:0034641;GO:0006807;GO:0034645;GO:1901362;GO:1901360;GO:0006139;GO:0044260;GO:0071704;GO:0006266;GO:0022616;GO:0018130;GO:0016070;GO:1901576;GO:0009987;GO:0006725;GO:0009058;GO:0009059;GO:0008150;GO:0008152;GO:0034654;GO:0046483;GO:0006310;GO:0044238;GO:0044271;GO:0006273;GO:0006271;GO:0044237;GO:0043170;GO:0006259;GO:0019438;GO:0071897;GO:0043226;GO:0043227;GO:…	K10747	LIG1	map03430;map03410;map03420;map03030	Mismatch repair;Base excision repair;Nucleotide excision repair;DNA replication	COG1793	L:Replication, recombination and repair	PF01068.18;PF04675.11;PF04679.12;PF09414.7	DNA_ligase_A_M;DNA_ligase_A_N;DNA_ligase_A_C;RNA_ligase	ATP dependent DNA ligase domain;DNA ligase N terminus;ATP dependent DNA ligase C terminal region;RNA ligase	nuclear	1	1	86.2	High
Glyur001697s00030396.1	gene=Glyur001697s00030396	0.708385	-0.497393	0.028	down	yes	1.132	1.598	1.61	1.389	1.796	1	1.145	1.251	BP:fatty acid biosynthetic process;BP:fatty acid metabolic process;BP:carboxylic acid metabolic process;BP:cellular biosynthetic process;BP:small molecule metabolic process;BP:small molecule biosynthetic process;BP:monocarboxylic acid biosynthetic process;BP:single-organism process;BP:organic substance biosynthetic process;BP:single-organism metabolic process;BP:single-organism biosynthetic proce…	GO:0006633;GO:0006631;GO:0019752;GO:0044249;GO:0044281;GO:0044283;GO:0072330;GO:0044699;GO:1901576;GO:0044710;GO:0044711;GO:0071704;GO:0006629;GO:0009987;GO:0032787;GO:0009058;GO:0044763;GO:0008152;GO:0043436;GO:0044255;GO:0055114;GO:0008610;GO:0044238;GO:0006082;GO:0046394;GO:0016053;GO:0044237;GO:0008150;GO:0031224;GO:0044425;GO:0005575;GO:0016021;GO:0003674;GO:0016491;GO:0046914;GO:0070704;GO:…	K00227	SC5DL, ERG3	map00100	Steroid biosynthesis	COG3000	I:Lipid transport and metabolism	PF04116.10	FA_hydroxylase	Fatty acid hydroxylase superfamily	peroxisomal	1	4	32.7	High
Glyur000158s00011367.1	gene=Glyur000158s00011367	0.854521	-0.226813	0.6089	no change	no	1.257	1.471	2.127	1.04	1.245	1	1.135	1.636	BP:spliceosomal complex assembly;BP:macromolecular complex subunit organization;BP:cellular component assembly;BP:cellular macromolecular complex assembly;BP:cellular component organization or biogenesis;BP:spliceosomal snRNP assembly;BP:cellular component organization;BP:macromolecular complex assembly;BP:ribonucleoprotein complex assembly;BP:cellular process;BP:ribonucleoprotein complex subunit…	GO:0000245;GO:0043933;GO:0022607;GO:0034622;GO:0071840;GO:0000387;GO:0016043;GO:0065003;GO:0022618;GO:0009987;GO:0071826;GO:0008150;GO:0000243;GO:1990904;GO:0044446;GO:0030529;GO:0019013;GO:0071011;GO:0071010;GO:0071013;GO:0034715;GO:0005687;GO:0034719;GO:0043234;GO:0097525;GO:0032991;GO:0030532;GO:0044464;GO:0005575;GO:0044444;GO:0097526;GO:0044428;GO:0044422;GO:0005689;GO:0044424;GO:0005686;GO:…	K11087	SNRPD1, SMD1	map03040	Spliceosome	COG1958	K:Transcription	PF01423.19	LSM	LSM domain	nuclear	2	27	12.7	High
Glyur002177s00034175.1	gene=Glyur002177s00034175	0.63101	-0.664266	0.001668	down	yes	1.05	1.664	1.706	1.546	1.74	1	0.99	1.161	BP:proteolysis involved in cellular protein catabolic process;BP:primary metabolic process;BP:protein metabolic process;BP:macromolecule metabolic process;BP:organic substance metabolic process;BP:biological_process;BP:metabolic process;BP:proteolysis;MF:molecular_function;MF:hydrolase activity;MF:carboxypeptidase activity;MF:exopeptidase activity;MF:serine hydrolase activity;MF:serine-type carbo…	GO:0051603;GO:0044238;GO:0019538;GO:0043170;GO:0071704;GO:0008150;GO:0008152;GO:0006508;GO:0003674;GO:0016787;GO:0004180;GO:0008238;GO:0017171;GO:0004185;GO:0070011;GO:0070008;GO:0008233;GO:0003824;GO:0008236	K09645	CPVL	------	------	------	------	PF00450.19	Peptidase_S10	Serine carboxypeptidase	peroxisomal	4	15	49.2	High
Glyur001618s00028951.1	gene=Glyur001618s00028951	0.853123	-0.229175	0.4324	no change	no	1.243	1.457	1.818	1.452	1.1	1	1.277	1.451	CC:intracellular organelle part;CC:supramolecular fiber;CC:polymeric cytoskeletal fiber;CC:membrane;CC:cell part;CC:cellular_component;CC:cytoskeletal part;CC:intracellular part;CC:microtubule;CC:organelle part;	GO:0044446;GO:0099512;GO:0099513;GO:0016020;GO:0044464;GO:0005575;GO:0044430;GO:0044424;GO:0005874;GO:0044422	------	------	------	------	------	------	PF02985.19;PF13646.3;PF13513.3;PF12717.4;PF12765.4	HEAT;HEAT_2;HEAT_EZ;Cnd1;Cohesin_HEAT	HEAT repeat;HEAT repeats;HEAT-like repeat;non-SMC mitotic condensation complex subunit 1;HEAT repeat associated with sister chromatid cohesion	nuclear	1	1	91	Low
Glyur001231s00040202.1	gene=Glyur001231s00040202	0.825322	-0.276972	0.1206	down	no	1.219	1.477	1.516	1.343	1.572	1	1.363	1.295	CC:cellular_component;CC:membrane part;CC:integral component of membrane;CC:intrinsic component of membrane;	GO:0005575;GO:0044425;GO:0016021;GO:0031224	------	------	------	------	------	------	PF04819.9	DUF716	Family of unknown function	Golgi apparatus	1	2	32.5	High
Glyur001090s00029963.1	gene=Glyur001090s00029963	0.696665	-0.521464	0.01641	down	yes	1.107	1.589	1.738	1.383	1.645	1	1.199	1.122	BP:protein folding;BP:cellular process;BP:response to stress;BP:biological_process;BP:response to temperature stimulus;BP:response to heat;BP:response to abiotic stimulus;BP:response to stimulus;MF:purine ribonucleoside triphosphate binding;MF:heat shock protein binding;MF:molecular_function;MF:binding;MF:nucleotide binding;MF:heterocyclic compound binding;MF:purine nucleoside binding;MF:nucleosi…	GO:0006457;GO:0009987;GO:0006950;GO:0008150;GO:0009266;GO:0009408;GO:0009628;GO:0050896;GO:0035639;GO:0031072;GO:0003674;GO:0005488;GO:0000166;GO:1901363;GO:0001883;GO:0001882;GO:0043168;GO:0043169;GO:0051082;GO:0043167;GO:1901265;GO:0032549;GO:0017076;GO:0046872;GO:0005524;GO:0036094;GO:0030554;GO:0097367;GO:0097159;GO:0032559;GO:0005515;GO:0032555;GO:0032550;GO:0032553	K09503	DNAJA2	map04141	Protein processing in endoplasmic reticulum	COG0484	O:Posttranslational modification, protein turnover, chaperones	PF01556.15;PF00226.28;PF00684.16	DnaJ_C;DnaJ;DnaJ_CXXCXGXG	DnaJ C terminal domain;DnaJ domain;DnaJ central domain	cytoplasmic	3	10	47	High
Glyur000275s00017045.1	gene=Glyur000275s00017045	0.780132	-0.358209	0.04854	down	yes	1.178	1.51	1.443	1.459	1.628	1	1.179	1.355	BP:dephosphorylation;BP:carboxylic acid metabolic process;BP:cellular biosynthetic process;BP:nitrogen compound metabolic process;BP:small molecule metabolic process;BP:small molecule biosynthetic process;BP:serine family amino acid metabolic process;BP:single-organism process;BP:organic substance biosynthetic process;BP:single-organism metabolic process;BP:L-serine biosynthetic process;BP:L-seri…	GO:0016311;GO:0019752;GO:0044249;GO:0006807;GO:0044281;GO:0044283;GO:0009069;GO:0044699;GO:1901576;GO:0044710;GO:0006564;GO:0006563;GO:0006520;GO:0071704;GO:1901605;GO:1901607;GO:0008652;GO:0009987;GO:0009058;GO:0044711;GO:0044763;GO:0008152;GO:0043436;GO:0009070;GO:0044238;GO:1901564;GO:1901566;GO:0006082;GO:0046394;GO:0016053;GO:0044237;GO:0006796;GO:0006793;GO:0008150;GO:0043231;GO:0043229;GO:…	K01079	serB, PSPH	map00260	Glycine, serine and threonine metabolism	COG0560	E:Amino acid transport and metabolism	PF00702.23;PF12710.4	Hydrolase;HAD	haloacid dehalogenase-like hydrolase;haloacid dehalogenase-like hydrolase	mitochondrial	8	31	32	High
Glyur000050s00005675.1	gene=Glyur000050s00005675	0.647456	-0.627147	0.000756	down	yes	1.056	1.631	1.737	1.567	1.589	1	1.11	1.057	BP:organic substance metabolic process;BP:proteolysis;BP:biological_process;BP:metabolic process;BP:primary metabolic process;BP:protein metabolic process;BP:macromolecule metabolic process;CC:cytosol;CC:cell part;CC:cellular_component;CC:cytoplasmic part;CC:intracellular part;MF:exopeptidase activity;MF:molecular_function;MF:peptidase activity;MF:asparaginase activity;MF:hydrolase activity;MF:om…	GO:0071704;GO:0006508;GO:0008150;GO:0008152;GO:0044238;GO:0019538;GO:0043170;GO:0005829;GO:0044464;GO:0005575;GO:0044444;GO:0044424;GO:0008238;GO:0003674;GO:0008233;GO:0004067;GO:0016787;GO:0008242;GO:0003824;GO:0008798;GO:0016811;GO:0070011;GO:0016810	K13051	iaaA, ASRGL1	------	------	COG1446	E:Amino acid transport and metabolism	PF01112.15	Asparaginase_2	Asparaginase	cytoplasmic	10	42	34.1	High
Glyur000223s00013823.1	gene=Glyur000223s00013823	0.980769	-0.028014	0.8853	no change	no	1.326	1.352	1.293	1.437	1.326	1	1.467	1.511	MF:purine ribonucleoside triphosphate binding;MF:molecular_function;MF:binding;MF:nucleic acid binding;MF:nucleotide binding;MF:heterocyclic compound binding;MF:nucleoside phosphate binding;MF:nucleoside binding;MF:anion binding;MF:ion binding;MF:purine nucleoside binding;MF:ribonucleoside binding;MF:purine nucleotide binding;MF:ATP binding;MF:hydrolase activity;MF:nucleoside-triphosphatase activ…	GO:0035639;GO:0003674;GO:0005488;GO:0003676;GO:0000166;GO:1901363;GO:1901265;GO:0001882;GO:0043168;GO:0043167;GO:0001883;GO:0032549;GO:0017076;GO:0005524;GO:0016787;GO:0017111;GO:0004386;GO:0036094;GO:0003824;GO:0016818;GO:0030554;GO:0097367;GO:0097159;GO:0016817;GO:0016462;GO:0032559;GO:0032555;GO:0032550;GO:0032553	K11594	DDX3X, bel	------	------	------	------	PF00270.26;PF00271.28	DEAD;Helicase_C	DEAD/DEAH box helicase;Helicase conserved C-terminal domain	cytoplasmic	4	31	66.7	High
Glyur000573s00021773.1	gene=Glyur000573s00021773	0.922302	-0.116689	0.6178	no change	no	1.282	1.39	1.667	1.236	1.268	1	1.488	1.357	BP:cellular nitrogen compound metabolic process;BP:nitrogen compound metabolic process;BP:organic substance metabolic process;BP:glutathione metabolic process;BP:cellular process;BP:biological_process;BP:metabolic process;BP:organonitrogen compound metabolic process;BP:cellular modified amino acid metabolic process;BP:cellular amide metabolic process;BP:cellular metabolic process;BP:sulfur compou…	GO:0034641;GO:0006807;GO:0071704;GO:0006749;GO:0009987;GO:0008150;GO:0008152;GO:1901564;GO:0006575;GO:0043603;GO:0044237;GO:0006790;GO:0006518;GO:0005737;GO:0044464;GO:0005575;GO:0044424;GO:0003674;GO:0004364;GO:0016765;GO:0016740;GO:0003824	K05021	CLIC1	------	------	------	------	PF13417.3;PF13409.3;PF13410.3;PF02798.17;PF14497.3;PF00043.22	GST_N_3;GST_N_2;GST_C_2;GST_N;GST_C_3;GST_C	Glutathione S-transferase, N-terminal domain;Glutathione S-transferase, N-terminal domain;Glutathione S-transferase, C-terminal domain;Glutathione S-transferase, N-terminal domain;Glutathione S-transferase, C-terminal domain;Glutathione S-transferase, C-terminal domain	cytoplasmic	13	67	28.1	High
Glyur000273s00014650.1	gene=Glyur000273s00014650	0.89638	-0.157817	0.4021	no change	no	1.263	1.409	1.477	1.245	1.505	1	1.36	1.428	BP:nucleosome organization;BP:cellular component assembly;BP:macromolecular complex subunit organization;BP:cellular macromolecular complex assembly;BP:cellular component organization or biogenesis;BP:protein-DNA complex subunit organization;BP:protein complex subunit organization;BP:chromatin organization;BP:cellular component organization;BP:macromolecular complex assembly;BP:protein-DNA comple…	GO:0034728;GO:0022607;GO:0043933;GO:0034622;GO:0071840;GO:0071824;GO:0071822;GO:0006325;GO:0016043;GO:0065003;GO:0065004;GO:0009987;GO:0006461;GO:0008150;GO:0006334;GO:0044815;GO:0043229;GO:0043227;GO:0044446;GO:0005634;GO:0043226;GO:0000786;GO:0043234;GO:0044427;GO:0032991;GO:0043231;GO:0032993;GO:0044464;GO:0005575;GO:0044424;GO:0044422;GO:0003677;GO:0003674;GO:0005488;GO:0003676;GO:1901363;GO:…	K11254	H4	------	------	COG2036	B:Chromatin structure and dynamics	PF15511.3;PF15630.3;PF02969.14;PF00808.20	CENP-T_C;CENP-S;TAF;CBFD_NFYB_HMF	Centromere kinetochore component CENP-T histone fold;CENP-S protein;TATA box binding protein associated factor;Histone-like transcription factor	nuclear	5	35	16	High
Glyur006991s00042052.1	gene=Glyur006991s00042052	0.834254	-0.261441	0.2162	no change	no	1.208	1.448	1.501	1.555	1.288	1	1.145	1.479	BP:nucleobase-containing compound metabolic process;BP:cellular nitrogen compound metabolic process;BP:nucleotide biosynthetic process;BP:cellular metabolic process;BP:purine-containing compound metabolic process;BP:purine-containing compound biosynthetic process;BP:organic cyclic compound biosynthetic process;BP:purine nucleotide metabolic process;BP:single-organism metabolic process;BP:single-o…	GO:0006139;GO:0034641;GO:0009165;GO:0044237;GO:0072521;GO:0072522;GO:1901362;GO:0006163;GO:0044710;GO:0044711;GO:0071704;GO:1901360;GO:0018130;GO:0009987;GO:0008150;GO:0006793;GO:0006725;GO:0009058;GO:0009117;GO:0008152;GO:0019438;GO:0034654;GO:0044271;GO:0090407;GO:0055086;GO:0046483;GO:0044238;GO:0044699;GO:1901564;GO:1901566;GO:0044249;GO:1901576;GO:0044763;GO:0006796;GO:0006807;GO:1901293;GO:…	K00602	purH	map00230;map00670	Purine metabolism;One carbon pool by folate	------	------	PF01808.15;PF02142.19	AICARFT_IMPCHas;MGS	AICARFT/IMPCHase bienzyme;MGS-like domain	cytoplasmic	2	28	44.9	High
Glyur000381s00016114.1	gene=Glyur000381s00016114	1.020914	0.029861	0.879	no change	no	1.318	1.291	1.261	1.365	1.246	1	1.549	1.405	------	------	------	------	------	------	------	------	PF03106.12	WRKY	WRKY DNA -binding domain	cytoplasmic	1	2	41.3	High
Glyur001898s00042029.1	gene=Glyur001898s00042029	0.948353	-0.076503	0.7928	no change	no	1.267	1.336	1.027	1.273	1.707	1	1.496	1.304	BP:cellular glucuronidation;BP:flavonoid glucuronidation;BP:carboxylic acid metabolic process;BP:oxoacid metabolic process;BP:small molecule metabolic process;BP:single-organism process;BP:organic substance biosynthetic process;BP:single-organism metabolic process;BP:organic substance metabolic process;BP:glucuronate metabolic process;BP:cellular process;BP:monocarboxylic acid metabolic process;B…	GO:0052695;GO:0052696;GO:0019752;GO:0043436;GO:0044281;GO:0044699;GO:1901576;GO:0044710;GO:0071704;GO:0019585;GO:0009987;GO:0032787;GO:0009058;GO:0008150;GO:0008152;GO:0044723;GO:0044238;GO:0005975;GO:0006082;GO:0005996;GO:0009812;GO:0009813;GO:0044237;GO:0044763;GO:0006063;GO:0044464;GO:0043229;GO:0043227;GO:0043226;GO:0043231;GO:0005575;GO:0044424;GO:0003674;GO:0080043;GO:0046527;GO:0016740;GO:…	K13691	SGT1	------	------	------	------	PF00201.15	UDPGT	UDP-glucoronosyl and UDP-glucosyl transferase	cytoplasmic	2	3	74.5	High
Glyur000092s00007490.1	gene=Glyur000092s00007490	0.846208	-0.240915	0.1862	no change	no	1.194	1.411	1.453	1.245	1.534	1	1.363	1.218	BP:cellular process;BP:biological_process;CC:membrane;CC:cellular_component;MF:catalytic activity;MF:transferase activity;MF:transferase activity, transferring glycosyl groups;MF:molecular_function;	GO:0009987;GO:0008150;GO:0016020;GO:0005575;GO:0003824;GO:0016740;GO:0016757;GO:0003674	------	------	------	------	------	------	PF03552.11;PF13641.3	Cellulose_synt;Glyco_tranf_2_3	Cellulose synthase;Glycosyltransferase like family 2	Golgi apparatus	2	2	79.3	High
Glyur000021s00002706.1	gene=Glyur000021s00002706	0.938198	-0.092036	0.6057	no change	no	1.26	1.343	1.367	1.309	1.354	1	1.271	1.51	BP:primary metabolic process;BP:cellular biosynthetic process;BP:cellular nitrogen compound metabolic process;BP:nitrogen compound metabolic process;BP:cellular macromolecule biosynthetic process;BP:cellular protein metabolic process;BP:cellular macromolecule metabolic process;BP:peptide biosynthetic process;BP:organic substance metabolic process;BP:organic substance biosynthetic process;BP:cellu…	GO:0044238;GO:0044249;GO:0034641;GO:0006807;GO:0034645;GO:0044267;GO:0044260;GO:0043043;GO:0071704;GO:1901576;GO:0009987;GO:0009058;GO:0009059;GO:0008150;GO:0008152;GO:0044271;GO:0043604;GO:1901564;GO:0043603;GO:1901566;GO:0019538;GO:0044237;GO:0043170;GO:0006518;GO:0006412;GO:0015934;GO:0022625;GO:0044464;GO:0030529;GO:0005575;GO:0032991;GO:0044391;GO:1990904;GO:0044446;GO:0044444;GO:0044445;GO:…	K02903	RP-L28e, RPL28	map03010	Ribosome	------	------	PF01778.14	Ribosomal_L28e	Ribosomal L28e protein family	cytoplasmic	6	49	16.8	High
Glyur000790s00021799.1	gene=Glyur000790s00021799	0.889615	-0.168747	0.4252	no change	no	1.225	1.377	1.18	1.382	1.569	1	1.45	1.224	BP:organelle organization;BP:cytoskeleton organization;BP:cellular process;BP:cellular component organization;BP:biological_process;BP:cellular component organization or biogenesis;MF:tubulin binding;MF:cytoskeletal protein binding;MF:microtubule binding;MF:molecular_function;MF:binding;MF:protein binding;MF:protein complex binding;MF:macromolecular complex binding;	GO:0006996;GO:0007010;GO:0009987;GO:0016043;GO:0008150;GO:0071840;GO:0015631;GO:0008092;GO:0008017;GO:0003674;GO:0005488;GO:0005515;GO:0032403;GO:0044877	------	------	------	------	------	------	PF07058.8;PF16046.2;PF15619.3	MAP70;FAM76;Lebercilin	Microtubule-associated protein 70;FAM76 protein;Ciliary protein causing Leber congenital amaurosis disease	cytoplasmic	3	7	70.4	High
Glyur000961s00028327.1	gene=Glyur000961s00028327	0.670083	-0.577588	0.007279	down	yes	1.046	1.561	1.442	1.485	1.756	1	1.097	1.04	------	------	------	------	------	------	------	------	PF00931.19;PF12799.4;PF13855.3	NB-ARC;LRR_4;LRR_8	NB-ARC domain;Leucine Rich repeats;Leucine rich repeat	plasma membrane	2	3	112.6	High
Glyur000092s00007509.1	gene=Glyur000092s00007509	1.018735	0.026779	0.9184	no change	no	1.305	1.281	1.352	1.064	1.427	1	1.251	1.665	BP:single-organism process;BP:transport;BP:ion transport;BP:cellular process;BP:single-organism transport;BP:biological_process;BP:establishment of localization;BP:localization;BP:single-organism localization;BP:single-organism cellular process;CC:membrane;CC:cytoplasmic part;CC:intracellular organelle part;CC:organelle membrane;CC:whole membrane;CC:bounding membrane of organelle;CC:vacuolar memb…	GO:0044699;GO:0006810;GO:0006811;GO:0009987;GO:0044765;GO:0008150;GO:0051234;GO:0051179;GO:1902578;GO:0044763;GO:0016020;GO:0044444;GO:0044446;GO:0031090;GO:0098805;GO:0098588;GO:0005774;GO:0044437;GO:0005575;GO:0044464;GO:0009705;GO:0044424;GO:0044422;GO:0005267;GO:0005261;GO:0003674;GO:0015077;GO:0022803;GO:0046873;GO:0005216;GO:0005215;GO:0008324;GO:0022891;GO:0022890;GO:0022892;GO:0015075;GO:…	K05389	KCNKF	------	------	------	------	PF07885.13;PF00520.28;PF13202.3;PF00036.29	Ion_trans_2;Ion_trans;EF-hand_5;EF-hand_1	Ion channel;Ion transport protein;EF hand;EF hand	cytoplasmic	1	2	35.1	Medium
Glyur000287s00022143.1	gene=Glyur000287s00022143	1.020155	0.028788	0.9127	no change	no	1.316	1.29	1.233	1.343	1.295	1	1.215	1.733	BP:primary metabolic process;BP:cellular biosynthetic process;BP:cellular nitrogen compound metabolic process;BP:nitrogen compound metabolic process;BP:cellular macromolecule biosynthetic process;BP:cellular protein metabolic process;BP:cellular macromolecule metabolic process;BP:peptide biosynthetic process;BP:organic substance metabolic process;BP:cytoplasmic translation;BP:organic substance bi…	GO:0044238;GO:0044249;GO:0034641;GO:0006807;GO:0034645;GO:0044267;GO:0044260;GO:0043043;GO:0071704;GO:0002181;GO:1901576;GO:0009987;GO:0009058;GO:0009059;GO:0008150;GO:0008152;GO:0044271;GO:0043604;GO:1901564;GO:0043603;GO:1901566;GO:0019538;GO:0044237;GO:0043170;GO:0006518;GO:0006412;GO:0044464;GO:0043232;GO:0030529;GO:0043226;GO:0032991;GO:0005840;GO:1990904;GO:0043229;GO:0005575;GO:0044444;GO:…	K02933	RP-L6, MRPL6, rplF	map03010	Ribosome	COG0097	J:Translation, ribosomal structure and biogenesis	PF00347.20	Ribosomal_L6	Ribosomal protein L6	chloroplast	6	25	25.1	High
Glyur000250s00014102.1	gene=Glyur000250s00014102	0.798184	-0.325206	0.4353	down	no	1.143	1.432	1.104	1.165	2.028	1	1.442	0.988	------	------	------	------	------	------	------	------	PF13041.3;PF01535.17;PF12854.4;PF13812.3;PF14559.3;PF13428.3;PF17177.1;PF14689.3	PPR_2;PPR;PPR_1;PPR_3;TPR_19;TPR_14;PPR_long;SPOB_a	PPR repeat family;PPR repeat;PPR repeat;Pentatricopeptide repeat domain;Tetratricopeptide repeat;Tetratricopeptide repeat;Pentacotripeptide-repeat region of PROPR;Sensor_kinase_SpoOB-type, alpha-helical domain	mitochondrial	1	2	82	High
Glyur001600s00030350.1	gene=Glyur001600s00030350	0.901932	-0.14891	0.3305	no change	no	1.214	1.346	1.444	1.321	1.274	1	1.292	1.35	BP:protein localization;BP:establishment of localization;BP:transport;BP:establishment of protein localization;BP:biological_process;BP:organic substance transport;BP:protein transport;BP:macromolecule localization;BP:localization;	GO:0008104;GO:0051234;GO:0006810;GO:0045184;GO:0008150;GO:0071702;GO:0015031;GO:0033036;GO:0051179	K19476	IST1	map04144	Endocytosis	------	------	PF03398.11	Ist1	Regulator of Vps4 activity in the MVB pathway	nuclear	1	1	115.4	High
Glyur000920s00028985.1	gene=Glyur000920s00028985	0.874725	-0.193098	0.2498	no change	no	1.194	1.365	1.284	1.329	1.481	1	1.387	1.196	------	------	------	------	------	------	------	------	PF13178.3;PF00612.24	DUF4005;IQ	Protein of unknown function;IQ calmodulin-binding motif	nuclear	4	8	80	High
Glyur000058s00006139.1	gene=Glyur000058s00006139	0.744361	-0.425926	0.03035	down	yes	1.089	1.463	1.418	1.611	1.359	1	1.009	1.258	BP:cellular component assembly;BP:cellular biosynthetic process;BP:cellular component organization or biogenesis;BP:cofactor metabolic process;BP:cofactor biosynthetic process;BP:cellular component organization;BP:cellular process;BP:iron-sulfur cluster assembly;BP:metallo-sulfur cluster assembly;BP:biological_process;BP:metabolic process;BP:biosynthetic process;BP:cellular metabolic process;CC:m…	GO:0022607;GO:0044249;GO:0071840;GO:0051186;GO:0051188;GO:0016043;GO:0009987;GO:0016226;GO:0031163;GO:0008150;GO:0008152;GO:0009058;GO:0044237;GO:0031974;GO:0044446;GO:0005759;GO:0043233;GO:0044464;GO:0005575;GO:0070013;GO:0044444;GO:0044429;GO:0044424;GO:0044422;GO:0003674;GO:0016740;GO:0003824	------	------	------	------	------	------	------	------	------	mitochondrial	2	7	40.3	High
Glyur000156s00011983.1	gene=Glyur000156s00011983	0.912387	-0.132283	0.5402	no change	no	1.208	1.324	1.261	1.139	1.572	1	1.219	1.404	BP:metabolic process;BP:cellular catabolic process;BP:hydrogen peroxide catabolic process;BP:detoxification;BP:cellular component organization or biogenesis;BP:single-organism catabolic process;BP:cellular oxidant detoxification;BP:single-organism metabolic process;BP:cellular component organization;BP:cell wall organization or biogenesis;BP:cell wall organization;BP:single-organism process;BP:pl…	GO:0008152;GO:0044248;GO:0042744;GO:0098754;GO:0071840;GO:0044712;GO:0098869;GO:0044710;GO:0016043;GO:0071554;GO:0071555;GO:0044699;GO:0071669;GO:0009987;GO:0072593;GO:1990748;GO:0008150;GO:0042743;GO:0009056;GO:0006979;GO:0055114;GO:0009664;GO:0050896;GO:0044763;GO:0006950;GO:0044237;GO:0045229;GO:0044464;GO:0009505;GO:0005618;GO:0030312;GO:0005575;GO:0005576;GO:0003674;GO:0005488;GO:1901363;GO:…	K00430	E1.11.1.7	map00940	Phenylpropanoid biosynthesis	------	------	PF00141.20	peroxidase	Peroxidase	ER	1	8	36	High
Glyur001961s00036676.1	gene=Glyur001961s00036676	0.870562	-0.199981	0.1249	no change	no	1.177	1.352	1.365	1.313	1.379	1	1.274	1.256	------	------	K18730	GIGYF	------	------	------	------	PF02213.13	GYF	GYF domain	cytoplasmic	9	6	179.3	High
Glyur000108s00010411.1	gene=Glyur000108s00010411	1.007955	0.011432	0.9475	no change	no	1.267	1.257	1.327	1.218	1.226	1	1.4	1.4	CC:intracellular part;CC:cellular_component;CC:intracellular organelle;CC:cell part;CC:organelle;	GO:0044424;GO:0005575;GO:0043229;GO:0044464;GO:0043226	------	------	------	------	------	------	PF00612.24;PF13178.3	IQ;DUF4005	IQ calmodulin-binding motif;Protein of unknown function	cytoplasmic	3	5	85.8	High
Glyur000246s00016970.1	gene=Glyur000246s00016970	0.707349	-0.499506	0.004936	down	yes	1.078	1.524	1.569	1.464	1.538	1	1.011	1.224	------	------	K14004	SEC13	map03013;map04141	RNA transport;Protein processing in endoplasmic reticulum	------	------	PF00400.29;PF12894.4	WD40;ANAPC4_WD40	WD domain, G-beta repeat;Anaphase-promoting complex subunit 4 WD40 domain	cytoplasmic	2	28	37.9	High
Glyur000763s00023757.1	gene=Glyur000763s00023757	0.717966	-0.478013	0.05826	down	no	1.087	1.514	1.314	1.785	1.443	1	1.01	1.25	BP:primary metabolic process;BP:cellular biosynthetic process;BP:cellular nitrogen compound metabolic process;BP:nitrogen compound metabolic process;BP:cellular macromolecule biosynthetic process;BP:cellular protein metabolic process;BP:cellular macromolecule metabolic process;BP:peptide biosynthetic process;BP:organic substance metabolic process;BP:cellular process;BP:organic substance biosynthe…	GO:0044238;GO:0044249;GO:0034641;GO:0006807;GO:0034645;GO:0044267;GO:0044260;GO:0043043;GO:0071704;GO:0009987;GO:1901576;GO:0006810;GO:0009058;GO:0009059;GO:0008150;GO:0008152;GO:0044271;GO:0051234;GO:0051179;GO:0043604;GO:1901564;GO:0043603;GO:1901566;GO:0019538;GO:0044237;GO:0043170;GO:0006518;GO:0006412;GO:0031224;GO:0016021;GO:0005575;GO:0044425;GO:0003674;GO:0005198;GO:0003735	K15102	SLC25A3, PHC, PIC	------	------	------	------	PF00153.24	Mito_carr	Mitochondrial carrier protein	chloroplast	2	17	39	High
Glyur000910s00020567.1	gene=Glyur000910s00020567	0.709934	-0.494244	0.03013	down	yes	1.072	1.51	1.402	1.368	1.761	1	1.065	1.151	CC:cellular_component;CC:plastoglobule;CC:cell part;CC:intracellular organelle part;CC:cytoplasmic part;CC:plastid part;CC:chloroplast part;CC:intracellular part;CC:organelle part;	GO:0005575;GO:0010287;GO:0044464;GO:0044446;GO:0044444;GO:0044435;GO:0044434;GO:0044424;GO:0044422	------	------	------	------	------	------	PF04755.9	PAP_fibrillin	PAP_fibrillin	cytoplasmic	2	6	33	High
Glyur000413s00015473.1	gene=Glyur000413s00015473	0.779006	-0.360295	0.01815	down	yes	1.128	1.448	1.41	1.381	1.552	1	1.187	1.196	MF:hydrolase activity;MF:molecular_function;MF:catalytic activity;	GO:0016787;GO:0003674;GO:0003824	------	------	------	------	COG1235	R:General function prediction only	PF12706.4	Lactamase_B_2	Beta-lactamase superfamily domain	peroxisomal	1	2	43.6	High
Glyur000019s00002119.1	gene=Glyur000019s00002119	1.079417	0.110252	0.6588	no change	no	1.332	1.234	1.257	1.194	1.251	1	1.708	1.289	------	------	------	------	------	------	------	------	------	------	------	cytoplasmic	1	5	18.7	High
Glyur000030s00002321.1	gene=Glyur000030s00002321	0.811307	-0.301679	0.04294	down	yes	1.148	1.415	1.339	1.486	1.419	1	1.165	1.278	------	------	------	------	------	------	------	------	PF04884.11	DUF647	Vitamin B6 photo-protection and homoeostasis	peroxisomal	1	2	54	High
Glyur000321s00019393.1	gene=Glyur000321s00019393	0.798313	-0.324973	0.1422	down	no	1.136	1.423	1.366	1.281	1.622	1	1.374	1.034	BP:cellular protein metabolic process;BP:cellular macromolecule metabolic process;BP:organic substance metabolic process;BP:proteolysis;BP:proteolysis involved in cellular protein catabolic process;BP:vacuolar protein processing;BP:cellular process;BP:biological_process;BP:metabolic process;BP:protein processing;BP:primary metabolic process;BP:protein maturation;BP:protein metabolic process;BP:ce…	GO:0044267;GO:0044260;GO:0071704;GO:0006508;GO:0051603;GO:0006624;GO:0009987;GO:0008150;GO:0008152;GO:0016485;GO:0044238;GO:0051604;GO:0019538;GO:0044237;GO:0043170;GO:0043229;GO:0043227;GO:0043226;GO:0031224;GO:0005773;GO:0016021;GO:0043231;GO:0044464;GO:0005575;GO:0044444;GO:0044424;GO:0044425;GO:0004175;GO:0003674;GO:0008233;GO:0008234;GO:0070011;GO:0016787;GO:0003824;GO:0004197	K01369	LGMN	------	------	COG5206	O:Posttranslational modification, protein turnover, chaperones	PF01650.15	Peptidase_C13	Peptidase C13 family	extracellular	3	5	57	High
Glyur001263s00024658.1	gene=Glyur001263s00024658	0.649259	-0.623135	0.02749	down	yes	1.007	1.551	1.835	1.537	1.28	1	1.007	1.013	CC:intracellular membrane-bounded organelle;CC:cell part;CC:intracellular organelle;CC:cellular_component;CC:cytoplasmic part;CC:endomembrane system;CC:intracellular part;CC:membrane-bounded organelle;CC:organelle;	GO:0043231;GO:0044464;GO:0043229;GO:0005575;GO:0044444;GO:0012505;GO:0044424;GO:0043227;GO:0043226	K05770	TSPO, BZRP	------	------	------	------	PF03073.12	TspO_MBR	TspO/MBR family	Golgi apparatus	2	14	22.7	High
Glyur000959s00024506.1	gene=Glyur000959s00024506	0.762994	-0.390257	0.4218	down	no	1.101	1.443	0.824	1.411	2.095	1	0.989	1.315	BP:cellular biosynthetic process;BP:single-organism metabolic process;BP:phenylpropanoid metabolic process;BP:phenylpropanoid biosynthetic process;BP:organic substance biosynthetic process;BP:secondary metabolite biosynthetic process;BP:organic cyclic compound biosynthetic process;BP:localization;BP:biological_process;BP:single-organism process;BP:suberin biosynthetic process;BP:transport;BP:cell…	GO:0044249;GO:0044710;GO:0009698;GO:0009699;GO:1901576;GO:0044550;GO:1901362;GO:0051179;GO:0008150;GO:0044699;GO:0010345;GO:0006810;GO:0009987;GO:0006725;GO:0019748;GO:0009058;GO:0044765;GO:0044711;GO:0044763;GO:0008152;GO:0051234;GO:0055085;GO:1902578;GO:0071704;GO:0019438;GO:0044237;GO:1901360;GO:0031224;GO:0016021;GO:0016020;GO:0005886;GO:0044464;GO:0005575;GO:0044425;GO:0000166;GO:0035639;GO:…	------	------	------	------	COG1131	V:Defense mechanisms	PF01061.21;PF00005.24;PF13555.3;PF13191.3;PF03193.13;PF13304.3	ABC2_membrane;ABC_tran;AAA_29;AAA_16;DUF258;AAA_21	ABC-2 type transporter;ABC transporter;P-loop containing region of AAA domain;AAA ATPase domain;Protein of unknown function, DUF258;AAA domain, putative AbiEii toxin, Type IV TA system	cytoplasmic	1	2	83.5	High
Glyur000585s00027744.1	gene=Glyur000585s00027744	0.920575	-0.119393	0.4181	no change	no	1.217	1.322	1.368	1.284	1.314	1	1.266	1.385	------	------	------	------	------	------	------	------	PF00538.16	Linker_histone	linker histone H1 and H5 family	nuclear	6	15	58.3	High
Glyur001021s00028021.1	gene=Glyur001021s00028021	1.019124	0.027329	0.935	no change	no	1.279	1.255	1.078	1.41	1.278	1	1.788	1.049	BP:nuclear transport;BP:nuclear export;BP:protein export from nucleus;BP:protein localization;BP:single-organism process;BP:intracellular protein transport;BP:organic substance transport;BP:macromolecule localization;BP:transport;BP:nucleocytoplasmic transport;BP:establishment of protein localization;BP:single-organism transport;BP:biological_process;BP:establishment of localization in cell;BP:es…	GO:0051169;GO:0051168;GO:0006611;GO:0008104;GO:0044699;GO:0006886;GO:0071702;GO:0033036;GO:0006810;GO:0006913;GO:0045184;GO:0044765;GO:0008150;GO:0051649;GO:0051234;GO:0051179;GO:1902578;GO:0046907;GO:0015031;GO:1902582;GO:0005737;GO:0005575;GO:0044424;GO:0005643;GO:0044464;GO:0044446;GO:0044428;GO:0044422;GO:0008536;GO:0019899;GO:0031267;GO:0051020;GO:0003674;GO:0005488;GO:0005487;GO:0008565;GO:…	K18460	XPO7, EXP7	------	------	------	------	PF03810.16	IBN_N	Importin-beta N-terminal domain	cytoplasmic	2	4	118.7	High
Glyur000207s00015915.1	gene=Glyur000207s00015915	0.697315	-0.520117	0.005666	down	yes	1.039	1.49	1.534	1.344	1.591	1	1.003	1.113	BP:membrane docking;BP:single-organism process;BP:response to auxin;BP:protein to membrane docking;BP:response to endogenous stimulus;BP:cellular process;BP:biological_process;BP:response to chemical;BP:response to organic substance;BP:response to hormone;BP:protein import into peroxisome matrix, docking;BP:single-organism cellular process;BP:response to stimulus;CC:microbody;CC:intracellular org…	GO:0022406;GO:0044699;GO:0009733;GO:0022615;GO:0009719;GO:0009987;GO:0008150;GO:0042221;GO:0010033;GO:0009725;GO:0016560;GO:0044763;GO:0050896;GO:0042579;GO:0043229;GO:0043227;GO:0043226;GO:0044446;GO:0005778;GO:0031090;GO:0098805;GO:0016020;GO:0044439;GO:0044438;GO:0031903;GO:0098588;GO:0043231;GO:0005829;GO:0044464;GO:0005575;GO:0044444;GO:0044424;GO:0044422;GO:0000268;GO:0003674;GO:0005488;GO:…	K13342	PEX5, PXR1	map04146	Peroxisome	------	------	PF00515.25;PF13414.3;PF07719.14;PF13431.3;PF13181.3;PF13428.3;PF13432.3;PF14559.3;PF13371.3;PF13176.3;PF13424.3;PF14561.3	TPR_1;TPR_11;TPR_2;TPR_17;TPR_8;TPR_14;TPR_16;TPR_19;TPR_9;TPR_7;TPR_12;TPR_20	Tetratricopeptide repeat;TPR repeat;Tetratricopeptide repeat;Tetratricopeptide repeat;Tetratricopeptide repeat;Tetratricopeptide repeat;Tetratricopeptide repeat;Tetratricopeptide repeat;Tetratricopeptide repeat;Tetratricopeptide repeat;Tetratricopeptide repeat;Tetratricopeptide repeat	cytoplasmic	2	3	88.8	High
Glyur001793s00029326.1	gene=Glyur001793s00029326	1.337522	0.419563	0.2187	up	no	1.49	1.114	1.044	1.274	1.024	1	1.719	1.751	------	------	------	------	------	------	------	------	------	------	------	cytoplasmic	2	43	8	High
Glyur000134s00009777.1	gene=Glyur000134s00009777	0.712591	-0.488855	0.003169	down	yes	1.081	1.517	1.593	1.414	1.545	1	1.095	1.148	CC:cellular_component;CC:cell part;CC:cytoplasmic part;CC:intracellular part;CC:cytosol;MF:hydrolase activity;MF:cis-stilbene-oxide hydrolase activity;MF:hydrolase activity, acting on ether bonds;MF:ether hydrolase activity;MF:epoxide hydrolase activity;MF:catalytic activity;MF:molecular_function;	GO:0005575;GO:0044464;GO:0044444;GO:0044424;GO:0005829;GO:0016787;GO:0033961;GO:0016801;GO:0016803;GO:0004301;GO:0003824;GO:0003674	------	------	------	------	------	------	PF00561.17;PF12697.4;PF12146.5	Abhydrolase_1;Abhydrolase_6;Hydrolase_4	alpha/beta hydrolase fold;Alpha/beta hydrolase family;Serine aminopeptidase, S33	peroxisomal	5	27	40.4	High
Glyur001639s00029613.1	gene=Glyur001639s00029613	1.026521	0.037763	0.865	no change	no	1.316	1.282	1.314	1.164	1.367	1	1.333	1.614	BP:RNA modification;BP:nucleic acid metabolic process;BP:cellular nitrogen compound metabolic process;BP:nitrogen compound metabolic process;BP:pseudouridine synthesis;BP:organic cyclic compound metabolic process;BP:nucleobase-containing compound metabolic process;BP:cellular macromolecule metabolic process;BP:ribosome biogenesis;BP:organic substance metabolic process;BP:cellular component organi…	GO:0009451;GO:0090304;GO:0034641;GO:0006807;GO:0001522;GO:1901360;GO:0006139;GO:0044260;GO:0042254;GO:0071704;GO:0071840;GO:0022613;GO:0009987;GO:0006725;GO:0043412;GO:0008150;GO:0008152;GO:0046483;GO:0016070;GO:0044238;GO:0044237;GO:0043170;GO:0044085;GO:0003674;GO:0005488;GO:0003676;GO:1901363;GO:0030515;GO:0097159;GO:0003723	K11130	NOP10, NOLA3	map03008	Ribosome biogenesis in eukaryotes	COG2260	J:Translation, ribosomal structure and biogenesis	PF04135.9	Nop10p	Nucleolar RNA-binding protein, Nop10p family	cytoplasmic	1	19	7.5	High
Glyur000418s00021339.1	gene=Glyur000418s00021339	0.742761	-0.42903	0.1123	down	no	1.103	1.485	1.384	1.796	1.276	1	1.002	1.307	MF:catalytic activity;MF:transferase activity;MF:transferase activity, transferring acyl groups;MF:transferase activity, transferring acyl groups other than amino-acyl groups;MF:molecular_function;	GO:0003824;GO:0016740;GO:0016746;GO:0016747;GO:0003674	K13264	IF7MAT	map00943;map00944	Isoflavonoid biosynthesis;Flavone and flavonol biosynthesis	------	------	PF02458.12	Transferase	Transferase family	cytoplasmic	9	23	51.5	High
Glyur000180s00014074.1	gene=Glyur000180s00014074	0.883431	-0.17881	0.355	no change	no	1.205	1.364	1.348	1.566	1.178	1	1.329	1.285	------	------	------	------	------	------	------	------	PF15477.3	SMAP	Small acidic protein family	cytoplasmic	1	2	58.4	Medium
Glyur003575s00043191.1	gene=Glyur003575s00043191	0.762526	-0.391142	0.01032	down	yes	1.111	1.457	1.422	1.404	1.545	1	1.213	1.119	CC:cellular_component;CC:membrane part;CC:integral component of membrane;CC:intrinsic component of membrane;	GO:0005575;GO:0044425;GO:0016021;GO:0031224	------	------	------	------	------	------	PF06813.10;PF07690.13	Nodulin-like;MFS_1	Nodulin-like;Major Facilitator Superfamily	peroxisomal	3	5	61.5	High
Glyur000797s00025503.1	gene=Glyur000797s00025503	0.767152	-0.382416	0.02451	down	yes	1.107	1.443	1.445	1.337	1.546	1	1.071	1.249	BP:biological_process;BP:carbohydrate transport;BP:cellular process;BP:single-organism cellular process;BP:single-organism transport;BP:localization;BP:single-organism process;BP:transport;BP:organic substance transport;BP:single-organism localization;BP:establishment of localization;BP:transmembrane transport;CC:integral component of membrane;CC:cellular_component;CC:membrane part;CC:intrinsic c…	GO:0008150;GO:0008643;GO:0009987;GO:0044763;GO:0044765;GO:0051179;GO:0044699;GO:0006810;GO:0071702;GO:1902578;GO:0051234;GO:0055085;GO:0016021;GO:0005575;GO:0044425;GO:0031224;GO:0022891;GO:0022892;GO:0005215;GO:0022857;GO:0003674	K08150	SLC2A13, ITR	------	------	------	------	PF00083.21;PF07690.13	Sugar_tr;MFS_1	Sugar;Major Facilitator Superfamily	mitochondrial	6	10	57.7	High
Glyur000048s00002255.1	gene=Glyur000048s00002255	0.640961	-0.641692	0.004982	down	yes	1.014	1.582	1.503	1.468	1.774	1	0.971	1.072	MF:hydrolase activity;MF:hydrolase activity, acting on glycosyl bonds;MF:glycopeptide alpha-N-acetylgalactosaminidase activity;MF:catalytic activity;MF:molecular_function;MF:hydrolase activity, hydrolyzing O-glycosyl compounds;	GO:0016787;GO:0016798;GO:0033926;GO:0003824;GO:0003674;GO:0004553	------	------	------	------	------	------	PF12899.4	Glyco_hydro_100	Alkaline and neutral invertase	mitochondrial	3	6	73.2	High
Glyur002751s00042411.1	gene=Glyur002751s00042411	0.83711	-0.25651	0.09392	no change	no	1.182	1.412	1.462	1.309	1.466	1	1.259	1.288	BP:regulation of primary metabolic process;BP:regulation of metabolic process;BP:regulation of cellular biosynthetic process;BP:regulation of cellular metabolic process;BP:regulation of biological process;BP:regulation of cellular macromolecule biosynthetic process;BP:regulation of nucleobase-containing compound metabolic process;BP:biological regulation;BP:regulation of gene expression;BP:regula…	GO:0080090;GO:0019222;GO:0031326;GO:0031323;GO:0050789;GO:2000112;GO:0019219;GO:0065007;GO:0010468;GO:0060255;GO:0009889;GO:1903506;GO:0050794;GO:0008150;GO:0051171;GO:2001141;GO:0051252;GO:0006355;GO:0010556;GO:0043229;GO:0043227;GO:0005634;GO:0043226;GO:0043231;GO:0044464;GO:0005575;GO:0044424;GO:0003674;GO:0005488;GO:0003676;GO:0003677;GO:0097159;GO:1901363	------	------	------	------	------	------	PF02365.12	NAM	No apical meristem	nuclear	1	3	57.6	High
Glyur005052s00040498.1	gene=Glyur005052s00040498	0.668597	-0.580791	0.1412	down	no	1.039	1.554	1.122	1.83	1.709	1	0.755	1.363	BP:single-organism metabolic process;BP:single-organism process;BP:metabolic process;BP:biological_process;BP:oxidation-reduction process;MF:aldehyde dehydrogenas;MF:oxidoreductase activity, acting on the aldehyde or oxo group of donors, NAD or NADP as acceptor;MF:catalytic activity;MF:oxidoreductase activity, acting on the aldehyde or oxo group of donors;MF:molecular_function;MF:oxidoreductase a…	GO:0044710;GO:0044699;GO:0008152;GO:0008150;GO:0055114;GO:0004029;GO:0016620;GO:0003824;GO:0016903;GO:0003674;GO:0016491	K00128	ALDH	map00310;map00280;map00903;map00340;map00330;map00053;map00410;map00010;map00620;map00071;map00561;map00380	Lysine degradation;Valine, leucine and isoleucine degradation;Limonene and pinene degradation;Histidine metabolism;Arginine and proline metabolism;Ascorbate and aldarate metabolism;beta-Alanine metabolism;Glycolysis / Gluconeogenesis;Pyruvate metabolism;Fatty acid degradation;Glycerolipid metabolism;Tryptophan metabolism	COG1012	C:Energy production and conversion	PF00171.19	Aldedh	Aldehyde dehydrogenase family	mitochondrial	16	45	55.3	High
Glyur000844s00023278.1	gene=Glyur000844s00023278	1.000774	0.001116	0.9944	no change	no	1.293	1.292	1.166	1.389	1.32	1	1.58	1.299	CC:macromolecular complex;CC:ribosome;CC:intracellular non-membrane-bounded organelle;CC:cell part;CC:ribonucleoprotein complex;CC:intracellular organelle;CC:intracellular ribonucleoprotein complex;CC:cellular_component;CC:cytoplasmic part;CC:non-membrane-bounded organelle;CC:intracellular part;CC:organelle;	GO:0032991;GO:0005840;GO:0043232;GO:0044464;GO:1990904;GO:0043229;GO:0030529;GO:0005575;GO:0044444;GO:0043228;GO:0044424;GO:0043226	K02975	RP-S25e, RPS25	map03010	Ribosome	COG4901	J:Translation, ribosomal structure and biogenesis	PF03297.12	Ribosomal_S25	S25 ribosomal protein	cytoplasmic	1	38	12	High
Glyur000090s00011393.1	gene=Glyur000090s00011393	0.924755	-0.112856	0.4589	no change	no	1.229	1.329	1.318	1.274	1.396	1	1.3	1.387	BP:cellular component assembly;BP:macromolecular complex subunit organization;BP:nucleic acid metabolic process;BP:cellular nitrogen compound metabolic process;BP:nitrogen compound metabolic process;BP:cellular macromolecular complex assembly;BP:organic cyclic compound metabolic process;BP:organic cyclic compound catabolic process;BP:nucleobase-containing compound metabolic process;BP:organic sub…	GO:0022607;GO:0043933;GO:0090304;GO:0034641;GO:0006807;GO:0034622;GO:1901360;GO:1901361;GO:0006139;GO:1901575;GO:0044265;GO:0044260;GO:0016043;GO:0065003;GO:0071704;GO:0022618;GO:0071840;GO:0006401;GO:0006402;GO:0006996;GO:0044270;GO:0033962;GO:0044238;GO:0009987;GO:0006725;GO:0071826;GO:0046700;GO:0008150;GO:0008152;GO:0034655;GO:0070925;GO:0009056;GO:0009057;GO:0044248;GO:0046483;GO:0016070;GO:…	K12617	PATL1, PAT1	map03018	RNA degradation	------	------	PF09770.6	PAT1	Topoisomerase II-associated protein PAT1	cytoplasmic	3	5	91.3	High
Glyur003130s00042623.1	gene=Glyur003130s00042623	1.025357	0.036126	0.8684	no change	no	1.294	1.262	1.191	1.137	1.459	1	1.437	1.444	MF:organic cyclic compound binding;MF:molecular_function;MF:heterocyclic compound binding;MF:nucleic acid binding;MF:binding;	GO:0097159;GO:0003674;GO:1901363;GO:0003676;GO:0005488	K13101	GPKOW	------	------	------	------	------	------	------	nuclear	1	4	27.5	Medium
Glyur000710s00027825.1	gene=Glyur000710s00027825	0.963077	-0.054277	0.7487	no change	no	1.252	1.3	1.405	1.205	1.29	1	1.421	1.334	BP:phosphorylation;BP:cellular process;BP:cellular metabolic process;BP:phosphate-containing compound metabolic process;BP:biological_process;BP:metabolic process;BP:phosphorus metabolic process;MF:kinase activity;MF:transferase activity;MF:catalytic activity;MF:molecular_function;MF:transferase activity, transferring phosphorus-containing groups;	GO:0016310;GO:0009987;GO:0044237;GO:0006796;GO:0008150;GO:0008152;GO:0006793;GO:0016301;GO:0016740;GO:0003824;GO:0003674;GO:0016772	------	------	------	------	------	------	------	------	------	ER	1	3	32.8	High
Glyur000598s00025096.1	gene=Glyur000598s00025096	0.895522	-0.159199	0.2496	no change	no	1.2	1.34	1.365	1.298	1.357	1	1.33	1.271	BP:nucleic acid metabolic process;BP:organic cyclic compound metabolic process;BP:cellular macromolecule metabolic process;BP:RNA processing;BP:mRNA metabolic process;BP:organic substance metabolic process;BP:RNA splicing;BP:nucleobase-containing compound metabolic process;BP:cellular process;BP:cellular aromatic compound metabolic process;BP:RNA splicing, via transesterification reactions;BP:RNA…	GO:0090304;GO:1901360;GO:0044260;GO:0006396;GO:0016071;GO:0071704;GO:0008380;GO:0006139;GO:0009987;GO:0006725;GO:0000375;GO:0000377;GO:0008150;GO:0008152;GO:0046483;GO:0016070;GO:0044238;GO:0034641;GO:0000398;GO:0043170;GO:0006807;GO:0044237;GO:0006397;GO:0035770;GO:0044464;GO:0071004;GO:0043229;GO:0043228;GO:0036464;GO:0043226;GO:0097525;GO:0005575;GO:0043186;GO:0005732;GO:0030529;GO:0097526;GO:…	K11099	SNRPG, SMG	map03040	Spliceosome	------	------	PF01423.19	LSM	LSM domain	cytoplasmic	3	40	8.9	High
Glyur000595s00018309.1	gene=Glyur000595s00018309	0.797865	-0.325784	0.01384	down	yes	1.121	1.405	1.39	1.375	1.45	1	1.216	1.148	BP:proteolysis involved in cellular protein catabolic process;BP:organic substance catabolic process;BP:cellular macromolecule catabolic process;BP:cellular macromolecule metabolic process;BP:primary metabolic process;BP:protein metabolic process;BP:cellular process;BP:modification-dependent protein catabolic process;BP:cellular metabolic process;BP:macromolecule metabolic process;BP:cellular cat…	GO:0051603;GO:1901575;GO:0044265;GO:0044260;GO:0044238;GO:0019538;GO:0009987;GO:0019941;GO:0044237;GO:0043170;GO:0044248;GO:0071704;GO:0006511;GO:0008150;GO:0008152;GO:0006508;GO:0043632;GO:0009056;GO:0009057	K14016	UFD1	map04141	Protein processing in endoplasmic reticulum	COG5140	O:Posttranslational modification, protein turnover, chaperones	PF03152.11	UFD1	Ubiquitin fusion degradation protein UFD1	Golgi apparatus	6	27	42.4	High
[truncated: 5,277 more rows]
