# Supplementary material for: Multi-Omics Elucidates Difference in Accumulation of Bioactive Constituents in Licorice (Glycyrrhiza uralensis) under Drought Stress
Source: Molecules. 2023 Oct 12;28(20):7042. doi: 10.3390/molecules28207042 (PMC10609028; doi:10.3390/molecules28207042)
Supplement: Supplementary file 1 [file molecules-28-07042-s001.zip › Tables S2.csv]

Gene_id	Gene name	Gene description	FC(Drought/Control)	Log2FC(Drought/Control)	Pvalue	Padjust	Significant	Regulate	Control_1	Control_2	Control_3	Drought_1	Drought_2	Drought_3	Control	Drought
Glyur004390s00040492	Glyur004390s00040492	-	15.026	3.90938863	9.80E-41	2.01E-36	yes	up	2.44	4.48	3.46	60.31	60.84	53.31	3.46	58.15333333
Glyur000247s00015486	Glyur000247s00015486	-	0.021	-5.598242492	8.72E-29	8.96E-25	yes	down	507.05	497.55	145.69	5.72	10.45	7.91	383.43	8.026666667
Glyur000440s00021862	Glyur000440s00021862	-	0.049	-4.352943411	8.94E-25	6.12E-21	yes	down	162.9	96.46	65.95	4.16	7.32	4.38	108.4366667	5.286666667
Glyur000087s00008572	Glyur000087s00008572	-	0.043	-4.540429699	1.23E-23	6.33E-20	yes	down	24.44	39.57	14.66	0.96	1.24	1.16	26.22333333	1.12
Glyur000005s00001040	Glyur000005s00001040	-	22.975	4.522018293	9.64E-23	3.96E-19	yes	up	3.62	2.29	1.97	82.3	58.28	33.12	2.626666667	57.9
Glyur000195s00012841	Glyur000195s00012841	-	22.963	4.521242123	1.68E-22	5.74E-19	yes	up	4.49	8.78	6.11	225.45	106.4	133.41	6.46	155.0866667
Glyur000426s00022723	Glyur000426s00022723	-	33.285	5.056782562	8.67E-22	2.55E-18	yes	up	3.16	5.91	3.59	122.23	240.36	65.48	4.22	142.69
Glyur000699s00025410	Glyur000699s00025410	-	0.144	-2.793756939	1.31E-21	3.37E-18	yes	down	30.78	33.1	24.68	3.56	4.31	4.89	29.52	4.253333333
Glyur002756s00040281	Glyur002756s00040281	-	0.274	-1.869166977	3.61E-20	8.25E-17	yes	down	129.65	97.61	96.18	28.46	26.31	32	107.8133333	28.92333333
Glyur000605s00024928	Glyur000605s00024928	-	0.17	-2.55671792	4.18E-20	8.58E-17	yes	down	43.41	48.69	43.51	6.91	7.25	9	45.20333333	7.72
Glyur000692s00016559	Glyur000692s00016559	-	0.137	-2.871232497	1.49E-19	2.77E-16	yes	down	530.99	727.2	778.22	86.16	119.8	73.87	678.8033333	93.27666667
Glyur000324s00015435	Glyur000324s00015435	-	0.017	-5.841775815	3.93E-19	6.73E-16	yes	down	28.05	7.42	16.36	0.2	0.49	0.18	17.27666667	0.29
Glyur000271s00015150	Glyur000271s00015150	-	4.283	2.098471782	7.65E-19	1.21E-15	yes	up	31.3	43.28	40.75	168.17	185.23	161.37	38.44333333	171.59
Glyur000426s00022722	Glyur000426s00022722	-	49.63	5.633126767	2.41E-18	3.54E-15	yes	up	0.88	2.18	2.28	81.18	156.77	42.46	1.78	93.47
Glyur000072s00008152	Glyur000072s00008152	-	130.931	7.03265965	1.46E-17	2.00E-14	yes	up	0.95	0.25	1.87	219.71	18.54	191.63	1.023333333	143.2933333
Glyur000365s00022131	Glyur000365s00022131	-	5.324	2.412559583	1.97E-17	2.53E-14	yes	up	2.69	1.66	2.72	12.34	11.49	12.89	2.356666667	12.24
Glyur000952s00025631	Glyur000952s00025631	-	0.11	-3.180534635	7.09E-17	8.57E-14	yes	down	157.5	172.15	96.05	14.16	22.04	11.05	141.9	15.75
Glyur000718s00020280	Glyur000718s00020280	-	0.112	-3.158490706	1.02E-16	1.17E-13	yes	down	37.59	37.24	16.9	3.49	3.28	3.34	30.57666667	3.37
Glyur000949s00028887	Glyur000949s00028887	-	0.053	-4.231230954	1.82E-16	1.97E-13	yes	down	43.04	62.74	21.72	2.93	1.99	1.88	42.5	2.266666667
Glyur000319s00018963	Glyur000319s00018963	-	0.027	-5.199776622	2.13E-16	2.19E-13	yes	down	14.14	9.37	5.37	0.31	0.15	0.32	9.626666667	0.26
Glyur000050s00005698	Glyur000050s00005698	-	46.342	5.534238062	8.20E-16	8.03E-13	yes	up	0.6	0.17	0.71	34.82	21.39	9.36	0.493333333	21.85666667
Glyur001594s00035831	Glyur001594s00035831	-	0.137	-2.866296271	1.01E-15	9.44E-13	yes	down	60.67	58.28	56.94	6.55	11.95	6.02	58.63	8.173333333
Glyur003454s00042037	Glyur003454s00042037	-	0.003	-8.332946637	1.38E-15	1.23E-12	yes	down	44.63	7.88	31.82	0.53	0	0	28.11	0.176666667
Glyur000467s00022313	Glyur000467s00022313	-	0.31	-1.687984751	5.55E-15	4.75E-12	yes	down	46.12	32.83	31.63	10.59	12.4	11.49	36.86	11.49333333
Glyur000428s00019759	Glyur000428s00019759	-	0.1	-3.31980363	2.58E-14	2.12E-11	yes	down	123.26	75.4	78.83	4.7	9.73	13.89	92.49666667	9.44
Glyur000029s00003675	Glyur000029s00003675	-	4.498	2.169224676	2.86E-14	2.26E-11	yes	up	3.48	1.87	2.35	9.95	11.45	12.38	2.566666667	11.26
Glyur000734s00026336	Glyur000734s00026336	-	0.137	-2.863216037	5.30E-14	4.03E-11	yes	down	74.39	74.79	46.75	7.43	12.04	5.4	65.31	8.29
Glyur000244s00014808	Glyur000244s00014808	-	25.111	4.650242696	6.35E-14	4.66E-11	yes	up	1.13	0.36	1.04	11.31	17.57	34.27	0.843333333	21.05
Glyur004892s00040930	Glyur004892s00040930	-	8.907	3.15493492	1.30E-13	9.20E-11	yes	up	0.31	0.29	0.4	3.8	2.64	2.22	0.333333333	2.886666667
Glyur000120s00006049	Glyur000120s00006049	-	1076.54	10.07218612	2.16E-13	1.48E-10	yes	up	0	0.06	0.05	48.29	3.05	66.22	0.036666667	39.18666667
Glyur000038s00004509	Glyur000038s00004509	-	51.635	5.690276866	2.66E-13	1.76E-10	yes	up	0.51	0.25	0.82	27.94	46.41	6.05	0.526666667	26.8
Glyur000013s00003259	Glyur000013s00003259	-	0.354	-1.497035854	5.07E-13	3.25E-10	yes	down	586.76	396.37	495.38	165.43	196	151.98	492.8366667	171.1366667
Glyur000004s00000508	Glyur000004s00000508	-	0.177	-2.498127703	5.54E-13	3.45E-10	yes	down	171.21	62.1	126.78	19.02	21.31	20.98	120.03	20.43666667
Glyur000061s00006499	Glyur000061s00006499	-	10.188	3.348854799	6.66E-13	4.03E-10	yes	up	4.75	5.41	6.43	81.88	54.49	28.05	5.53	54.80666667
Glyur002638s00042496	Glyur002638s00042496	-	8.648	3.112364335	9.07E-13	5.32E-10	yes	up	9.49	12.03	10	111.71	114.96	45.34	10.50666667	90.67
Glyur000577s00027220	Glyur000577s00027220	-	544.766	9.089491705	9.84E-13	5.46E-10	yes	up	0	0.07	0	13.74	8.41	11.39	0.023333333	11.18
Glyur000269s00013923	Glyur000269s00013923	-	544.766	9.089491705	9.84E-13	5.46E-10	yes	up	0	0.07	0	13.74	8.41	11.39	0.023333333	11.18
Glyur000916s00027858	Glyur000916s00027858	-	5.553	2.473393916	1.03E-12	5.58E-10	yes	up	2.64	2.3	2.71	17.29	13.55	10.73	2.55	13.85666667
Glyur003385s00046731	Glyur003385s00046731	-	9.751	3.285566905	1.17E-12	6.18E-10	yes	up	30.09	19.92	33.38	338.26	339.67	140.01	27.79666667	272.6466667
Glyur000170s00010987	Glyur000170s00010987	-	0.149	-2.745148888	1.65E-12	8.46E-10	yes	down	136.94	72.06	122.86	13.31	24.24	9.4	110.62	15.65
Glyur003117s00039297	Glyur003117s00039297	-	15.345	3.939673866	1.93E-12	9.65E-10	yes	up	0.46	1.54	2.14	23.03	23.07	18.37	1.38	21.49
Glyur000541s00027324	Glyur000541s00027324	-	16.402	4.035811048	2.23E-12	1.09E-09	yes	up	35.39	15.76	31.66	406.31	143.51	775.45	27.60333333	441.7566667
Glyur000445s00020007	Glyur000445s00020007	-	0.082	-3.606682733	2.69E-12	1.29E-09	yes	down	242.27	128.68	434.48	13.81	34.62	20.13	268.4766667	22.85333333
Glyur000047s00004010	Glyur000047s00004010	-	5.148	2.36392679	3.27E-12	1.52E-09	yes	up	15.05	21.33	11.41	84.76	81.33	80.58	15.93	82.22333333
Glyur000785s00024146	Glyur000785s00024146	-	0.182	-2.459270098	3.75E-12	1.71E-09	yes	down	11.68	12.26	11.81	2.09	1.74	3.07	11.91666667	2.3
Glyur000047s00004009	Glyur000047s00004009	-	5.468	2.450978614	4.64E-12	2.07E-09	yes	up	1.21	1.64	1.5	6.69	8.64	8.29	1.45	7.873333333
Glyur000225s00014719	Glyur000225s00014719	-	36.678	5.196827478	5.07E-12	2.22E-09	yes	up	0.55	0.72	0.3	45	24.92	7.98	0.523333333	25.96666667
Glyur000025s00003318	Glyur000025s00003318	-	1812.247	10.82356354	5.23E-12	2.24E-09	yes	up	0	0	0	10.31	9.31	0.52	0	6.713333333
Glyur000097s00008340	Glyur000097s00008340	-	14.839	3.8912949	6.01E-12	2.52E-09	yes	up	1.07	1.15	1.13	25.68	14.52	7.93	1.116666667	16.04333333
Glyur001164s00033513	Glyur001164s00033513	-	9.197	3.20115715	6.62E-12	2.72E-09	yes	up	2.74	1.83	4.22	34	28.3	16.58	2.93	26.29333333
Glyur006062s00044202	Glyur006062s00044202	-	0.055	-4.175618425	8.29E-12	3.34E-09	yes	down	12.47	6.28	5.77	0.14	0.42	0.81	8.173333333	0.456666667
Glyur000939s00023555	Glyur000939s00023555	-	0.12	-3.056296264	1.64E-11	6.45E-09	yes	down	94.65	226.86	144.84	21.69	22.05	13.28	155.45	19.00666667
Glyur000061s00006550	Glyur000061s00006550	-	29.254	4.870576919	1.66E-11	6.45E-09	yes	up	0.1	0.3	0.24	7.53	3.35	7.97	0.213333333	6.283333333
Glyur000905s00030404	Glyur000905s00030404	-	5.285	2.401934952	1.80E-11	6.84E-09	yes	up	49.75	91.89	90.32	413.3	433.75	386.4	77.32	411.15
Glyur003284s00042901	Glyur003284s00042901	-	11.272	3.494691485	2.80E-11	1.05E-08	yes	up	10.5	36.49	15.07	296.69	157.81	387.29	20.68666667	280.5966667
Glyur000099s00014943	Glyur000099s00014943	-	7.066	2.820973932	2.99E-11	1.10E-08	yes	up	47.64	28.29	35.86	336.89	297.59	125.83	37.26333333	253.4366667
Glyur000532s00020755	Glyur000532s00020755	-	0.222	-2.1705787	3.29E-11	1.19E-08	yes	down	154.01	171.24	135.09	25.46	26.46	48.39	153.4466667	33.43666667
Glyur004998s00040146	Glyur004998s00040146	-	0.266	-1.909535412	5.01E-11	1.78E-08	yes	down	48.18	70.6	59.33	16.17	13.35	14.65	59.37	14.72333333
Glyur000172s00014871	Glyur000172s00014871	-	0.296	-1.757028704	5.95E-11	2.07E-08	yes	down	23.6	16.53	24.78	4.93	7.04	7.07	21.63666667	6.346666667
Glyur002097s00042019	Glyur002097s00042019	-	0.003	-8.406583066	7.06E-11	2.42E-08	yes	down	3.08	2.81	4.52	0	0	0.02	3.47	0.006666667
Glyur000415s00025783	Glyur000415s00025783	-	0.005	-7.773478846	7.83E-11	2.64E-08	yes	down	9.05	4.78	3.44	0	0.09	0	5.756666667	0.03
Glyur007219s00045920	Glyur007219s00045920	-	0.057	-4.137652871	8.97E-11	2.97E-08	yes	down	75.79	135.89	73.97	1.49	5.22	10.28	95.21666667	5.663333333
Glyur000859s00026229	Glyur000859s00026229	-	0.002	-8.655027328	9.45E-11	3.08E-08	yes	down	3.17	2.21	2.63	0	0	0	2.67	0
Glyur001132s00025482	Glyur001132s00025482	-	499.079	8.96312565	9.76E-11	3.09E-08	yes	up	0	0	0	1.25	3.68	3.1	0	2.676666667
Glyur000533s00015036	Glyur000533s00015036	-	0.181	-2.463774232	9.70E-11	3.09E-08	yes	down	40.08	36.03	32.55	3.91	6.45	9.54	36.22	6.633333333
Glyur000503s00017764	Glyur000503s00017764	-	13.554	3.76065943	1.18E-10	3.67E-08	yes	up	0.87	0.48	0.41	8.27	3.4	11.9	0.586666667	7.856666667
Glyur002876s00038790	Glyur002876s00038790	-	554.543	9.115155936	1.24E-10	3.81E-08	yes	up	0	0	0	5.18	1.59	4.11	0	3.626666667
Glyur000201s00012376	Glyur000201s00012376	-	9.546	3.254894983	1.31E-10	3.96E-08	yes	up	4.51	3.59	6.2	70.46	37.71	24.06	4.766666667	44.07666667
Glyur000028s00003516	Glyur000028s00003516	-	12.433	3.636117516	1.36E-10	4.07E-08	yes	up	19.47	8.31	3.74	107.09	149.45	56.41	10.50666667	104.3166667
Glyur000939s00023557	Glyur000939s00023557	-	0.4	-1.323153718	1.86E-10	5.47E-08	yes	down	1066.32	791.37	706.64	331.33	329.86	345.12	854.7766667	335.4366667
Glyur000056s00004150	Glyur000056s00004150	-	0.213	-2.231698267	2.30E-10	6.65E-08	yes	down	126.16	80.53	113.98	27.32	14.45	24.6	106.89	22.12333333
Glyur000106s00011735	Glyur000106s00011735	-	22.904	4.517522029	2.40E-10	6.84E-08	yes	up	0.31	1.21	0.35	15.35	7.54	20.97	0.623333333	14.62
Glyur001305s00042014	Glyur001305s00042014	-	3.479	1.798810754	2.50E-10	7.03E-08	yes	up	21.95	13.68	11.52	52.46	50.77	56.77	15.71666667	53.33333333
Glyur002026s00038726	Glyur002026s00038726	-	16.504	4.044703973	2.59E-10	7.18E-08	yes	up	0.24	0.32	0.15	5.28	6.42	2.77	0.236666667	4.823333333
Glyur001263s00024658	Glyur001263s00024658	-	11.955	3.579518226	2.62E-10	7.18E-08	yes	up	5.84	12.04	8.21	145.58	127.57	44.21	8.696666667	105.7866667
Glyur000699s00025409	Glyur000699s00025409	-	0.313	-1.674000119	3.14E-10	8.48E-08	yes	down	10.64	9.42	7.48	2.54	2.58	3.4	9.18	2.84
Glyur004941s00042208	Glyur004941s00042208	-	0.275	-1.861703933	3.42E-10	9.13E-08	yes	down	51.32	37.54	38.54	7.91	11.12	15.92	42.46666667	11.65
Glyur000206s00012596	Glyur000206s00012596	-	0.275	-1.862237323	3.82E-10	1.01E-07	yes	down	32.35	26.42	33.69	5.65	9.04	10.73	30.82	8.473333333
Glyur000273s00014669	Glyur000273s00014669	-	3.59	1.843833038	4.25E-10	1.11E-07	yes	up	6.84	6.25	6.37	27.9	21.9	19.15	6.486666667	22.98333333
Glyur001849s00031475	Glyur001849s00031475	-	0.038	-4.722192792	4.35E-10	1.12E-07	yes	down	40.82	28.29	3.24	1.15	0.71	0.77	24.11666667	0.876666667
Glyur000252s00012676	Glyur000252s00012676	-	7.769	2.957809579	4.44E-10	1.13E-07	yes	up	26.33	56.85	81.52	523.14	430.64	332.96	54.9	428.9133333
Glyur000009s00001481	Glyur000009s00001481	-	10.706	3.420334616	5.43E-10	1.36E-07	yes	up	1.24	1.57	0.5	14.94	9.76	10.52	1.103333333	11.74
Glyur001011s00030364	Glyur001011s00030364	-	0.37	-1.435376806	5.60E-10	1.39E-07	yes	down	70.75	63.17	77.56	21.39	29.44	28.14	70.49333333	26.32333333
Glyur000719s00020104	Glyur000719s00020104	-	0.284	-1.816309911	6.04E-10	1.46E-07	yes	down	1526.71	2237.71	1755.88	567.83	486.31	525.24	1840.1	526.46
Glyur000735s00021569	Glyur000735s00021569	-	5.305	2.407443186	5.99E-10	1.46E-07	yes	up	2.55	4.75	3.07	18.68	16.78	14.89	3.456666667	16.78333333
Glyur000051s00003417	Glyur000051s00003417	-	11.771	3.557119046	7.73E-10	1.79E-07	yes	up	0.86	0.5	0.46	9.28	2.83	8.48	0.606666667	6.863333333
Glyur005436s00044001	Glyur005436s00044001	-	26.107	4.706352349	7.64E-10	1.79E-07	yes	up	1.28	14.71	10.2	363.57	154	179.99	8.73	232.52
Glyur000497s00020181	Glyur000497s00020181	-	44.859	5.487311565	7.75E-10	1.79E-07	yes	up	0.03	0.64	0.22	21.34	15.03	4.88	0.296666667	13.75
Glyur000053s00006436	Glyur000053s00006436	-	0.384	-1.38166757	7.69E-10	1.79E-07	yes	down	183.7	184.08	150.62	65.4	70.65	65.52	172.8	67.19
Glyur001733s00027628	Glyur001733s00027628	-	26.848	4.746766768	1.22E-09	2.77E-07	yes	up	1.68	8.52	2.11	215.82	69.96	45.64	4.103333333	110.4733333
Glyur000099s00014965	Glyur000099s00014965	-	0.278	-1.848333011	1.24E-09	2.79E-07	yes	down	266.93	195.33	141.04	52.17	45	66.88	201.1	54.68333333
Glyur000797s00025506	Glyur000797s00025506	-	26.436	4.724445912	1.42E-09	3.16E-07	yes	up	0.12	0.57	0.05	7.45	5.97	6.77	0.246666667	6.73
Glyur000206s00012589	Glyur000206s00012589	-	0.215	-2.216305423	1.67E-09	3.69E-07	yes	down	48.15	17.95	40.77	6.73	6.75	8.81	35.62333333	7.43
Glyur001036s00023770	Glyur001036s00023770	-	0.142	-2.817574108	2.10E-09	4.58E-07	yes	down	166.18	103.79	61.86	9.09	20.41	15.4	110.61	14.96666667
Glyur000389s00028191	Glyur000389s00028191	-	0.338	-1.562985933	2.13E-09	4.61E-07	yes	down	419.44	394.07	391.97	104.69	180.13	120.07	401.8266667	134.9633333
Glyur000064s00005646	Glyur000064s00005646	-	0.135	-2.894135773	2.57E-09	5.51E-07	yes	down	104.25	30.25	76.73	7.58	12.81	7.54	70.41	9.31
Glyur000369s00020557	Glyur000369s00020557	-	0.142	-2.820748023	2.80E-09	5.94E-07	yes	down	24.88	31.16	8.14	0.68	0.84	0.6	21.39333333	0.706666667
Glyur001778s00033618	Glyur001778s00033618	-	0.04	-4.635156841	2.88E-09	6.04E-07	yes	down	71.97	6.83	31.58	0.91	1.39	1.95	36.79333333	1.416666667
Glyur001163s00025216	Glyur001163s00025216	-	0.107	-3.221058971	2.99E-09	6.21E-07	yes	down	29.3	67.57	45.54	7.46	5.16	2.77	47.47	5.13
Glyur000002s00000315	Glyur000002s00000315	-	0.05	-4.333537707	3.10E-09	6.37E-07	yes	down	10.65	2.03	6.8	0.5	0.24	0.17	6.493333333	0.303333333
Glyur000721s00027413	Glyur000721s00027413	-	9.789	3.29116141	3.90E-09	7.94E-07	yes	up	3.44	14.52	7.24	103.61	73.28	75.31	8.4	84.06666667
Glyur000087s00008561	Glyur000087s00008561	-	7.087	2.825141121	5.31E-09	1.06E-06	yes	up	7.95	22.1	21.83	153.06	120.28	96.92	17.29333333	123.42
Glyur003372s00040981	Glyur003372s00040981	-	5.124	2.357341584	5.29E-09	1.06E-06	yes	up	11.89	5.46	8.37	54.7	38.31	24.41	8.573333333	39.14
Glyur000574s00030981	Glyur000574s00030981	-	2.051	1.036624045	6.17E-09	1.22E-06	yes	up	44.18	40.51	43.68	85.01	92.75	82.56	42.79	86.77333333
Glyur000264s00019964	Glyur000264s00019964	-	3.883	1.957263573	6.45E-09	1.26E-06	yes	up	3.54	5.04	6.32	19.29	20.47	18.02	4.966666667	19.26
Glyur000325s00013489	Glyur000325s00013489	-	0.43	-1.21838312	7.01E-09	1.36E-06	yes	down	34.08	24.09	34.53	11.31	14.27	13.59	30.9	13.05666667
Glyur000437s00025665	Glyur000437s00025665	-	0.053	-4.242637187	8.49E-09	1.63E-06	yes	down	24.02	7.6	5.46	0.59	1.03	0.26	12.36	0.626666667
Glyur001736s00033403	Glyur001736s00033403	-	44.194	5.465780843	8.81E-09	1.68E-06	yes	up	0.26	0.11	0.1	1.87	3.08	16.14	0.156666667	7.03
Glyur000078s00005374	Glyur000078s00005374	-	2.781	1.475422322	9.15E-09	1.73E-06	yes	up	8.88	8.56	8.95	26.83	22.24	23.32	8.796666667	24.13
Glyur001848s00041052	Glyur001848s00041052	-	79.381	6.310727467	9.32E-09	1.74E-06	yes	up	0.65	0.95	0.9	90.46	109.9	3.99	0.833333333	68.11666667
Glyur000031s00004361	Glyur000031s00004361	-	0.229	-2.129303167	1.03E-08	1.90E-06	yes	down	42.11	49.74	27.12	9	8.79	7.49	39.65666667	8.426666667
Glyur000005s00001001	Glyur000005s00001001	-	0.417	-1.260897739	1.07E-08	1.97E-06	yes	down	53.85	63.29	56.31	21.59	25.69	24.8	57.81666667	24.02666667
Glyur001880s00033690	Glyur001880s00033690	-	2.966	1.568414614	1.08E-08	1.97E-06	yes	up	30.68	23.91	22.17	67.58	89.2	76.54	25.58666667	77.77333333
Glyur002934s00035691	Glyur002934s00035691	-	9.675	3.274289489	1.12E-08	2.03E-06	yes	up	3.06	3.64	2.52	57.59	14.94	29.16	3.073333333	33.89666667
Glyur001149s00024739	Glyur001149s00024739	-	0.423	-1.242359932	1.26E-08	2.24E-06	yes	down	57.24	36.83	46.39	15.82	22.45	19.99	46.82	19.42
Glyur000198s00008730	Glyur000198s00008730	-	0.006	-7.342342209	1.28E-08	2.26E-06	yes	down	7.44	3.29	13.08	0.03	0	0.03	7.936666667	0.02
Glyur000867s00025581	Glyur000867s00025581	-	5.154	2.365579314	1.29E-08	2.27E-06	yes	up	27.19	40.22	37.97	226.19	213.29	102.01	35.12666667	180.4966667
Glyur001681s00028854	Glyur001681s00028854	-	4.154	2.054410242	1.35E-08	2.35E-06	yes	up	10.55	7.08	7.86	22.71	43.77	26.34	8.496666667	30.94
Glyur001359s00026912	Glyur001359s00026912	-	6.723	2.749016471	1.46E-08	2.51E-06	yes	up	10.39	20.07	15.67	153.5	57.54	96.13	15.37666667	102.39
Glyur000126s00013653	Glyur000126s00013653	-	8.434	3.076150408	1.46E-08	2.51E-06	yes	up	3.92	9.92	9.07	36.6	107.9	57.73	7.636666667	67.41
Glyur001447s00040317	Glyur001447s00040317	-	0.001	-10.00849251	1.47E-08	2.51E-06	yes	down	0.1	9.26	4.75	0	0	0	4.703333333	0
Glyur000690s00025162	Glyur000690s00025162	-	12.994	3.699737036	1.51E-08	2.53E-06	yes	up	23.07	125.18	47.63	937.54	482	1496.86	65.29333333	972.1333333
Glyur001422s00031012	Glyur001422s00031012	-	3.96	1.985651405	1.51E-08	2.53E-06	yes	up	23.19	19.82	29.69	117.58	103.11	61.52	24.23333333	94.07
Glyur000036s00004639	Glyur000036s00004639	-	9.953	3.315103055	1.60E-08	2.66E-06	yes	up	17.2	8.02	26.53	199.93	244.28	64.58	17.25	169.5966667
Glyur001030s00028208	Glyur001030s00028208	-	35.332	5.142910803	1.63E-08	2.67E-06	yes	up	0.04	1.33	0.33	10.8	16.94	36.74	0.566666667	21.49333333
Glyur000537s00024608	Glyur000537s00024608	-	3.946	1.980245514	1.76E-08	2.87E-06	yes	up	37.95	37.33	47.44	169.53	201.58	101.6	40.90666667	157.57
Glyur000816s00024884	Glyur000816s00024884	-	0.302	-1.728072903	1.91E-08	3.06E-06	yes	down	394.3	514.15	332.97	104.96	139.25	151.3	413.8066667	131.8366667
Glyur000173s00011829	Glyur000173s00011829	-	10.15	3.343417097	1.90E-08	3.06E-06	yes	up	7.91	19.53	6.11	143.47	121.25	63.75	11.18333333	109.49
Glyur000296s00018754	Glyur000296s00018754	-	0.272	-1.88075015	1.94E-08	3.09E-06	yes	down	29.95	34.41	18.84	7.53	8.04	6.9	27.73333333	7.49
Glyur001271s00028146	Glyur001271s00028146	-	5.058	2.338520212	2.00E-08	3.13E-06	yes	up	9.57	17.23	12.25	88.37	52.27	56.32	13.01666667	65.65333333
Glyur000017s00002413	Glyur000017s00002413	-	2.917	1.544500929	2.00E-08	3.13E-06	yes	up	18.12	18.22	17.15	57.32	43.32	41.73	17.83	47.45666667
Glyur000182s00014548	Glyur000182s00014548	-	0.412	-1.27826993	2.11E-08	3.27E-06	yes	down	1296.12	856.44	941.74	354.22	390.93	502.86	1031.433333	416.0033333
Glyur000007s00002881	Glyur000007s00002881	-	4.782	2.257561361	2.12E-08	3.27E-06	yes	up	2.08	1.45	2.98	9.19	9.72	10.79	2.17	9.9
Glyur000925s00020297	Glyur000925s00020297	-	2.85	1.510957919	2.27E-08	3.48E-06	yes	up	9.66	5.43	6.27	17.34	20	22.34	7.12	19.89333333
Glyur000067s00006351	Glyur000067s00006351	-	13.692	3.775308693	2.30E-08	3.50E-06	yes	up	0.56	0.82	0.56	10.4	2.73	13.22	0.646666667	8.783333333
Glyur000050s00005721	Glyur000050s00005721	-	0.252	-1.98604663	2.50E-08	3.77E-06	yes	down	59.35	48.97	36.17	7.32	16.87	12.24	48.16333333	12.14333333
Glyur000904s00024072	Glyur000904s00024072	-	0.002	-9.047379818	2.83E-08	4.24E-06	yes	down	39.99	8.34	2.98	0	0	0	17.10333333	0
Glyur000702s00024636	Glyur000702s00024636	-	5.94	2.5705325	2.89E-08	4.31E-06	yes	up	43.36	38.17	27.63	323.27	105.49	194.44	36.38666667	207.7333333
Glyur000035s00005005	Glyur000035s00005005	-	10.182	3.347917765	2.95E-08	4.36E-06	yes	up	62.02	111.76	53.07	1542.06	372.59	642.95	75.61666667	852.5333333
Glyur001187s00033315	Glyur001187s00033315	-	0.273	-1.87352541	3.05E-08	4.40E-06	yes	down	26.66	28.82	20.56	5.24	8.84	5.8	25.34666667	6.626666667
Glyur000112s00012333	Glyur000112s00012333	-	46.401	5.536080019	3.05E-08	4.40E-06	yes	up	0.09	0.6	0.24	6.46	2.27	27.61	0.31	12.11333333
Glyur001086s00029539	Glyur001086s00029539	-	11.373	3.507534191	3.01E-08	4.40E-06	yes	up	1.46	2.27	4.05	50.36	12.56	23.24	2.593333333	28.72
Glyur000061s00006519	Glyur000061s00006519	-	0.196	-2.347668201	3.06E-08	4.40E-06	yes	down	29.92	21.1	16.24	3.41	2.86	6.73	22.42	4.333333333
Glyur000491s00023701	Glyur000491s00023701	-	2.501	1.322370826	3.36E-08	4.80E-06	yes	up	10.75	10.17	11.06	21.42	27.56	31.63	10.66	26.87
Glyur000197s00010099	Glyur000197s00010099	-	3.753	1.907886829	3.43E-08	4.87E-06	yes	up	34.91	43.37	36.21	154.45	180.02	90.81	38.16333333	141.76
Glyur001733s00027622	Glyur001733s00027622	-	4.268	2.093498647	3.55E-08	4.99E-06	yes	up	3.15	1.52	2.53	15.63	8.96	13.59	2.4	12.72666667
Glyur001200s00029486	Glyur001200s00029486	-	3.492	1.804111648	3.91E-08	5.47E-06	yes	up	12.13	15	9.87	48.93	35.17	44.42	12.33333333	42.84
Glyur000268s00013361	Glyur000268s00013361	-	7.719	2.948453869	4.30E-08	5.97E-06	yes	up	3.84	3.18	2.13	36.68	20.38	10.81	3.05	22.62333333
Glyur000124s00011952	Glyur000124s00011952	-	3.799	1.925460302	4.90E-08	6.75E-06	yes	up	7.46	5.77	9.54	32.34	34.5	18.57	7.59	28.47
Glyur008048s00046220	Glyur008048s00046220	-	0.246	-2.024918883	5.38E-08	7.23E-06	yes	down	192.29	242.08	172.74	62.85	55.69	36.67	202.37	51.73666667
Glyur000409s00019931	Glyur000409s00019931	-	7.054	2.818421372	5.35E-08	7.23E-06	yes	up	1.9	4.8	2.2	18.56	18.73	28.74	2.966666667	22.01
Glyur000592s00020596	Glyur000592s00020596	-	2.211	1.144884491	5.34E-08	7.23E-06	yes	up	20.43	17.84	18.94	33.81	49.54	42.35	19.07	41.9
Glyur000089s00008825	Glyur000089s00008825	-	3.733	1.9002019	5.36E-08	7.23E-06	yes	up	14.16	15.51	22.53	80.75	53.08	57.83	17.4	63.88666667
Glyur000027s00001583	Glyur000027s00001583	-	0.119	-3.066238739	5.54E-08	7.35E-06	yes	down	117.43	52.31	37.23	5.03	14.54	4.59	68.99	8.053333333
Glyur000146s00016278	Glyur000146s00016278	-	3.899	1.962974991	6.00E-08	7.91E-06	yes	up	21.94	11.16	15.97	72.62	71.43	40.28	16.35666667	61.44333333
Glyur000219s00011587	Glyur000219s00011587	-	0.226	-2.142775234	6.47E-08	8.47E-06	yes	down	267.77	450.87	205.79	49.88	77.77	81.36	308.1433333	69.67
Glyur000003s00001144	Glyur000003s00001144	-	9.27	3.212569688	7.72E-08	9.98E-06	yes	up	2.22	8.61	5.15	48.26	77.68	26.41	5.326666667	50.78333333
Glyur000887s00036472	Glyur000887s00036472	-	0.001	-9.562400042	7.69E-08	9.98E-06	yes	down	3.36	0.97	36.99	0	0	0	13.77333333	0
Glyur001396s00035584	Glyur001396s00035584	-	8.62	3.107701929	8.07E-08	1.04E-05	yes	up	1.46	2.49	1.94	23.24	21.42	9.72	1.963333333	18.12666667
Glyur000022s00002050	Glyur000022s00002050	-	0.176	-2.508221928	8.35E-08	1.07E-05	yes	down	10.92	13.11	10.34	1.73	3.26	1.05	11.45666667	2.013333333
Glyur000275s00017067	Glyur000275s00017067	-	0.255	-1.968634136	9.14E-08	1.16E-05	yes	down	40.24	45.35	46.54	10.41	8.7	16.68	44.04333333	11.93
Glyur007613s00047795	Glyur007613s00047795	-	0.346	-1.53257963	9.21E-08	1.16E-05	yes	down	8.57	8.01	7.25	2.33	2.52	3.31	7.943333333	2.72
Glyur000662s00023498	Glyur000662s00023498	-	3.544	1.825512191	9.60E-08	1.20E-05	yes	up	9.75	11.89	16.71	33.32	51.39	45.7	12.78333333	43.47
Glyur000117s00007645	Glyur000117s00007645	-	0.182	-2.456465672	1.10E-07	1.37E-05	yes	down	105.86	99.37	71.03	26.61	11.03	10.97	92.08666667	16.20333333
Glyur000624s00026886	Glyur000624s00026886	-	0.223	-2.163604344	1.21E-07	1.49E-05	yes	down	127.93	54.89	79.29	25.14	17.95	12.98	87.37	18.69
Glyur000177s00010924	Glyur000177s00010924	-	0.228	-2.131730442	1.23E-07	1.51E-05	yes	down	78.87	53.23	39.97	9.02	19.79	10.25	57.35666667	13.02
Glyur000314s00018029	Glyur000314s00018029	-	105.243	6.717580003	1.28E-07	1.56E-05	yes	up	0	0.07	0.08	2.65	0.8	13.5	0.05	5.65
Glyur000661s00022608	Glyur000661s00022608	-	0.24	-2.060351046	1.32E-07	1.61E-05	yes	down	3.83	5.19	5.08	1.18	1.11	1.1	4.7	1.13
Glyur005775s00047864	Glyur005775s00047864	-	10.098	3.336046664	1.34E-07	1.62E-05	yes	up	13.55	3.95	5.41	60.08	36.49	131.35	7.636666667	75.97333333
Glyur005119s00045340	Glyur005119s00045340	-	2.724	1.445729825	1.39E-07	1.67E-05	yes	up	37.64	23.8	27.02	79.83	83.53	56.83	29.48666667	73.39666667
Glyur000274s00012536	Glyur000274s00012536	-	3.808	1.928967017	1.43E-07	1.70E-05	yes	up	1.11	0.99	1.83	4.68	4.65	5.42	1.31	4.916666667
Glyur003856s00038887	Glyur003856s00038887	-	0.311	-1.684448222	1.49E-07	1.76E-05	yes	down	10.94	12.33	10.97	3.25	3.5	3.91	11.41333333	3.553333333
Glyur001272s00032528	Glyur001272s00032528	-	0.006	-7.50318534	1.56E-07	1.84E-05	yes	down	4.41	0.56	0.62	0.03	0	0	1.863333333	0.01
Glyur000060s00004754	Glyur000060s00004754	-	4.789	2.259774824	1.60E-07	1.87E-05	yes	up	1.34	1.73	0.98	4.91	5.48	9.1	1.35	6.496666667
Glyur000136s00007946	Glyur000136s00007946	-	5.5	2.459468715	1.69E-07	1.96E-05	yes	up	13.39	21.35	30.98	160.09	122.44	87.92	21.90666667	123.4833333
Glyur000032s00003942	Glyur000032s00003942	-	4.144	2.050992554	1.71E-07	1.97E-05	yes	up	13.26	20.82	16.66	81.41	82.11	45.27	16.91333333	69.59666667
Glyur000097s00008342	Glyur000097s00008342	-	0.345	-1.533760659	1.77E-07	2.03E-05	yes	down	22.81	11.82	14.68	4.24	5.73	6.6	16.43666667	5.523333333
Glyur000235s00019562	Glyur000235s00019562	-	2.283	1.190863571	1.82E-07	2.08E-05	yes	up	15.04	11.59	11.52	27.08	33.15	24.47	12.71666667	28.23333333
Glyur000229s00018890	Glyur000229s00018890	-	3.329	1.735035121	1.84E-07	2.09E-05	yes	up	14.63	11.54	15.58	48.1	30.57	48.04	13.91666667	42.23666667
Glyur001706s00038540	Glyur001706s00038540	-	3.1	1.63234925	2.21E-07	2.49E-05	yes	up	4.07	3.68	5.35	10.24	14.85	15.33	4.366666667	13.47333333
Glyur000093s00009377	Glyur000093s00009377	-	0.21	-2.253435718	2.29E-07	2.57E-05	yes	down	41.65	37.42	81.83	13.1	12.17	9.18	53.63333333	11.48333333
Glyur000081s00006795	Glyur000081s00006795	-	9.717	3.280464182	2.61E-07	2.92E-05	yes	up	6.65	1.38	5.91	53.61	25.96	53.29	4.646666667	44.28666667
Glyur000008s00001336	Glyur000008s00001336	-	4.34	2.117763089	2.66E-07	2.96E-05	yes	up	2.09	2.75	2.89	12.89	7.94	12.46	2.576666667	11.09666667
Glyur000217s00014848	Glyur000217s00014848	-	13.003	3.700763594	2.69E-07	2.97E-05	yes	up	2.83	1.07	0.93	15.83	4.46	30.46	1.61	16.91666667
Glyur000082s00007612	Glyur000082s00007612	-	9.556	3.256438024	2.81E-07	3.09E-05	yes	up	1.94	1.67	1.79	19.31	6.31	25.36	1.8	16.99333333
Glyur000052s00005814	Glyur000052s00005814	-	17.625	4.13956472	2.88E-07	3.14E-05	yes	up	39.48	292.22	52.97	4079.77	1973.14	1197.22	128.2233333	2416.71
Glyur000491s00023697	Glyur000491s00023697	-	11.943	3.578101221	2.89E-07	3.14E-05	yes	up	0.74	6.15	3.86	36.9	64.59	32.14	3.583333333	44.54333333
Glyur000137s00013339	Glyur000137s00013339	-	0.107	-3.218123194	3.08E-07	3.33E-05	yes	down	5.97	2.76	2.93	0.77	0.33	0.42	3.886666667	0.506666667
Glyur009011s00047139	Glyur009011s00047139	-	151.898	7.246960666	3.10E-07	3.33E-05	yes	up	0	0.68	0	29.33	8.01	72.58	0.226666667	36.64
Glyur000087s00008570	Glyur000087s00008570	-	0.35	-1.514389153	3.15E-07	3.37E-05	yes	down	43.34	53.72	39.04	13.53	19.76	14.62	45.36666667	15.97
Glyur000199s00018198	Glyur000199s00018198	-	3.302	1.72331751	3.17E-07	3.37E-05	yes	up	3.17	1.98	2.54	9.39	8.51	6.79	2.563333333	8.23
Glyur000023s00004903	Glyur000023s00004903	-	16.11	4.009888774	3.25E-07	3.42E-05	yes	up	0.24	0.52	0.22	7.25	6.25	2.25	0.326666667	5.25
Glyur000043s00003808	Glyur000043s00003808	-	0.383	-1.385008045	3.25E-07	3.42E-05	yes	down	122.68	66.61	77.12	32.95	31.99	40.31	88.80333333	35.08333333
Glyur000837s00027488	Glyur000837s00027488	-	25.009	4.644374914	3.41E-07	3.58E-05	yes	up	0.12	0.04	0.05	2.01	0.45	2.5	0.07	1.653333333
Glyur000212s00017527	Glyur000212s00017527	-	3.464	1.79243077	3.48E-07	3.63E-05	yes	up	9.24	15.31	15.42	51.21	46.27	41.26	13.32333333	46.24666667
Glyur000334s00019204	Glyur000334s00019204	-	0.41	-1.286112623	3.62E-07	3.76E-05	yes	down	2117.86	1283.57	1386.03	674.02	706.55	545.99	1595.82	642.1866667
Glyur000158s00011340	Glyur000158s00011340	-	0.04	-4.642977124	3.65E-07	3.77E-05	yes	down	1.61	11.15	5.95	0.47	0.37	0.08	6.236666667	0.306666667
Glyur000042s00005117	Glyur000042s00005117	-	0.418	-1.259653821	3.90E-07	4.01E-05	yes	down	51.1	48.01	41.29	14.58	23.47	20.44	46.8	19.49666667
Glyur001269s00036687	Glyur001269s00036687	-	7.219	2.851803468	4.00E-07	4.08E-05	yes	up	1.45	2.94	1.8	24.34	10.42	9.37	2.063333333	14.71
Glyur000207s00015900	Glyur000207s00015900	-	0.255	-1.974182074	4.03E-07	4.10E-05	yes	down	405.68	196.25	301.05	83.16	43.84	95.18	300.9933333	74.06
Glyur000025s00003309	Glyur000025s00003309	-	15.64	3.967139421	4.07E-07	4.12E-05	yes	up	0.77	4.66	2.16	65.32	12.94	42.42	2.53	40.22666667
Glyur000328s00018342	Glyur000328s00018342	-	0.152	-2.716148165	4.13E-07	4.16E-05	yes	down	70.32	52.79	46.48	13.03	8.88	4.23	56.53	8.713333333
Glyur003994s00042985	Glyur003994s00042985	-	32.371	5.016609462	4.22E-07	4.18E-05	yes	up	0.08	2.58	0.63	38.79	65.01	9.66	1.096666667	37.82
Glyur000259s00016738	Glyur000259s00016738	-	123.366	6.94680686	4.22E-07	4.18E-05	yes	up	0.1	0.2	0.05	53.74	35.41	0.02	0.116666667	29.72333333
Glyur000428s00019750	Glyur000428s00019750	-	3.865	1.950429479	4.22E-07	4.18E-05	yes	up	1.76	1.93	1.32	5.89	7.26	6.13	1.67	6.426666667
Glyur000089s00008813	Glyur000089s00008813	-	2.693	1.429293195	4.23E-07	4.18E-05	yes	up	112.69	138.88	145.28	273.88	345.71	457.12	132.2833333	358.9033333
Glyur002193s00040924	Glyur002193s00040924	-	304.689	8.251192363	4.31E-07	4.24E-05	yes	up	0	0	0	6.79	0.98	7.2	0	4.99
Glyur006511s00044726	Glyur006511s00044726	-	5.46	2.448873093	4.56E-07	4.47E-05	yes	up	3.17	2.61	1.51	10.81	8.74	19.81	2.43	13.12
Glyur000144s00012253	Glyur000144s00012253	-	0.434	-1.202633299	4.62E-07	4.50E-05	yes	down	872.66	1071.84	1064.5	394.78	429.22	497.09	1003	440.3633333
Glyur000102s00010950	Glyur000102s00010950	-	3.77	1.914563143	5.07E-07	4.92E-05	yes	up	1.67	1.8	1.1	4.68	7.08	5.7	1.523333333	5.82
Glyur000130s00006919	Glyur000130s00006919	-	5.117	2.355286559	5.13E-07	4.95E-05	yes	up	6.04	10.58	8.98	54.49	45.52	22.39	8.533333333	40.8
Glyur003562s00044258	Glyur003562s00044258	-	20.406	4.350896696	5.36E-07	5.13E-05	yes	up	2.35	3.23	1.91	89.09	3.79	42.79	2.496666667	45.22333333
Glyur000350s00020075	Glyur000350s00020075	-	0.282	-1.824242206	5.36E-07	5.13E-05	yes	down	7.03	5.78	7.35	1.26	2.1	2.3	6.72	1.886666667
Glyur002804s00041058	Glyur002804s00041058	-	0.307	-1.702276722	5.43E-07	5.17E-05	yes	down	253.86	329.11	301.76	104.52	104.01	61.48	294.91	90.00333333
Glyur000432s00027008	Glyur000432s00027008	-	0.393	-1.346645378	5.49E-07	5.20E-05	yes	down	28.92	23.05	18.05	7.87	10.81	8.47	23.34	9.05
Glyur000026s00001957	Glyur000026s00001957	-	11.654	3.542710608	5.54E-07	5.22E-05	yes	up	1.41	1.9	0.53	27.47	9.09	6.54	1.28	14.36666667
Glyur000814s00023356	Glyur000814s00023356	-	3.916	1.969243616	5.60E-07	5.25E-05	yes	up	2.74	3.96	4.34	11.64	12.94	19.04	3.68	14.54
Glyur000719s00020105	Glyur000719s00020105	-	0.268	-1.899120635	5.65E-07	5.28E-05	yes	down	44.6	74.46	48.84	16.71	11.78	14.49	55.96666667	14.32666667
Glyur001856s00032077	Glyur001856s00032077	-	0.175	-2.51812781	5.79E-07	5.39E-05	yes	down	311.72	119.7	77.25	31.94	27.96	26.78	169.5566667	28.89333333
Glyur000195s00012834	Glyur000195s00012834	-	4.874	2.285096939	6.09E-07	5.63E-05	yes	up	4.17	2.2	2.68	16.03	18.66	8.06	3.016666667	14.25
Glyur000088s00007722	Glyur000088s00007722	-	4.186	2.065686165	6.12E-07	5.64E-05	yes	up	3.93	6.23	5.68	28.52	16.37	21.86	5.28	22.25
Glyur001066s00037421	Glyur001066s00037421	-	0.306	-1.707320554	6.23E-07	5.72E-05	yes	down	97.06	36.1	65.87	16.06	21.88	20.87	66.34333333	19.60333333
Glyur000220s00014764	Glyur000220s00014764	-	4.758	2.250372169	6.32E-07	5.77E-05	yes	up	1.9	1.76	2.27	6.38	4.95	10.89	1.976666667	7.406666667
Glyur000040s00007338	Glyur000040s00007338	-	0.476	-1.069590675	7.00E-07	6.36E-05	yes	down	174.4	147.52	176.25	70.77	95.41	68.18	166.0566667	78.12
Glyur000197s00010100	Glyur000197s00010100	-	7.622	2.930078422	7.14E-07	6.46E-05	yes	up	5.79	1.5	7.71	48.15	36.57	27.91	5	37.54333333
Glyur000539s00030597	Glyur000539s00030597	-	47.187	5.560329301	7.55E-07	6.80E-05	yes	up	0.08	0.16	0.11	0.92	1.62	14.96	0.116666667	5.833333333
Glyur001925s00038515	Glyur001925s00038515	-	39.136	5.290434897	7.92E-07	7.11E-05	yes	up	0	2.25	0.14	21.33	36.78	43.33	0.796666667	33.81333333
Glyur000257s00022022	Glyur000257s00022022	-	0.3	-1.739042514	7.98E-07	7.13E-05	yes	down	2069.26	1540.8	1050.6	532.64	531.38	321.99	1553.553333	462.0033333
Glyur000924s00030906	Glyur000924s00030906	-	0.075	-3.743852321	8.17E-07	7.27E-05	yes	down	3.71	4.62	0.58	0.14	0.29	0.25	2.97	0.226666667
Glyur000120s00006050	Glyur000120s00006050	-	6.351	2.667017731	8.24E-07	7.30E-05	yes	up	0.95	1.09	2.46	11.19	7.46	9.67	1.5	9.44
Glyur000134s00009775	Glyur000134s00009775	-	2.869	1.520432033	8.55E-07	7.54E-05	yes	up	7.24	4.87	4.9	12.87	20.04	14.84	5.67	15.91666667
Glyur000960s00023956	Glyur000960s00023956	-	3.689	1.883197517	8.75E-07	7.64E-05	yes	up	4.37	2.47	2.51	11.22	8.28	14.02	3.116666667	11.17333333
Glyur000809s00030671	Glyur000809s00030671	-	4.657	2.219500836	8.79E-07	7.64E-05	yes	up	1	0.66	1.3	4.31	4.99	4.3	0.986666667	4.533333333
Glyur000128s00010764	Glyur000128s00010764	-	12.914	3.690873323	8.81E-07	7.64E-05	yes	up	5.22	40.43	23.17	490.03	139.45	294.67	22.94	308.05
Glyur000122s00010207	Glyur000122s00010207	-	25.786	4.688489443	8.78E-07	7.64E-05	yes	up	0	0.29	1.01	15.39	11.72	6.74	0.433333333	11.28333333
Glyur000435s00027250	Glyur000435s00027250	-	0.078	-3.679331587	8.89E-07	7.68E-05	yes	down	14.39	4.23	11.36	0.87	1.18	0.23	9.993333333	0.76
Glyur000078s00005407	Glyur000078s00005407	-	2.597	1.376908801	8.93E-07	7.68E-05	yes	up	109.38	121.41	163.45	339.23	290.88	385.67	131.4133333	338.5933333
Glyur000095s00007012	Glyur000095s00007012	-	0.28	-1.838116021	9.21E-07	7.89E-05	yes	down	7.64	5.67	4.51	1.01	1.81	2.1	5.94	1.64
Glyur001263s00024664	Glyur001263s00024664	-	0.277	-1.851651977	9.36E-07	7.98E-05	yes	down	495.56	324.91	578.03	73.76	125.45	186.5	466.1666667	128.57
Glyur000878s00027517	Glyur000878s00027517	-	0.456	-1.132404307	9.40E-07	7.98E-05	yes	down	218.16	189.51	159.6	92.91	82.67	78.38	189.09	84.65333333
Glyur000161s00011282	Glyur000161s00011282	-	2.468	1.303297551	9.61E-07	8.13E-05	yes	up	16.28	18.62	16.73	46.82	42	37.77	17.21	42.19666667
Glyur000989s00020260	Glyur000989s00020260	-	2.921	1.546454509	1.04E-06	8.77E-05	yes	up	1.71	1.86	2.23	5.24	6.43	5.07	1.933333333	5.58
Glyur001526s00032538	Glyur001526s00032538	-	5.118	2.35565722	1.12E-06	9.38E-05	yes	up	1.24	2.24	2.24	12.05	10.15	7.1	1.906666667	9.766666667
Glyur000762s00020838	Glyur000762s00020838	-	13.727	3.778932383	1.15E-06	9.61E-05	yes	up	0.77	1.12	0.44	3.98	5.07	23.72	0.776666667	10.92333333
Glyur001930s00032119	Glyur001930s00032119	-	48.898	5.611689704	1.16E-06	9.68E-05	yes	up	0.12	0.08	0.08	6.23	7.01	0.15	0.093333333	4.463333333
Glyur005977s00044448	Glyur005977s00044448	-	10.837	3.437907282	1.21E-06	9.98E-05	yes	up	0.81	1.34	3.09	21.32	8.4	42.89	1.746666667	24.20333333
Glyur000049s00003175	Glyur000049s00003175	-	0.245	-2.02989772	1.21E-06	9.98E-05	yes	down	7.35	14.54	10.43	2.99	2.6	2.37	10.77333333	2.653333333
Glyur000118s00009666	Glyur000118s00009666	-	0.049	-4.347126534	1.24E-06	0.000102065	yes	down	61.19	13.73	150.43	6.07	3.92	0.66	75.11666667	3.55
Glyur003026s00039439	Glyur003026s00039439	-	0.25	-2.000132793	1.25E-06	0.000102651	yes	down	5.46	3.84	5.59	1.13	1.72	0.8	4.963333333	1.216666667
Glyur000300s00017267	Glyur000300s00017267	-	3.858	1.947721886	1.37E-06	0.000111688	yes	up	2.39	1.18	2.08	8.8	6.48	5.66	1.883333333	6.98
Glyur001190s00037286	Glyur001190s00037286	-	0.267	-1.904418987	1.46E-06	0.000117846	yes	down	66.36	65.61	45.04	9.45	17.57	21.68	59.00333333	16.23333333
Glyur000157s00015849	Glyur000157s00015849	-	0.453	-1.141233632	1.49E-06	0.000119865	yes	down	33.94	27.11	27.86	14.91	12.01	12.49	29.63666667	13.13666667
Glyur000561s00023431	Glyur000561s00023431	-	18.776	4.230813644	1.51E-06	0.000120864	yes	up	1.37	0.18	0.17	12.86	13.91	3.01	0.573333333	9.926666667
Glyur000672s00022924	Glyur000672s00022924	-	4.86	2.280814037	1.54E-06	0.000122781	yes	up	1.16	1	0.69	3.21	3.34	3.88	0.95	3.476666667
Glyur000223s00013784	Glyur000223s00013784	-	2.251	1.170280714	1.55E-06	0.000123842	yes	up	7.3	5.87	5.09	12.34	14.08	14.1	6.086666667	13.50666667
Glyur000121s00009734	Glyur000121s00009734	-	3.541	1.8242181	1.66E-06	0.000131839	yes	up	3.75	3.54	2.35	13.5	11.54	8.43	3.213333333	11.15666667
Glyur000020s00001776	Glyur000020s00001776	-	0.472	-1.084297151	1.67E-06	0.000132099	yes	down	1046.78	829.61	764.71	450.8	383.92	425.21	880.3666667	419.9766667
Glyur000001s00000014	Glyur000001s00000014	-	19.262	4.267676221	1.69E-06	0.000132946	yes	up	0.15	1.41	0.52	26.8	5.95	7.45	0.693333333	13.4
Glyur000332s00014975	Glyur000332s00014975	-	0.134	-2.903520593	1.71E-06	0.000134283	yes	down	10.62	2	3.5	0.71	0.57	1.47	5.373333333	0.916666667
Glyur000012s00000532	Glyur000012s00000532	-	3.007	1.588452936	1.74E-06	0.000135678	yes	up	19.45	14	14.38	54.44	50.94	38.64	15.94333333	48.00666667
Glyur000066s00006258	Glyur000066s00006258	-	24.031	4.586823865	1.75E-06	0.00013627	yes	up	0.33	0.16	0.76	6.95	5.05	18.54	0.416666667	10.18
Glyur000142s00009086	Glyur000142s00009086	-	0.243	-2.043180048	1.81E-06	0.000140721	yes	down	16.89	5.65	11.22	2.92	2.17	2.72	11.25333333	2.603333333
Glyur000503s00017765	Glyur000503s00017765	-	21.519	4.427557818	1.88E-06	0.000144799	yes	up	0.77	0.14	0.31	8.05	2.76	12.22	0.406666667	7.676666667
Glyur000055s00004597	Glyur000055s00004597	-	13.243	3.727200749	1.88E-06	0.000144799	yes	up	0.26	0.04	0.19	0.87	1.87	2.88	0.163333333	1.873333333
Glyur000332s00014981	Glyur000332s00014981	-	76.181	6.251350782	1.90E-06	0.000145452	yes	up	0.19	0	0.18	0.4	5	24.48	0.123333333	9.96
Glyur000237s00014425	Glyur000237s00014425	-	0.176	-2.506091473	1.92E-06	0.000146996	yes	down	19.85	45.83	13.06	2.71	6.38	7.15	26.24666667	5.413333333
Glyur000487s00025919	Glyur000487s00025919	-	0.439	-1.187258673	1.93E-06	0.000147185	yes	down	42.32	44.01	34.27	18.78	15.88	17.56	40.2	17.40666667
Glyur000051s00003428	Glyur000051s00003428	-	7.973	2.995133124	1.97E-06	0.000148912	yes	up	14.71	5.82	13.32	53.99	39.14	136.21	11.28333333	76.44666667
Glyur000192s00009341	Glyur000192s00009341	-	0.356	-1.491840604	1.98E-06	0.000149092	yes	down	57.51	60.54	43.85	22.86	37.49	29.15	53.96666667	29.83333333
Glyur000364s00018054	Glyur000364s00018054	-	2.349	1.231935833	2.15E-06	0.000161491	yes	up	26.82	20.59	23.55	43.19	52.15	70.66	23.65333333	55.33333333
Glyur000006s00001668	Glyur000006s00001668	-	0.429	-1.221030599	2.41E-06	0.000178512	yes	down	41.43	46.78	56.23	17.77	24	20.16	48.14666667	20.64333333
Glyur000200s00011170	Glyur000200s00011170	-	2.827	1.499444354	2.49E-06	0.000183882	yes	up	45.85	53.14	44.31	170.11	112.06	113.75	47.76666667	131.9733333
Glyur000692s00016560	Glyur000692s00016560	-	0.162	-2.621652127	2.50E-06	0.000183882	yes	down	12.24	14.37	18.83	1.57	2.84	0.95	15.14666667	1.786666667
Glyur000746s00026700	Glyur000746s00026700	-	9.457	3.241412551	2.56E-06	0.000187928	yes	up	0.51	0.16	1.04	7.23	4.33	3.82	0.57	5.126666667
Glyur000229s00018866	Glyur000229s00018866	-	3.604	1.849589541	2.63E-06	0.000192262	yes	up	12.51	24.28	13.04	56.08	54.11	72.2	16.61	60.79666667
Glyur000044s00005179	Glyur000044s00005179	-	0.431	-1.21341124	2.69E-06	0.000195877	yes	down	124.55	81.43	90.91	38.95	34.44	52.07	98.96333333	41.82
Glyur000015s00000775	Glyur000015s00000775	-	17.816	4.155123747	2.73E-06	0.000198048	yes	up	1.2	1.42	1.26	7.39	4.12	59.2	1.293333333	23.57
Glyur002100s00035984	Glyur002100s00035984	-	2.657	1.409697059	2.74E-06	0.000198048	yes	up	7.3	4.44	6.09	16.06	17.6	12.18	5.943333333	15.28
Glyur000170s00011015	Glyur000170s00011015	-	2.813	1.492046282	2.87E-06	0.000207014	yes	up	24.91	30.11	30.77	98.54	69.69	71.77	28.59666667	80
Glyur001312s00042263	Glyur001312s00042263	-	0.149	-2.745620626	2.90E-06	0.000208118	yes	down	13.54	2.74	8.77	0.95	1.02	1.86	8.35	1.276666667
Glyur000049s00003157	Glyur000049s00003157	-	0.33	-1.599108119	2.91E-06	0.000208118	yes	down	25.52	30.43	18.74	8.49	8.94	7.22	24.89666667	8.216666667
Glyur000278s00017276	Glyur000278s00017276	-	4.308	2.107109727	3.05E-06	0.000217959	yes	up	55.34	24.13	91.25	228.67	277.1	212.06	56.90666667	239.2766667
Glyur000261s00014343	Glyur000261s00014343	-	3.099	1.631911246	3.15E-06	0.00022366	yes	up	19.44	21.81	19.41	83.84	49.18	51.39	20.22	61.47
Glyur000016s00003086	Glyur000016s00003086	-	2.039	1.027973272	3.22E-06	0.00022844	yes	up	13.93	13.14	14.35	28.66	27.1	28.22	13.80666667	27.99333333
Glyur000774s00027675	Glyur000774s00027675	-	2.271	1.183195414	3.24E-06	0.000228987	yes	up	47.67	57.14	62.75	131.86	130.99	114.41	55.85333333	125.7533333
Glyur001546s00030183	Glyur001546s00030183	-	561.08	9.13206177	3.27E-06	0.000229916	yes	up	0	0	0	0.06	0.35	6.35	0	2.253333333
Glyur000441s00028792	Glyur000441s00028792	-	0.285	-1.809446281	3.37E-06	0.000236072	yes	down	21.27	15.99	14.64	4.01	7.48	3.11	17.3	4.866666667
Glyur000728s00035273	Glyur000728s00035273	-	4.261	2.091182191	3.50E-06	0.000244989	yes	up	7.03	7.41	12.38	42.59	47.37	25.53	8.94	38.49666667
Glyur000261s00014365	Glyur000261s00014365	-	4.292	2.101767915	3.56E-06	0.000247052	yes	up	54.59	103.69	136.53	491.5	279.22	502.73	98.27	424.4833333
Glyur001397s00036955	Glyur001397s00036955	-	205.63	7.683903721	3.57E-06	0.000247052	yes	up	0	0.04	0	4.92	0.63	0.57	0.013333333	2.04
Glyur000069s00004062	Glyur000069s00004062	-	0.422	-1.244030871	3.57E-06	0.000247052	yes	down	60.58	54.11	38.08	20.1	23.02	20.91	50.92333333	21.34333333
Glyur000224s00017368	Glyur000224s00017368	-	0.401	-1.316798977	3.63E-06	0.000250451	yes	down	10.9	10.85	8.76	3.28	4.05	4.65	10.17	3.993333333
Glyur000128s00010795	Glyur000128s00010795	-	0.456	-1.133281522	3.66E-06	0.000251655	yes	down	17.78	13.36	14.46	6.09	6.71	7.72	15.2	6.84
Glyur000540s00023670	Glyur000540s00023670	-	4.049	2.017646074	3.77E-06	0.00025804	yes	up	14.93	8.11	11.49	69.18	32.83	27.94	11.51	43.31666667
Glyur000472s00019578	Glyur000472s00019578	-	0.122	-3.036174313	3.84E-06	0.000261593	yes	down	21.65	4.17	7.16	0.66	1.84	1.34	10.99333333	1.28
Glyur000348s00020029	Glyur000348s00020029	-	0.315	-1.666878073	3.84E-06	0.000261593	yes	down	28.21	11.72	16.83	5.64	5.1	6.78	18.92	5.84
Glyur000328s00018335	Glyur000328s00018335	-	0.394	-1.345291465	3.95E-06	0.000266841	yes	down	139.12	66.7	97.05	36.44	34.44	44.95	100.9566667	38.61
Glyur000121s00009699	Glyur000121s00009699	-	0.393	-1.34908917	3.94E-06	0.000266841	yes	down	23.05	12.4	14.89	6.63	5.59	6.91	16.78	6.376666667
Glyur000006s00001623	Glyur000006s00001623	-	0.062	-4.011398825	4.05E-06	0.000272982	yes	down	116.86	11.63	6.93	3.53	2.04	1.99	45.14	2.52
Glyur000613s00030313	Glyur000613s00030313	-	34.376	5.103343304	4.08E-06	0.000273322	yes	up	0.24	0.32	0.18	2.88	0.72	22.49	0.246666667	8.696666667
Glyur000220s00014776	Glyur000220s00014776	-	0.05	-4.31646299	4.07E-06	0.000273322	yes	down	1.89	1.88	7.23	0.18	0.25	0.09	3.666666667	0.173333333
Glyur000002s00000292	Glyur000002s00000292	-	57.737	5.851426259	4.14E-06	0.000276332	yes	up	0	0.07	0.13	6.12	4.37	1.03	0.066666667	3.84
Glyur000370s00022676	Glyur000370s00022676	-	4.109	2.038697522	4.40E-06	0.00029259	yes	up	13.82	9.1	6.96	56.29	27.13	35.71	9.96	39.71
Glyur000051s00003472	Glyur000051s00003472	-	3.562	1.832725674	4.44E-06	0.000294471	yes	up	2.77	4.26	2.91	9.63	12.17	14.06	3.313333333	11.95333333
Glyur000755s00017995	Glyur000755s00017995	-	2.621	1.390296356	4.46E-06	0.000294614	yes	up	5.48	7.89	8.62	17.11	22.24	20.3	7.33	19.88333333
Glyur000078s00005375	Glyur000078s00005375	-	12.629	3.658688569	4.73E-06	0.000311332	yes	up	0.97	1.75	2.45	38.7	20.39	5.51	1.723333333	21.53333333
Glyur010522s00047821	Glyur010522s00047821	-	38.776	5.277094354	4.79E-06	0.000314185	yes	up	0.1	0.75	0	28.64	3.39	14.72	0.283333333	15.58333333
Glyur000101s00010296	Glyur000101s00010296	-	0.393	-1.349006086	5.18E-06	0.000338112	yes	down	59.2	75.58	49.45	23.82	24.61	25.16	61.41	24.53
Glyur000051s00003381	Glyur000051s00003381	-	0.114	-3.131384288	5.29E-06	0.000344231	yes	down	26.37	3.21	7.59	1.37	1.27	1.38	12.39	1.34
Glyur000177s00010904	Glyur000177s00010904	-	3.609	1.851431228	5.46E-06	0.000353641	yes	up	9.14	3.88	6.03	25.45	16.32	24.66	6.35	22.14333333
Glyur000279s00013252	Glyur000279s00013252	-	7.255	2.858934012	5.56E-06	0.000359043	yes	up	0.28	0.59	1.48	5.63	2.67	7.61	0.783333333	5.303333333
Glyur000012s00000602	Glyur000012s00000602	-	0.007	-7.161118602	5.58E-06	0.000359748	yes	down	42.98	0.48	2.86	0.21	0.09	0	15.44	0.1
Glyur000085s00008885	Glyur000085s00008885	-	5.501	2.459582673	5.69E-06	0.000365285	yes	up	1.01	3.32	1.79	9.11	10.61	15.04	2.04	11.58666667
Glyur000020s00001789	Glyur000020s00001789	-	35.558	5.152107965	5.72E-06	0.000366221	yes	up	0	0.08	0.07	0.93	1.35	3.33	0.05	1.87
Glyur000020s00001798	Glyur000020s00001798	-	0.148	-2.757773709	5.85E-06	0.000373231	yes	down	20.37	18.37	6.93	1.32	3.44	2.06	15.22333333	2.273333333
Glyur000520s00025576	Glyur000520s00025576	-	18.915	4.241467285	6.24E-06	0.000397245	yes	up	0.57	2.8	1.05	43.37	25.74	18.81	1.473333333	29.30666667
Glyur000591s00018663	Glyur000591s00018663	-	0.333	-1.585075973	6.34E-06	0.00040243	yes	down	84.51	96.76	48.87	27.01	23.95	25.55	76.71333333	25.50333333
Glyur000141s00009829	Glyur000141s00009829	-	0.175	-2.515359136	6.39E-06	0.000403942	yes	down	4.14	6.53	4.9	0.7	1.66	0.45	5.19	0.936666667
Glyur001607s00029743	Glyur001607s00029743	-	6.436	2.686086785	6.56E-06	0.000413805	yes	up	2.24	2.64	7.73	31.5	31.96	17.74	4.203333333	27.06666667
Glyur000165s00008508	Glyur000165s00008508	-	0.26	-1.942222455	6.99E-06	0.000437713	yes	down	33.25	29.77	27.29	4	8.34	12.39	30.10333333	8.243333333
Glyur000080s00008698	Glyur000080s00008698	-	0.386	-1.373521104	7.12E-06	0.000443267	yes	down	69.54	33.01	41.75	18.47	16.29	19.05	48.1	17.93666667
Glyur000011s00000712	Glyur000011s00000712	-	0.318	-1.650913854	7.12E-06	0.000443267	yes	down	13.98	7.05	7.63	3.38	2.77	2.81	9.553333333	2.986666667
Glyur000417s00031387	Glyur000417s00031387	-	8.691	3.119466728	7.16E-06	0.000444571	yes	up	0.53	0.43	0.97	8.38	3.45	2.48	0.643333333	4.77
Glyur000032s00003863	Glyur000032s00003863	-	2.086	1.06066739	7.19E-06	0.00044521	yes	up	8.41	6.98	7.07	13.56	15.17	15.71	7.486666667	14.81333333
Glyur000237s00014422	Glyur000237s00014422	-	0.091	-3.459157691	7.41E-06	0.000457135	yes	down	2.04	8.93	2.04	0.4	0.44	0.37	4.336666667	0.403333333
Glyur000176s00012107	Glyur000176s00012107	-	2.445	1.28955065	7.59E-06	0.000466833	yes	up	9.39	7.22	7.81	20.39	16.57	21.91	8.14	19.62333333
Glyur000823s00027915	Glyur000823s00027915	-	2.635	1.397639747	7.64E-06	0.000468909	yes	up	3.57	2.66	4.62	7.41	10.27	10.62	3.616666667	9.433333333
Glyur000136s00007902	Glyur000136s00007902	-	5.691	2.508658349	7.79E-06	0.000476318	yes	up	1.05	0.66	1.01	4.57	7.96	2.72	0.906666667	5.083333333
Glyur005634s00046973	Glyur005634s00046973	-	103.519	6.693747672	7.84E-06	0.000478022	yes	up	0	0	0.11	6.58	1.69	6.36	0.036666667	4.876666667
Glyur000860s00039262	Glyur000860s00039262	-	2.509	1.327281496	8.22E-06	0.000497044	yes	up	4.46	3.94	3.94	10.01	10.05	10.63	4.113333333	10.23
Glyur000341s00020132	Glyur000341s00020132	-	4.932	2.302056181	8.35E-06	0.000503253	yes	up	3.77	6.37	2.32	16.04	14.9	31.07	4.153333333	20.67
Glyur000099s00014956	Glyur000099s00014956	-	52.509	5.714504012	8.59E-06	0.000515868	yes	up	0	0.1	0.03	0.84	0.75	3.62	0.043333333	1.736666667
Glyur000095s00007046	Glyur000095s00007046	-	0.154	-2.699366338	8.92E-06	0.000532967	yes	down	158.39	31	57.98	7.81	20.77	8	82.45666667	12.19333333
Glyur000048s00002220	Glyur000048s00002220	-	0.12	-3.061159796	9.11E-06	0.000542787	yes	down	18.74	8.18	6.91	1.77	0.57	1.56	11.27666667	1.3
Glyur000147s00013829	Glyur000147s00013829	-	0.473	-1.08029633	9.14E-06	0.000543001	yes	down	15.82	13.83	12.47	7.15	6.56	5.8	14.04	6.503333333
Glyur000439s00019001	Glyur000439s00019001	-	0.301	-1.733684377	9.38E-06	0.000555417	yes	down	38.22	50.83	24.97	12.8	10.74	9.73	38.00666667	11.09
Glyur000019s00002131	Glyur000019s00002131	-	16.122	4.010924051	9.58E-06	0.000564251	yes	up	0.26	0.25	0.07	5.84	1.32	1.86	0.193333333	3.006666667
Glyur000004s00000425	Glyur000004s00000425	-	3.025	1.596977014	9.60E-06	0.000564251	yes	up	1.87	2.53	2.33	6.78	7.89	5.68	2.243333333	6.783333333
Glyur001957s00039090	Glyur001957s00039090	-	3.422	1.774813299	9.61E-06	0.000564251	yes	up	2.2	1.94	2.94	4.6	9.1	10.57	2.36	8.09
Glyur000555s00023346	Glyur000555s00023346	-	0.124	-3.012216435	9.79E-06	0.000573376	yes	down	6.06	4.38	3.49	0.3	1.34	0.38	4.643333333	0.673333333
Glyur000234s00015060	Glyur000234s00015060	-	5.715	2.514814839	9.94E-06	0.000580082	yes	up	9.74	8.83	16.15	37.77	32.71	134.47	11.57333333	68.31666667
Glyur000692s00016543	Glyur000692s00016543	-	3.986	1.994969054	1.06E-05	0.00061685	yes	up	14.6	18.71	20.2	90.65	86.57	33.47	17.83666667	70.23
Glyur000577s00027226	Glyur000577s00027226	-	11.206	3.486190133	1.07E-05	0.000618578	yes	up	0.37	1.61	0.96	12.96	17.56	3.2	0.98	11.24
Glyur005483s00046855	Glyur005483s00046855	-	43.814	5.453304125	1.08E-05	0.000626035	yes	up	0	2.87	0	57.03	19.25	58.43	0.956666667	44.90333333
Glyur000044s00005214	Glyur000044s00005214	-	57.494	5.845343936	1.09E-05	0.000627087	yes	up	0.13	0	0.05	2.31	10.21	0.19	0.06	4.236666667
Glyur000004s00000370	Glyur000004s00000370	-	0.102	-3.293582976	1.09E-05	0.000627087	yes	down	3.64	1.56	3.4	0.1	0.38	0.39	2.866666667	0.29
Glyur002189s00039217	Glyur002189s00039217	-	2.681	1.422917261	1.15E-05	0.000655453	yes	up	30.16	47.03	37.35	111.37	100.08	86.02	38.18	99.15666667
Glyur000422s00020648	Glyur000422s00020648	-	4.759	2.250776109	1.15E-05	0.000655453	yes	up	15.81	26.52	16.24	140.25	89.02	54.35	19.52333333	94.54
Glyur000009s00001380	Glyur000009s00001380	-	0.341	-1.553885942	1.16E-05	0.000655807	yes	down	218.45	98.51	93.39	42.96	51.59	40.69	136.7833333	45.08
Glyur000536s00018932	Glyur000536s00018932	-	4.528	2.178937107	1.17E-05	0.000664083	yes	up	5.71	14.28	5.15	29.49	45.94	42.05	8.38	39.16
Glyur000322s00020904	Glyur000322s00020904	-	285.405	8.156865895	1.19E-05	0.000668973	yes	up	0	0	0	7.39	0.8	0.47	0	2.886666667
Glyur002726s00036973	Glyur002726s00036973	-	0.464	-1.106710498	1.20E-05	0.000673825	yes	down	8.12	8.01	6.5	3.09	3.73	3.69	7.543333333	3.503333333
Glyur000844s00023272	Glyur000844s00023272	-	5.461	2.4492142	1.21E-05	0.00067879	yes	up	0.53	0.76	1.46	4.34	4.3	6.49	0.916666667	5.043333333
Glyur003785s00046631	Glyur003785s00046631	-	11.971	3.581468705	1.22E-05	0.000680894	yes	up	3.27	3.44	8.36	27.91	12.16	142.99	5.023333333	61.02
Glyur000614s00017200	Glyur000614s00017200	-	0.484	-1.048304733	1.22E-05	0.000681553	yes	down	100.53	85.29	84.54	32.26	54.84	42.86	90.12	43.32
Glyur001326s00026353	Glyur001326s00026353	-	3.863	1.949757	1.23E-05	0.000681553	yes	up	4.62	8.37	11.48	23.48	44.92	27.66	8.156666667	32.02
Glyur002794s00040882	Glyur002794s00040882	-	0.055	-4.179205193	1.24E-05	0.000684888	yes	down	58.71	2.65	9.85	2.08	0.88	0.55	23.73666667	1.17
Glyur002747s00042594	Glyur002747s00042594	-	8.363	3.064020882	1.24E-05	0.000684888	yes	up	2.47	3.76	3.23	13.9	8.45	58.58	3.153333333	26.97666667
Glyur000081s00006796	Glyur000081s00006796	-	2.801	1.486030703	1.27E-05	0.000697078	yes	up	2.46	3.33	2.27	7.53	8.79	6.2	2.686666667	7.506666667
Glyur000782s00036634	Glyur000782s00036634	-	0.032	-4.946866297	1.30E-05	0.000712484	yes	down	8.44	4.71	3.17	0	0.41	0.12	5.44	0.176666667
Glyur000033s00008590	Glyur000033s00008590	-	2.759	1.464382108	1.31E-05	0.000716876	yes	up	13.94	16.63	18.19	51.86	37.75	45.62	16.25333333	45.07666667
Glyur000667s00025245	Glyur000667s00025245	-	0.356	-1.491365702	1.33E-05	0.000724021	yes	down	72.68	51.01	55.88	19.06	13.52	29.32	59.85666667	20.63333333
Glyur000237s00014423	Glyur000237s00014423	-	0.11	-3.188052257	1.35E-05	0.000732003	yes	down	251.48	32.41	41.22	6.91	13.71	13.79	108.37	11.47
Glyur000128s00010763	Glyur000128s00010763	-	24.67	4.624709418	1.35E-05	0.000732013	yes	up	0	1.24	4.41	74.16	15.59	57.06	1.883333333	48.93666667
Glyur000011s00000731	Glyur000011s00000731	-	2.938	1.554655406	1.44E-05	0.000776081	yes	up	7.35	3.17	6.2	14	15.67	18.22	5.573333333	15.96333333
Glyur000585s00027741	Glyur000585s00027741	-	0.087	-3.515938712	1.46E-05	0.000783834	yes	down	72.14	4.1	17.35	3.19	2.76	2.22	31.19666667	2.723333333
Glyur000189s00009593	Glyur000189s00009593	-	0.348	-1.524078893	1.47E-05	0.000788675	yes	down	42.92	23.31	19.03	9.53	10.23	9.04	28.42	9.6
Glyur000399s00017810	Glyur000399s00017810	-	0.475	-1.073083657	1.50E-05	0.00080257	yes	down	38.81	23.48	27.9	12.84	13.86	14.31	30.06333333	13.67
Glyur000045s00009983	Glyur000045s00009983	-	11.39	3.50975699	1.50E-05	0.00080257	yes	up	33.32	629.67	294.37	3371.23	2222.59	6890.86	319.12	4161.56
Glyur000249s00015887	Glyur000249s00015887	-	24.168	4.595055481	1.51E-05	0.000805661	yes	up	0.17	0.34	0.28	13.54	0.78	3.86	0.263333333	6.06
Glyur000325s00013510	Glyur000325s00013510	-	28.875	4.851727213	1.52E-05	0.000805757	yes	up	0.13	0.13	0.06	2.45	0.85	5.72	0.106666667	3.006666667
Glyur000652s00019420	Glyur000652s00019420	-	5.934	2.5689528	1.56E-05	0.000826072	yes	up	3.84	10.04	8.62	51.5	17.43	65.98	7.5	44.97
Glyur000082s00007576	Glyur000082s00007576	-	2.793	1.481821508	1.59E-05	0.000840268	yes	up	5.79	7.39	7.96	19.27	20.73	19.75	7.046666667	19.91666667
Glyur001601s00027177	Glyur001601s00027177	-	13.289	3.732150448	1.60E-05	0.000841016	yes	up	0.99	0.86	0.16	6.53	17.32	1.73	0.67	8.526666667
Glyur001623s00036301	Glyur001623s00036301	-	0.247	-2.016318064	1.64E-05	0.000861415	yes	down	98.03	261.75	139.29	45.05	57.22	38.77	166.3566667	47.01333333
Glyur004074s00039645	Glyur004074s00039645	-	2.719	1.443053752	1.66E-05	0.000869026	yes	up	87.58	83.54	104.54	200.08	361.7	172.17	91.88666667	244.65
Glyur000629s00020915	Glyur000629s00020915	-	11.472	3.519982804	1.70E-05	0.00088302	yes	up	4.42	80.21	45.84	657.61	420.92	464.56	43.49	514.3633333
Glyur000366s00019231	Glyur000366s00019231	-	2.006	1.004561647	1.71E-05	0.000887161	yes	up	140.5	141.94	156.19	314.7	306.76	247.93	146.21	289.7966667
Glyur001291s00033698	Glyur001291s00033698	-	0.008	-6.911162338	1.71E-05	0.000887161	yes	down	2	39.02	0.15	0	0.14	0.09	13.72333333	0.076666667
Glyur000094s00007893	Glyur000094s00007893	-	0.382	-1.388340307	1.76E-05	0.00090403	yes	down	25.78	33.11	23.61	8.08	9.67	13.93	27.5	10.56
Glyur000209s00013465	Glyur000209s00013465	-	12.055	3.591515363	1.79E-05	0.000918947	yes	up	0.97	0.22	0.62	6.74	12.96	1.11	0.603333333	6.936666667
Glyur001589s00037672	Glyur001589s00037672	-	7.256	2.859238915	1.80E-05	0.000919572	yes	up	1.47	1.98	0.24	6.45	9.26	11.17	1.23	8.96
Glyur000407s00023577	Glyur000407s00023577	-	4.533	2.180442183	1.82E-05	0.00092876	yes	up	0.53	0.66	0.44	3.51	2.07	2.68	0.543333333	2.753333333
Glyur000299s00021245	Glyur000299s00021245	-	0.014	-6.1449327	1.84E-05	0.00093599	yes	down	1649.96	17.23	678.1	2.62	7.95	21.04	781.7633333	10.53666667
Glyur000593s00016426	Glyur000593s00016426	-	0.002	-8.942334653	1.84E-05	0.00093599	yes	down	2.86	42.45	0.18	0	0	0	15.16333333	0
Glyur000082s00007593	Glyur000082s00007593	-	0.081	-3.629351164	1.86E-05	0.000939634	yes	down	134.74	9.94	19.97	5.58	1.66	4.8	54.88333333	4.013333333
Glyur000062s00005478	Glyur000062s00005478	-	2.374	1.247396314	1.93E-05	0.000974196	yes	up	21.66	24.42	27.53	68.67	54.68	49.06	24.53666667	57.47
Glyur000214s00016025	Glyur000214s00016025	-	0.48	-1.059579086	1.99E-05	0.001003046	yes	down	2106.1	1545.46	1836.9	755.65	719.37	1128.53	1829.486667	867.85
Glyur000004s00000447	Glyur000004s00000447	-	0.336	-1.573351519	2.10E-05	0.001056877	yes	down	17.36	9.52	10.17	2.73	5.93	3.53	12.35	4.063333333
Glyur003060s00043860	Glyur003060s00043860	-	0.01	-6.676296466	2.13E-05	0.001065881	yes	down	0.09	10.72	6.18	0.04	0	0.16	5.663333333	0.066666667
Glyur000026s00001866	Glyur000026s00001866	-	3.921	1.97104846	2.16E-05	0.001078211	yes	up	177.22	411.99	535.11	1279.66	1207.21	2085.81	374.7733333	1524.226667
Glyur002873s00043368	Glyur002873s00043368	-	3.471	1.795161918	2.19E-05	0.001090254	yes	up	0.85	0.96	0.97	2.43	3.09	4.14	0.926666667	3.22
Glyur000133s00010387	Glyur000133s00010387	-	0.247	-2.019237022	2.19E-05	0.001090254	yes	down	4.53	4.19	4.17	0.76	1.59	0.82	4.296666667	1.056666667
Glyur008676s00045548	Glyur008676s00045548	-	120.155	6.90875673	2.21E-05	0.001097627	yes	up	0	0	0	1.78	2.4	1.51	0	1.896666667
Glyur000163s00011138	Glyur000163s00011138	-	11.422	3.513721799	2.22E-05	0.001098433	yes	up	0.26	1.26	0.43	14.53	3.73	4.04	0.65	7.433333333
Glyur000714s00022854	Glyur000714s00022854	-	2.52	1.33323487	2.22E-05	0.001098433	yes	up	16.26	22.16	21.7	59.75	43.98	47.4	20.04	50.37666667
Glyur001544s00035564	Glyur001544s00035564	-	0.155	-2.693887944	2.24E-05	0.001103906	yes	down	9.25	4.08	2.41	0.94	1.13	0.58	5.246666667	0.883333333
Glyur000049s00003174	Glyur000049s00003174	-	0.019	-5.709721966	2.33E-05	0.001145294	yes	down	3.77	0.79	0.24	0.02	0	0.06	1.6	0.026666667
Glyur000525s00018806	Glyur000525s00018806	-	0.454	-1.138398472	2.36E-05	0.001156621	yes	down	15.6	17.29	17.36	6.75	9.39	6.61	16.75	7.583333333
Glyur000039s00004211	Glyur000039s00004211	-	0.496	-1.01098003	2.38E-05	0.0011638	yes	down	319.27	185.92	216.18	110.51	132.84	110.04	240.4566667	117.7966667
Glyur002383s00031063	Glyur002383s00031063	-	11.569	3.532197158	2.41E-05	0.001175233	yes	up	1.02	0.69	1.34	21.71	3.11	4.14	1.016666667	9.653333333
Glyur002934s00035694	Glyur002934s00035694	-	218.361	7.770573932	2.43E-05	0.00118425	yes	up	0	0	0	20.89	1.83	3.48	0	8.733333333
Glyur000110s00011752	Glyur000110s00011752	-	0.101	-3.301334409	2.45E-05	0.001188977	yes	down	4.79	8.15	0.81	0.36	0.59	0.48	4.583333333	0.476666667
Glyur000128s00010766	Glyur000128s00010766	-	9.391	3.23124113	2.45E-05	0.001188977	yes	up	0.65	8.15	8.73	45.94	63.08	29.88	5.843333333	46.3
Glyur000010s00000912	Glyur000010s00000912	-	6.552	2.711872733	2.48E-05	0.001200629	yes	up	4.34	19.18	19.77	143.7	85.27	57.72	14.43	95.56333333
Glyur000069s00004081	Glyur000069s00004081	-	2.934	1.552821492	2.53E-05	0.001218083	yes	up	3.82	4.04	4.03	15.58	7.87	11.52	3.963333333	11.65666667
Glyur000243s00013146	Glyur000243s00013146	-	2.33	1.220208202	2.58E-05	0.001241027	yes	up	78.38	105.03	102.23	225.48	259.44	186.03	95.21333333	223.65
Glyur000021s00002735	Glyur000021s00002735	-	0.167	-2.581591187	2.61E-05	0.001249465	yes	down	47.15	7.51	29.52	2.68	3.45	7.34	28.06	4.49
Glyur000454s00019918	Glyur000454s00019918	-	6.514	2.703618014	2.61E-05	0.001249465	yes	up	7.02	24.56	30.21	195.58	70.39	146.71	20.59666667	137.56
Glyur001006s00028650	Glyur001006s00028650	-	2.478	1.309256698	2.62E-05	0.001252628	yes	up	51.48	49.95	79.37	125.05	130.11	190.9	60.26666667	148.6866667
Glyur000185s00016457	Glyur000185s00016457	-	0.404	-1.306842807	2.74E-05	0.001304363	yes	down	15.36	20.63	37.09	21.62	12.47	15.2	24.36	16.43
Glyur000624s00026883	Glyur000624s00026883	-	3.366	1.750991278	2.76E-05	0.001310727	yes	up	6.62	7.6	8.72	37.65	17.59	20.59	7.646666667	25.27666667
Glyur002804s00041057	Glyur002804s00041057	-	0.282	-1.826068689	2.76E-05	0.001310862	yes	down	64.68	103.88	101.23	24.96	37.33	13.98	89.93	25.42333333
Glyur000011s00000695	Glyur000011s00000695	-	5.054	2.337288464	2.78E-05	0.001314473	yes	up	0.55	1.57	0.97	5.09	3.77	7.14	1.03	5.333333333
Glyur001392s00030475	Glyur001392s00030475	-	185.612	7.53614369	2.78E-05	0.001314473	yes	up	0	0	0	1.51	3.51	0.28	0	1.766666667
Glyur003553s00042434	Glyur003553s00042434	-	0.244	-2.036343258	2.79E-05	0.001315179	yes	down	7.51	6.48	7.6	1.29	2.9	1.01	7.196666667	1.733333333
Glyur000462s00025056	Glyur000462s00025056	-	6.081	2.604371785	2.80E-05	0.001317113	yes	up	2.48	2.41	5.13	12.36	9.25	39.89	3.34	20.5
Glyur000548s00021030	Glyur000548s00021030	-	341.31	8.414939488	2.82E-05	0.001322622	yes	up	0	0	0	0.03	0.97	5.26	0	2.086666667
Glyur001359s00026910	Glyur001359s00026910	-	7.583	2.922775321	2.86E-05	0.00133924	yes	up	0.13	0.47	0.32	2.88	1.39	2.79	0.306666667	2.353333333
Glyur000086s00011528	Glyur000086s00011528	-	0.019	-5.696676171	2.89E-05	0.001350009	yes	down	52.77	1.49	7.99	0.76	0	0.33	20.75	0.363333333
Glyur003517s00036845	Glyur003517s00036845	-	207.504	7.696997739	2.93E-05	0.001364507	yes	up	0	0.04	0	6.55	0.13	0.46	0.013333333	2.38
Glyur004198s00043831	Glyur004198s00043831	-	0.031	-5.025270371	2.94E-05	0.001366593	yes	down	1.35	0.11	1.93	0.02	0.07	0.01	1.13	0.033333333
Glyur003817s00041938	Glyur003817s00041938	-	2.474	1.306859242	2.98E-05	0.001374976	yes	up	41.19	60.52	49.15	140.66	110.43	123.17	50.28666667	124.7533333
Glyur000074s00005584	Glyur000074s00005584	-	2.865	1.518503577	2.98E-05	0.001374976	yes	up	5.01	2.68	4.12	8.18	15.16	9.43	3.936666667	10.92333333
Glyur000927s00024255	Glyur000927s00024255	-	2.887	1.529533668	3.01E-05	0.001385084	yes	up	61.04	93.05	85.21	280.02	247.87	158.33	79.76666667	228.74
Glyur000240s00016373	Glyur000240s00016373	-	2.329	1.219481087	3.13E-05	0.001436974	yes	up	5.49	6.16	5.79	15.39	11.56	13.97	5.813333333	13.64
Glyur002155s00036297	Glyur002155s00036297	-	0.424	-1.237527244	3.17E-05	0.001451593	yes	down	123.93	83.32	77.3	46.65	33.43	35.14	94.85	38.40666667
Glyur000131s00012973	Glyur000131s00012973	-	7.486	2.904129991	3.17E-05	0.001451593	yes	up	69.42	105.29	27.52	339.2	353.51	28.78	67.41	240.4966667
Glyur004057s00042106	Glyur004057s00042106	-	2.419	1.274515799	3.18E-05	0.00145246	yes	up	2.16	2.31	2.46	5.93	5.11	5.49	2.31	5.51
Glyur000124s00011948	Glyur000124s00011948	-	0.283	-1.819002321	3.24E-05	0.00147617	yes	down	102.73	76.92	124.99	26.37	35.39	40.6	101.5466667	34.12
Glyur000194s00016335	Glyur000194s00016335	-	9.465	3.242673069	3.26E-05	0.001483176	yes	up	0.13	1.59	0.61	7.63	6.86	8.52	0.776666667	7.67
Glyur000768s00019888	Glyur000768s00019888	-	9.937	3.312768307	3.32E-05	0.001504822	yes	up	47.63	199.1	114.45	1304	186.1	2218.7	120.3933333	1236.266667
Glyur000103s00007429	Glyur000103s00007429	-	8.517	3.090314775	3.36E-05	0.00152241	yes	up	0.41	0.14	1.53	6.25	5.69	5.39	0.693333333	5.776666667
Glyur000232s00013783	Glyur000232s00013783	-	0.293	-1.772539636	3.38E-05	0.001527553	yes	down	52.12	57.69	31.6	10.21	18.08	14.77	47.13666667	14.35333333
Glyur000046s00004826	Glyur000046s00004826	-	0.039	-4.671250443	3.40E-05	0.001530542	yes	down	3.4	7.88	2.38	0.45	0.07	0	4.553333333	0.173333333
Glyur000467s00022312	Glyur000467s00022312	-	0.45	-1.152835221	3.58E-05	0.001607497	yes	down	46.4	46.85	42.76	19.05	26.02	15.7	45.33666667	20.25666667
Glyur000011s00000671	Glyur000011s00000671	-	12.127	3.600116831	3.73E-05	0.001667643	yes	up	2.53	1	3.45	19.5	60.97	2.91	2.326666667	27.79333333
Glyur000431s00018652	Glyur000431s00018652	-	0.276	-1.8596801	3.73E-05	0.001667643	yes	down	23.08	10.23	23.94	2.67	6.51	6.88	19.08333333	5.353333333
Glyur001179s00026668	Glyur001179s00026668	-	0.494	-1.016447025	3.83E-05	0.00170949	yes	down	34.03	37.89	35.06	18.42	18.8	15.21	35.66	17.47666667
Glyur000011s00000667	Glyur000011s00000667	-	3.88	1.955938994	3.85E-05	0.00171338	yes	up	9.73	10.13	13.17	61.61	43.58	19.71	11.01	41.63333333
Glyur000477s00024395	Glyur000477s00024395	-	2.184	1.127274717	3.89E-05	0.001727405	yes	up	11.57	7.46	11.12	16.29	25.16	21.52	10.05	20.99
Glyur000397s00020474	Glyur000397s00020474	-	0.353	-1.500743524	3.90E-05	0.001729119	yes	down	200	236.07	146.04	83.67	66.82	65.46	194.0366667	71.98333333
Glyur000067s00006393	Glyur000067s00006393	-	2.534	1.341543742	3.96E-05	0.001748683	yes	up	8.11	11.5	13.37	27.99	30.51	25.49	10.99333333	27.99666667
Glyur000259s00016765	Glyur000259s00016765	-	6.942	2.795281696	4.04E-05	0.001775239	yes	up	17.83	110.61	67.22	773.09	313.3	337.58	65.22	474.6566667
Glyur000112s00012308	Glyur000112s00012308	-	2.151	1.104903868	4.04E-05	0.001775239	yes	up	128.21	124.33	121.83	188.07	269.65	351.56	124.79	269.76
Glyur000301s00024498	Glyur000301s00024498	-	152.033	7.24823613	4.12E-05	0.001803917	yes	up	0	0	0	1.2	1.25	0.2	0	0.883333333
Glyur000088s00007743	Glyur000088s00007743	-	3.068	1.61731052	4.16E-05	0.001817131	yes	up	75.17	134.52	189.11	229.81	220.74	252.62	132.9333333	234.39
Glyur001059s00033845	Glyur001059s00033845	-	0.451	-1.147794932	4.24E-05	0.001847825	yes	down	71.86	41.84	72.78	21.19	31.32	30.32	62.16	27.61
Glyur000125s00010035	Glyur000125s00010035	-	7.201	2.848241733	4.30E-05	0.001873316	yes	up	1.07	3.13	2.12	28.21	8.15	8.89	2.106666667	15.08333333
Glyur001108s00026755	Glyur001108s00026755	-	20.363	4.347907848	4.36E-05	0.001889708	yes	up	0.15	0.05	0.33	6.9	1.06	0.75	0.176666667	2.903333333
Glyur000674s00021150	Glyur000674s00021150	-	2.367	1.242909113	4.35E-05	0.001889708	yes	up	10.31	10.6	17.12	30.83	29.32	24.18	12.67666667	28.11
Glyur000066s00006252	Glyur000066s00006252	-	0.488	-1.034928287	4.41E-05	0.001909265	yes	down	16.54	15.43	12.4	6.43	8.27	6.59	14.79	7.096666667
Glyur000159s00010283	Glyur000159s00010283	-	16.734	4.064714662	4.42E-05	0.001909837	yes	up	1.04	2.37	2.7	82.21	13.82	4.89	2.036666667	33.64
Glyur000139s00009296	Glyur000139s00009296	-	0.311	-1.685670058	4.46E-05	0.001921842	yes	down	8.86	3.49	7.69	2.07	2	1.84	6.68	1.97
Glyur002617s00040165	Glyur002617s00040165	-	131.481	7.038711912	4.53E-05	0.001948311	yes	up	0	0	0	2.71	0.76	2.69	0	2.053333333
Glyur000035s00004956	Glyur000035s00004956	-	3.377	1.755693009	4.58E-05	0.001956144	yes	up	35.41	32.87	36.12	174.61	102.71	63.57	34.8	113.63
Glyur001021s00028013	Glyur001021s00028013	-	2.247	1.168003104	4.57E-05	0.001956144	yes	up	4.24	4.09	4.35	8.97	9.57	9.76	4.226666667	9.433333333
Glyur000383s00019459	Glyur000383s00019459	-	13.094	3.710788003	4.58E-05	0.001956144	yes	up	0.11	0.07	0.12	0.83	1.62	3.01	0.1	1.82
Glyur007199s00044930	Glyur007199s00044930	-	0.428	-1.222880067	4.64E-05	0.001978228	yes	down	1278.39	1202.32	2140.06	612.76	707.38	663.76	1540.256667	661.3
Glyur000578s00021013	Glyur000578s00021013	-	5.087	2.346793487	4.68E-05	0.001989993	yes	up	5.47	5.91	9.66	17.73	20.67	69.54	7.013333333	35.98
Glyur001220s00034107	Glyur001220s00034107	-	0.127	-2.981475756	4.73E-05	0.002009094	yes	down	4.13	17.95	6.94	1.22	1.86	0.73	9.673333333	1.27
Glyur000027s00001560	Glyur000027s00001560	-	4.109	2.038851365	4.74E-05	0.002009664	yes	up	2.39	6.96	5.2	22.72	14.81	23.12	4.85	20.21666667
Glyur002404s00042218	Glyur002404s00042218	-	0.225	-2.153639639	4.86E-05	0.002045653	yes	down	4.47	6.01	8.31	0.87	2.03	1.39	6.263333333	1.43
Glyur000381s00016115	Glyur000381s00016115	-	23.973	4.583334146	4.85E-05	0.002045653	yes	up	0	0.31	2.95	24.19	14.71	45.85	1.086666667	28.25
Glyur001081s00024631	Glyur001081s00024631	-	14.852	3.892558815	4.86E-05	0.002045653	yes	up	0.07	0.02	0.08	1.11	0.91	0.39	0.056666667	0.803333333
Glyur000021s00002686	Glyur000021s00002686	-	2.353	1.234355706	4.89E-05	0.00205466	yes	up	4.86	6.77	5.11	12.13	13.96	13.52	5.58	13.20333333
Glyur000075s00007188	Glyur000075s00007188	-	3.111	1.637500403	4.93E-05	0.0020693	yes	up	22.18	17.99	29.82	81.67	90.25	51.42	23.33	74.44666667
Glyur001700s00031781	Glyur001700s00031781	-	5.715	2.514774867	5.02E-05	0.002100465	yes	up	1.57	1.21	1.35	5.92	3.41	14.11	1.376666667	7.813333333
Glyur000058s00006139	Glyur000058s00006139	-	2.433	1.282895752	5.03E-05	0.00210257	yes	up	5.19	3.72	5.08	12.91	11.28	9.04	4.663333333	11.07666667
Glyur001540s00033494	Glyur001540s00033494	-	5.742	2.521583989	5.30E-05	0.002208895	yes	up	2.3	1.02	3.15	13.73	15.16	4.07	2.156666667	10.98666667
Glyur000043s00003843	Glyur000043s00003843	-	0.334	-1.5818269	5.34E-05	0.002219882	yes	down	158.38	139.23	96.2	61.09	31.75	35.35	131.27	42.73
Glyur000597s00020322	Glyur000597s00020322	-	8.84	3.143982434	5.37E-05	0.002230768	yes	up	1.17	0.16	0.58	9.59	2.98	2.78	0.636666667	5.116666667
Glyur000020s00001790	Glyur000020s00001790	-	2.296	1.198932933	5.44E-05	0.002253047	yes	up	40.96	53	34.42	85.9	109.9	104.37	42.79333333	100.0566667
Glyur002613s00038307	Glyur002613s00038307	-	0.238	-2.072168993	5.59E-05	0.002309456	yes	down	57.72	90.37	58.73	9.61	9.67	30.59	68.94	16.62333333
Glyur000006s00001648	Glyur000006s00001648	-	3.777	1.917414974	5.61E-05	0.002315838	yes	up	5.54	13.32	7.26	32.38	25.12	43.35	8.706666667	33.61666667
Glyur000098s00007970	Glyur000098s00007970	-	8.133	3.02374965	5.68E-05	0.00233504	yes	up	3.57	3.46	1.85	18.09	9.11	46.48	2.96	24.56
Glyur003042s00040661	Glyur003042s00040661	-	0.422	-1.244527225	5.68E-05	0.00233504	yes	down	248.45	133.81	264.48	83.3	77.55	107.08	215.58	89.31
Glyur000005s00000998	Glyur000005s00000998	-	2.045	1.032308782	5.76E-05	0.00235952	yes	up	32.62	27.81	26.57	64.27	45.88	64.15	29	58.1
Glyur000006s00001621	Glyur000006s00001621	-	0.485	-1.043856936	5.76E-05	0.00235952	yes	down	15.55	11.76	11	5.91	6.05	6.38	12.77	6.113333333
Glyur000003s00001231	Glyur000003s00001231	-	8.055	3.009910811	5.81E-05	0.002374056	yes	up	0.63	0.54	0.16	2.08	2.16	6.36	0.443333333	3.533333333
Glyur000099s00014923	Glyur000099s00014923	-	0.427	-1.227681257	5.86E-05	0.002385975	yes	down	5.69	4.16	4.06	1.6	2.04	2.15	4.636666667	1.93
Glyur000134s00009765	Glyur000134s00009765	-	2.685	1.424734194	5.86E-05	0.002385975	yes	up	2.78	3.42	2.82	8.13	9.6	6.37	3.006666667	8.033333333
Glyur001050s00033458	Glyur001050s00033458	-	21.77	4.444251235	5.88E-05	0.002387713	yes	up	0.05	0.04	0.46	5.7	5.14	0.93	0.183333333	3.923333333
Glyur001396s00035587	Glyur001396s00035587	-	34.549	5.110591796	5.91E-05	0.002396773	yes	up	0	0.14	0.13	0.7	2.83	6.4	0.09	3.31
Glyur000773s00021452	Glyur000773s00021452	-	2.576	1.365097834	6.05E-05	0.002443956	yes	up	5.27	6.76	8.14	14.71	20.89	16.3	6.723333333	17.3
Glyur000142s00009082	Glyur000142s00009082	-	0.485	-1.043700757	6.05E-05	0.002443956	yes	down	113.36	85.88	73.83	39.69	49.66	42.81	91.02333333	44.05333333
Glyur000062s00005500	Glyur000062s00005500	-	2.856	1.513766643	6.14E-05	0.002473482	yes	up	104.8	144.84	227.34	508.88	390.55	473.78	158.9933333	457.7366667
Glyur000107s00007219	Glyur000107s00007219	-	4.31	2.107597889	6.18E-05	0.002481917	yes	up	3.89	14.49	8.99	47.24	36.29	35.17	9.123333333	39.56666667
Glyur000002s00000290	Glyur000002s00000290	-	22.357	4.482654072	6.18E-05	0.002481917	yes	up	0.15	0	0.18	3.4	2.95	0.72	0.11	2.356666667
Glyur000204s00012423	Glyur000204s00012423	-	6.968	2.80067673	6.25E-05	0.002503644	yes	up	0.92	0.29	0.5	2.49	6.09	15.91	0.57	8.163333333
Glyur000683s00025156	Glyur000683s00025156	-	44.657	5.480812833	6.26E-05	0.002504124	yes	up	0	0.27	0	0.96	3.15	9.12	0.09	4.41
Glyur000289s00018726	Glyur000289s00018726	-	12.683	3.664775849	6.35E-05	0.002530194	yes	up	3.48	1.79	0.68	23.5	26.29	3.15	1.983333333	17.64666667
Glyur000021s00002690	Glyur000021s00002690	-	3.451	1.787186956	6.34E-05	0.002530194	yes	up	11.84	21.97	13.58	64.57	66.82	32.91	15.79666667	54.76666667
Glyur001158s00022948	Glyur001158s00022948	-	0.493	-1.019238045	6.37E-05	0.002532412	yes	down	116.73	70.33	68.52	42.92	43.18	32.56	85.19333333	39.55333333
Glyur002950s00039709	Glyur002950s00039709	-	0.118	-3.082525425	6.60E-05	0.002614696	yes	down	3.15	11.48	3.68	0.39	0.67	1.2	6.103333333	0.753333333
Glyur000025s00003322	Glyur000025s00003322	-	21.802	4.446380984	6.60E-05	0.002614696	yes	up	0	0.87	0.13	12.26	5.87	3.78	0.333333333	7.303333333
Glyur004980s00044771	Glyur004980s00044771	-	6.782	2.761775809	6.68E-05	0.00263929	yes	up	1.34	3.11	1.04	14.51	6.12	16.26	1.83	12.29666667
Glyur000674s00021158	Glyur000674s00021158	-	0.266	-1.908429623	6.73E-05	0.002654937	yes	down	2.71	3.24	3.04	0.54	1.29	0.57	2.996666667	0.8
Glyur000165s00008530	Glyur000165s00008530	-	4.822	2.269498592	6.79E-05	0.002674212	yes	up	5.21	2.06	11.07	34.39	25.44	45.19	6.113333333	35.00666667
Glyur000237s00014382	Glyur000237s00014382	-	10.607	3.406988645	7.08E-05	0.002772331	yes	up	0.09	0.4	0.38	4.37	1.27	3.58	0.29	3.073333333
Glyur002256s00042742	Glyur002256s00042742	-	3.361	1.748824914	7.08E-05	0.002772331	yes	up	2.32	2.09	2.85	5.69	10.7	8.12	2.42	8.17
Glyur000001s00000154	Glyur000001s00000154	-	0.459	-1.123731762	7.19E-05	0.00281004	yes	down	115.88	80.62	74.98	29.68	40.06	53.35	90.49333333	41.03
Glyur000150s00014575	Glyur000150s00014575	-	0.054	-4.22010033	7.26E-05	0.002829899	yes	down	6.69	14.51	5.68	0.43	1	0	8.96	0.476666667
Glyur000123s00008422	Glyur000123s00008422	-	3.428	1.777408848	7.27E-05	0.002829899	yes	up	2.2	2.44	3.44	10.66	6.18	10.34	2.693333333	9.06
Glyur000721s00027409	Glyur000721s00027409	-	4.562	2.189537329	7.36E-05	0.00284795	yes	up	24.67	50.19	41.68	125.62	85.08	332.57	38.84666667	181.09
Glyur000313s00016927	Glyur000313s00016927	-	2.998	1.584007349	7.36E-05	0.00284795	yes	up	48.66	26.17	42.8	137.85	132.67	63.92	39.21	111.48
Glyur000091s00010511	Glyur000091s00010511	-	20.757	4.37555973	7.37E-05	0.002848063	yes	up	0.12	0.36	0.3	9.51	0.27	6.22	0.26	5.333333333
Glyur000494s00017407	Glyur000494s00017407	-	0.468	-1.096114484	7.42E-05	0.002862172	yes	down	35.77	18.07	25.57	10.44	13.77	11.93	26.47	12.04666667
Glyur000692s00016545	Glyur000692s00016545	-	7.04	2.815585114	7.44E-05	0.002862718	yes	up	0.32	0.28	0.61	5.06	2.4	1.15	0.403333333	2.87
Glyur000144s00012209	Glyur000144s00012209	-	4.543	2.183652277	7.53E-05	0.00289237	yes	up	0.76	1.29	1.1	5.34	6.03	2.97	1.05	4.78
Glyur000034s00002965	Glyur000034s00002965	-	2.301	1.202558809	7.61E-05	0.002913609	yes	up	11.09	11.78	10.86	33.29	24.02	23.47	11.24333333	26.92666667
Glyur000161s00011286	Glyur000161s00011286	-	7.132	2.834379949	7.61E-05	0.002913609	yes	up	4.6	0.38	2.63	13.09	23.28	15.69	2.536666667	17.35333333
Glyur000006s00001701	Glyur000006s00001701	-	2.226	1.154368538	7.71E-05	0.00294556	yes	up	7.09	7.93	8.84	19.57	16.64	17.73	7.953333333	17.98
Glyur000200s00011179	Glyur000200s00011179	-	0.118	-3.085417089	7.79E-05	0.002970588	yes	down	6.43	67.25	16.08	3.94	4.26	2.92	29.92	3.706666667
Glyur000102s00010952	Glyur000102s00010952	-	0.428	-1.223554538	7.82E-05	0.002976968	yes	down	310.45	275.74	180.82	76.34	133.5	117.78	255.67	109.2066667
Glyur001287s00026988	Glyur001287s00026988	-	2.607	1.382541267	7.85E-05	0.002977158	yes	up	4.8	4.82	8.21	17.51	14.27	14.43	5.943333333	15.40333333
Glyur000529s00019339	Glyur000529s00019339	-	0.091	-3.464924025	7.84E-05	0.002977158	yes	down	3.97	2.94	1.44	1.17	0.05	0.05	2.783333333	0.423333333
Glyur001083s00026394	Glyur001083s00026394	-	44.967	5.490796487	7.93E-05	0.003002439	yes	up	0.06	0.03	0.03	0.37	0.24	4.48	0.04	1.696666667
Glyur000939s00023556	Glyur000939s00023556	-	0.434	-1.203555179	7.97E-05	0.003010946	yes	down	7.25	10.09	7.57	3.14	4.12	3.55	8.303333333	3.603333333
Glyur001910s00038787	Glyur001910s00038787	-	2.047	1.033322373	8.08E-05	0.003048119	yes	up	30.11	30.13	27.06	63.59	65.52	48.32	29.1	59.14333333
Glyur000012s00000570	Glyur000012s00000570	-	7.905	2.982733931	8.14E-05	0.003058662	yes	up	0.35	1.34	0.59	10.85	3.28	3.87	0.76	6
Glyur000814s00023364	Glyur000814s00023364	-	0.255	-1.969840727	8.24E-05	0.003088853	yes	down	9.76	8.78	4.85	1.51	2.79	1.67	7.796666667	1.99
Glyur000122s00010171	Glyur000122s00010171	-	3.781	1.918632215	8.29E-05	0.003102242	yes	up	5.3	2.65	8.56	17.11	17.29	25.52	5.503333333	19.97333333
Glyur000080s00008688	Glyur000080s00008688	-	2.109	1.076640083	8.45E-05	0.003155741	yes	up	23.75	16.7	17.65	46.68	39.84	31.28	19.36666667	39.26666667
Glyur000023s00004890	Glyur000023s00004890	-	0.163	-2.614108271	8.54E-05	0.003183857	yes	down	23.51	7.2	11.2	1.83	7.9	3.36	13.97	4.363333333
Glyur000142s00009117	Glyur000142s00009117	-	0.253	-1.98289297	8.60E-05	0.003194946	yes	down	40.88	34.97	15.89	9.84	4.87	8.13	30.58	7.613333333
Glyur000304s00027651	Glyur000304s00027651	-	3.211	1.683069226	8.60E-05	0.003194946	yes	up	343.11	612.05	584.96	2141.28	1790.13	1005.19	513.3733333	1645.533333
Glyur000886s00024473	Glyur000886s00024473	-	3.253	1.701602015	8.61E-05	0.003194963	yes	up	0.92	1.64	1.57	4.63	5.16	3.67	1.376666667	4.486666667
Glyur001921s00043776	Glyur001921s00043776	-	0.191	-2.391317382	8.64E-05	0.003196357	yes	down	6.62	3.37	2.71	0.83	1.14	0.38	4.233333333	0.783333333
Glyur000669s00020842	Glyur000669s00020842	-	2.024	1.016959771	8.65E-05	0.003196357	yes	up	11.22	11.96	9.59	23.39	21.77	20.08	10.92333333	21.74666667
Glyur007060s00044576	Glyur007060s00044576	-	0.08	-3.649140411	8.67E-05	0.003197554	yes	down	31.81	11.85	13.24	0	0.61	0.7	18.96666667	0.436666667
Glyur000031s00004344	Glyur000031s00004344	-	0.332	-1.592183698	8.90E-05	0.003278523	yes	down	320.93	389.08	328.24	113.73	144.33	118.75	346.0833333	125.6033333
Glyur004998s00040147	Glyur004998s00040147	-	0.251	-1.994759174	8.93E-05	0.003281498	yes	down	65.8	56.44	107.73	11.54	15.05	22.61	76.65666667	16.4
Glyur000702s00024648	Glyur000702s00024648	-	3.405	1.767645005	9.07E-05	0.003324014	yes	up	11.97	24.94	10.4	49.89	41.57	71.11	15.77	54.19
Glyur000455s00015985	Glyur000455s00015985	-	4.154	2.054357754	9.17E-05	0.00335363	yes	up	1.52	0.51	0.82	4.25	3.6	3.22	0.95	3.69
Glyur000275s00017051	Glyur000275s00017051	-	3.553	1.829234321	9.28E-05	0.003369487	yes	up	3.11	6.17	5.97	23.23	15.6	16.61	5.083333333	18.48
Glyur000234s00015077	Glyur000234s00015077	-	0.415	-1.270095127	9.25E-05	0.003369487	yes	down	17.03	10.12	14.36	3.91	7.59	5.61	13.83666667	5.703333333
Glyur000512s00017081	Glyur000512s00017081	-	0.01	-6.66860041	9.25E-05	0.003369487	yes	down	2	2.32	1.49	0	0	0	1.936666667	0
Glyur000037s00002618	Glyur000037s00002618	-	10.758	3.42727497	9.27E-05	0.003369487	yes	up	2.2	13.69	5.53	177.08	22.45	32.16	7.14	77.23
Glyur000700s00037057	Glyur000700s00037057	-	0.125	-3.000242158	9.34E-05	0.003384752	yes	down	0.67	0.54	0.77	0.06	0.08	0.11	0.66	0.083333333
Glyur000071s00005298	Glyur000071s00005298	-	9.736	3.283288818	9.36E-05	0.003384752	yes	up	4.7	7.26	1.39	17.18	15.74	101.87	4.45	44.93
Glyur000124s00011966	Glyur000124s00011966	-	4.119	2.042220809	9.46E-05	0.003415195	yes	up	3.15	2.71	2.9	16.48	13.01	5.78	2.92	11.75666667
Glyur000030s00002345	Glyur000030s00002345	-	0.497	-1.008781194	9.63E-05	0.003466308	yes	down	130.05	69.88	86.99	40.52	53.1	46.16	95.64	46.59333333
Glyur000348s00020044	Glyur000348s00020044	-	0.406	-1.300979172	9.81E-05	0.003511908	yes	down	55.93	48.9	46.04	17.7	29.27	13.46	50.29	20.14333333
Glyur000585s00027740	Glyur000585s00027740	-	0.088	-3.511740411	9.80E-05	0.003511908	yes	down	100.58	4.23	13.34	2.1	3.22	4.27	39.38333333	3.196666667
Glyur000313s00016922	Glyur000313s00016922	-	3.377	1.755607866	9.80E-05	0.003511908	yes	up	6.71	2.19	4.68	14.54	19.16	10.58	4.526666667	14.76
Glyur000682s00024309	Glyur000682s00024309	-	0.145	-2.785739317	0.000101186	0.003616317	yes	down	13.52	79.9	11.4	3.24	5.07	2.48	34.94	3.596666667
Glyur000173s00011844	Glyur000173s00011844	-	13.077	3.708907678	0.00010268	0.003656975	yes	up	0.15	9.99	4.72	73.19	73.74	57.55	4.953333333	68.16
Glyur000128s00010799	Glyur000128s00010799	-	56.52	5.820699497	0.000104569	0.003711374	yes	up	0	0.13	0	5.33	1.27	0.56	0.043333333	2.386666667
Glyur000026s00001891	Glyur000026s00001891	-	8.421	3.073999843	0.000105455	0.003736368	yes	up	0.49	6.85	6.52	40.18	33.14	49.93	4.62	41.08333333
Glyur000023s00004864	Glyur000023s00004864	-	2.825	1.498227037	0.000106343	0.00376136	yes	up	553.64	154.77	72.33	725.26	975.14	710.94	260.2466667	803.78
Glyur000010s00000980	Glyur000010s00000980	-	0.479	-1.062528938	0.00010835	0.003819207	yes	down	2294.35	2088.71	1811.6	1015.42	1181.76	720.63	2064.886667	972.6033333
Glyur002674s00044201	Glyur002674s00044201	-	0.126	-2.987127034	0.000108644	0.003823006	yes	down	15.73	26.23	0.96	0.85	0.59	0.45	14.30666667	0.63
Glyur002453s00041603	Glyur002453s00041603	-	2.783	1.476718241	0.000109189	0.00383562	yes	up	3.2	4.93	5.6	10.86	12.14	15.56	4.576666667	12.85333333
Glyur000197s00010082	Glyur000197s00010082	-	0.383	-1.385619286	0.000110469	0.003873956	yes	down	7.56	6.9	6.81	2.98	2.39	2.68	7.09	2.683333333
Glyur000028s00003502	Glyur000028s00003502	-	0.302	-1.725082022	0.000112955	0.003954373	yes	down	48.21	30.87	17.91	10.57	7.82	8.6	32.33	8.996666667
Glyur001748s00034946	Glyur001748s00034946	-	0.256	-1.964721119	0.000114669	0.004000751	yes	down	21.09	10.18	16.92	3.95	3.15	8.43	16.06333333	5.176666667
Glyur000344s00030073	Glyur000344s00030073	-	0.436	-1.19730938	0.000114487	0.004000751	yes	down	27.66	13.36	14.51	7.99	7.92	7.59	18.51	7.833333333
Glyur000009s00001383	Glyur000009s00001383	-	0.409	-1.290771563	0.000115013	0.004005974	yes	down	30.13	40.33	58.39	15.76	18.21	18.74	42.95	17.57
Glyur000328s00018326	Glyur000328s00018326	-	0.434	-1.203743585	0.00011634	0.004038482	yes	down	187.8	92.84	97.31	56.25	53.47	49.36	125.9833333	53.02666667
Glyur000118s00009675	Glyur000118s00009675	-	5.64	2.495767516	0.000117449	0.004049637	yes	up	0.41	0.47	0.3	1.41	1.96	3.29	0.393333333	2.22
Glyur000017s00002368	Glyur000017s00002368	-	6.581	2.718294077	0.000117432	0.004049637	yes	up	0.24	0.23	0.46	2.41	1.77	1.7	0.31	1.96
Glyur000022s00002060	Glyur000022s00002060	-	6.599	2.722206937	0.00011738	0.004049637	yes	up	1.69	0.91	0.87	2.61	4.69	14.51	1.156666667	7.27
Glyur000134s00009750	Glyur000134s00009750	-	2.531	1.339594702	0.000116885	0.004049637	yes	up	91.28	153.75	138.32	343.12	260.64	375.6	127.7833333	326.4533333
Glyur001885s00035910	Glyur001885s00035910	-	0.378	-1.404146711	0.000119138	0.004094124	yes	down	9.78	12.25	15.71	3.91	4.01	6.36	12.58	4.76
Glyur000250s00014105	Glyur000250s00014105	-	0.458	-1.125717901	0.000119694	0.004106347	yes	down	8.52	8.26	6.9	2.8	4.37	3.7	7.893333333	3.623333333
Glyur000120s00006098	Glyur000120s00006098	-	23.824	4.574367553	0.000120149	0.004115095	yes	up	0.09	0.04	0.04	0.84	0.64	2.68	0.056666667	1.386666667
Glyur000037s00002632	Glyur000037s00002632	-	0.274	-1.867275385	0.000120774	0.004122773	yes	down	10.34	4.65	8.76	3.71	1.39	1.54	7.916666667	2.213333333
Glyur000084s00009533	Glyur000084s00009533	-	177.286	7.469930761	0.0001206	0.004122773	yes	up	0	0	0	2.27	0.08	1.66	0	1.336666667
Glyur000002s00000258	Glyur000002s00000258	-	2.322	1.215395512	0.000122842	0.004162997	yes	up	7.96	9.18	6.06	18.84	19.2	15.5	7.733333333	17.84666667
Glyur000957s00027267	Glyur000957s00027267	-	2.294	1.198130456	0.000122683	0.004162997	yes	up	9.62	12.47	14.08	29.85	29.67	23.34	12.05666667	27.62
Glyur000428s00019760	Glyur000428s00019760	-	0.097	-3.364231835	0.000122348	0.004162997	yes	down	0.82	1.31	0.54	0.11	0.11	0.04	0.89	0.086666667
Glyur000018s00003696	Glyur000018s00003696	-	0.222	-2.173376228	0.000122837	0.004162997	yes	down	37.31	10.02	25.42	5.46	7.46	2.52	24.25	5.146666667
Glyur000011s00000705	Glyur000011s00000705	-	19.489	4.284557051	0.000122965	0.004162997	yes	up	0.3	0.12	0.6	0.83	1.68	17.55	0.34	6.686666667
Glyur000468s00019644	Glyur000468s00019644	-	8.771	3.132785882	0.000123944	0.00418923	yes	up	0.18	0.34	0.82	3.81	5.2	2.98	0.446666667	3.996666667
Glyur000252s00012650	Glyur000252s00012650	-	2.56	1.356033886	0.000124775	0.004210381	yes	up	4.99	3.73	3.02	10.07	12.67	6.62	3.913333333	9.786666667
Glyur000296s00018748	Glyur000296s00018748	-	4.029	2.010433571	0.00012567	0.004233632	yes	up	14.96	12.26	4.21	48.3	46.57	30.58	10.47666667	41.81666667
Glyur003364s00042091	Glyur003364s00042091	-	0.375	-1.413923344	0.00013003	0.004366217	yes	down	23.82	25.08	21.08	11.57	5.1	9.39	23.32666667	8.686666667
Glyur001669s00041500	Glyur001669s00041500	-	2.101	1.071228675	0.00012999	0.004366217	yes	up	51.25	50.85	65.61	110.51	94.37	146	55.90333333	116.96
Glyur001846s00041066	Glyur001846s00041066	-	0.014	-6.177269928	0.000130448	0.004373109	yes	down	0.09	14.98	3.89	0	0.25	0.07	6.32	0.106666667
Glyur000061s00006526	Glyur000061s00006526	-	0.449	-1.15401962	0.000139481	0.004668311	yes	down	182.92	89.93	91.58	48.53	57.92	52.25	121.4766667	52.9
Glyur000031s00004416	Glyur000031s00004416	-	0.047	-4.411513203	0.000139929	0.004672853	yes	down	6.07	1.23	2.15	0	0.45	0.04	3.15	0.163333333
Glyur000601s00025461	Glyur000601s00025461	-	0.413	-1.274254641	0.000140233	0.004672853	yes	down	4.64	5.66	6.71	1.9	2.43	2.41	5.67	2.246666667
Glyur000016s00003003	Glyur000016s00003003	-	5.424	2.439242268	0.000140299	0.004672853	yes	up	0.66	2.01	2.16	11.22	7.05	6.08	1.61	8.116666667
Glyur000050s00005675	Glyur000050s00005675	-	5.922	2.56620062	0.000140847	0.004683504	yes	up	23.06	210.9	86.44	718.42	553.94	742.84	106.8	671.7333333
Glyur007839s00046238	Glyur007839s00046238	-	9.526	3.251833692	0.000142621	0.004713176	yes	up	0.67	0.2	0.62	2.85	1.59	9.49	0.496666667	4.643333333
Glyur000056s00004099	Glyur000056s00004099	-	0.463	-1.109570728	0.000142657	0.004713176	yes	down	20.19	28.27	21.52	8.9	11.71	12.03	23.32666667	10.88
Glyur002772s00034593	Glyur002772s00034593	-	0.292	-1.7746561	0.000142322	0.004713176	yes	down	66.94	19.84	28.77	12.54	9.43	10.67	38.51666667	10.88
Glyur001281s00028023	Glyur001281s00028023	-	0.297	-1.74997116	0.000142476	0.004713176	yes	down	264.99	81.27	89.53	44.46	44.78	34.23	145.2633333	41.15666667
Glyur000363s00015358	Glyur000363s00015358	-	11.619	3.538440784	0.000142909	0.004713923	yes	up	0.13	2.4	0.54	21.12	6.61	8.91	1.023333333	12.21333333
Glyur000082s00007563	Glyur000082s00007563	-	0.459	-1.12419067	0.000143975	0.004741472	yes	down	17.66	18.57	25.06	8.14	11.38	8.3	20.43	9.273333333
Glyur000180s00014064	Glyur000180s00014064	-	0.313	-1.676152142	0.000146007	0.004800714	yes	down	336.67	200.68	361.23	60.95	60.28	158.19	299.5266667	93.14
Glyur000030s00002344	Glyur000030s00002344	-	0.029	-5.100489471	0.000146634	0.004813636	yes	down	2.48	0.12	0.61	0.04	0.05	0	1.07	0.03
Glyur000048s00002253	Glyur000048s00002253	-	0.381	-1.393276431	0.000146979	0.004814263	yes	down	12.45	11.8	7.05	4.11	3.57	4.08	10.43333333	3.92
Glyur002259s00033468	Glyur002259s00033468	-	4.284	2.098953693	0.000147122	0.004814263	yes	up	0.95	0.88	2.07	4.69	8.37	3.73	1.3	5.596666667
Glyur002090s00035441	Glyur002090s00035441	-	70.637	6.142348351	0.000147968	0.004826567	yes	up	0.03	0	0	0.34	1.17	0.37	0.01	0.626666667
Glyur000477s00024401	Glyur000477s00024401	-	2.95	1.560891374	0.000147961	0.004826567	yes	up	135.82	44.04	70.46	268.86	182.46	262.87	83.44	238.0633333
Glyur000908s00027282	Glyur000908s00027282	-	0.143	-2.801736972	0.000150101	0.004888389	yes	down	4.91	11.27	2.83	0.56	0.67	1.06	6.336666667	0.763333333
Glyur000048s00002228	Glyur000048s00002228	-	2.042	1.029657911	0.000150474	0.004892782	yes	up	40.1	25.77	40.85	76.58	77	59.31	35.57333333	70.96333333
Glyur000161s00011252	Glyur000161s00011252	-	7.554	2.917218752	0.000152713	0.004942789	yes	up	0.55	0.42	1.41	4.8	4.14	9.22	0.793333333	6.053333333
Glyur000735s00021579	Glyur000735s00021579	-	2.368	1.243496991	0.000152345	0.004942789	yes	up	26.72	46.07	39.1	90.23	83.96	92.32	37.29666667	88.83666667
Glyur000005s00001037	Glyur000005s00001037	-	2.449	1.292219953	0.000152765	0.004942789	yes	up	4.28	4.37	4.64	10.7	14.14	7.47	4.43	10.77
Glyur000414s00030173	Glyur000414s00030173	-	6.183	2.628224361	0.000153839	0.004962934	yes	up	2.04	1.85	3.7	7.4	19.53	33.4	2.53	20.11
Glyur003690s00040429	Glyur003690s00040429	-	6.586	2.719337744	0.000158272	0.005097946	yes	up	8.11	6.16	19.34	116.94	81.86	19.25	11.20333333	72.68333333
Glyur000121s00009707	Glyur000121s00009707	-	3.522	1.816573967	0.000159497	0.005129353	yes	up	16.36	30.92	15.88	108.59	51.97	60.87	21.05333333	73.81
Glyur000219s00011562	Glyur000219s00011562	-	0.013	-6.318960078	0.000162925	0.005215109	yes	down	12.33	0.73	1.16	0.16	0	0	4.74	0.053333333
Glyur000164s00014494	Glyur000164s00014494	-	0.051	-4.283003692	0.00016287	0.005215109	yes	down	4.62	0.63	3.49	0	0.35	0.09	2.913333333	0.146666667
Glyur000219s00011557	Glyur000219s00011557	-	2.107	1.075028962	0.000163408	0.005222443	yes	up	33.87	25.28	24.4	64.44	59.41	52.76	27.85	58.87
Glyur000567s00021958	Glyur000567s00021958	-	3.017	1.593353638	0.000166204	0.005303575	yes	up	79.71	208.04	167.27	406.38	472.51	524.9	151.6733333	467.93
Glyur000231s00022077	Glyur000231s00022077	-	0.418	-1.259435212	0.000166645	0.005309398	yes	down	52.92	42.57	34.61	20.05	21.26	11.7	43.36666667	17.67
Glyur000196s00010855	Glyur000196s00010855	-	2.106	1.07468543	0.000168674	0.005365717	yes	up	19.09	25.97	29.36	47.88	52.86	56.43	24.80666667	52.39
Glyur012510s00047848	Glyur012510s00047848	-	0.108	-3.216059861	0.00017099	0.005430987	yes	down	57.51	39.29	10.47	5.49	4.43	1.93	35.75666667	3.95
Glyur002007s00039767	Glyur002007s00039767	-	9.075	3.181931728	0.000173667	0.005498995	yes	up	0.83	0.52	2.48	10.66	1.55	33.46	1.276666667	15.22333333
Glyur000529s00019337	Glyur000529s00019337	-	2.848	1.509795287	0.00017399	0.005500773	yes	up	24.49	30.45	22.26	94.5	80.82	42.9	25.73333333	72.74
Glyur000044s00005164	Glyur000044s00005164	-	0.389	-1.363504556	0.000174706	0.005506466	yes	down	6.76	8.52	7.79	3.15	2.92	2.28	7.69	2.783333333
Glyur000093s00009409	Glyur000093s00009409	-	2.084	1.059689881	0.000174464	0.005506466	yes	up	14.88	11.42	15.53	19.79	31.71	35.31	13.94333333	28.93666667
Glyur000008s00001346	Glyur000008s00001346	-	6.879	2.782109129	0.000176115	0.005542371	yes	up	2.23	10.89	2.96	60.19	17.28	40.02	5.36	39.16333333
Glyur000447s00016642	Glyur000447s00016642	-	0.124	-3.012247329	0.000178157	0.00559805	yes	down	1.61	9.1	2.53	0.31	0.48	1.08	4.413333333	0.623333333
Glyur000004s00000433	Glyur000004s00000433	-	5.244	2.390636913	0.000182446	0.005715091	yes	up	7.15	10.24	3.19	59.85	30.57	15.43	6.86	35.28333333
Glyur000214s00016035	Glyur000214s00016035	-	6.553	2.712095802	0.000182994	0.005715091	yes	up	7.96	89.16	80.84	413.06	343.98	446.96	59.32	401.3333333
Glyur000181s00013073	Glyur000181s00013073	-	8.543	3.094687292	0.000182729	0.005715091	yes	up	17.33	212.54	32.53	951.96	516.9	890.59	87.46666667	786.4833333
Glyur000324s00015436	Glyur000324s00015436	-	0.387	-1.371247819	0.000186181	0.00580579	yes	down	19.61	20	28.55	10.23	10.62	4.56	22.72	8.47
Glyur000140s00011439	Glyur000140s00011439	-	5.667	2.502572438	0.000187151	0.005827187	yes	up	0.74	1.53	1.2	8.23	3.59	7.98	1.156666667	6.6
Glyur000334s00019190	Glyur000334s00019190	-	3.275	1.711544783	0.000188425	0.005854129	yes	up	4.03	1.92	4.65	7.88	9.46	16.08	3.533333333	11.14
Glyur000025s00003342	Glyur000025s00003342	-	7.407	2.888874483	0.000189199	0.005864315	yes	up	1.02	0.41	1.33	6.58	11.39	2.05	0.92	6.673333333
Glyur000351s00019052	Glyur000351s00019052	-	2.523	1.335059472	0.00019258	0.005942236	yes	up	4.91	2.16	3.04	7.63	7.75	9.31	3.37	8.23
Glyur000073s00007772	Glyur000073s00007772	-	10.956	3.453633271	0.00019435	0.005987842	yes	up	0.47	0.2	0.14	1.26	1.55	5.96	0.27	2.923333333
Glyur000019s00002128	Glyur000019s00002128	-	2.795	1.482979953	0.000195155	0.006003637	yes	up	3.84	4.76	3.45	11.27	12.88	9.71	4.016666667	11.28666667
Glyur000007s00002876	Glyur000007s00002876	-	144.5	7.17493039	0.000196064	0.006013601	yes	up	0	0	0	11.53	2.22	1.14	0	4.963333333
Glyur000080s00008675	Glyur000080s00008675	-	2.046	1.032649293	0.00019586	0.006013601	yes	up	14.38	15.21	15.2	30.36	39.4	24.02	14.93	31.26
Glyur000156s00012017	Glyur000156s00012017	-	2.601	1.378887172	0.000198121	0.006060271	yes	up	11.71	17.97	11.38	36.44	44.61	25.53	13.68666667	35.52666667
Glyur002112s00040765	Glyur002112s00040765	-	0.448	-1.159046506	0.00019847	0.006060271	yes	down	342.87	215.56	180.16	91.56	141.41	90.41	246.1966667	107.7933333
Glyur000695s00020660	Glyur000695s00020660	-	9.995	3.321269016	0.000198337	0.006060271	yes	up	2.17	0.62	3.77	15.84	4.97	44.22	2.186666667	21.67666667
Glyur000028s00003509	Glyur000028s00003509	-	7.33	2.87372815	0.000200621	0.006107785	yes	up	0.96	1.36	0.25	2.42	6.39	10.43	0.856666667	6.413333333
Glyur000010s00000952	Glyur000010s00000952	-	2.756	1.462750632	0.000200544	0.006107785	yes	up	9.86	7.9	14.44	27.32	41.67	18.9	10.73333333	29.29666667
Glyur000122s00010173	Glyur000122s00010173	-	5.758	2.525573437	0.000200954	0.006108868	yes	up	0.28	0.81	0.44	1.94	1.81	4.99	0.51	2.913333333
Glyur000059s00006303	Glyur000059s00006303	-	0.482	-1.053292633	0.0002046	0.006210535	yes	down	45.58	24.96	28.63	13.85	19.19	13.4	33.05666667	15.48
Glyur000023s00004891	Glyur000023s00004891	-	0.215	-2.214353899	0.000206735	0.006266072	yes	down	27.48	37.04	17.92	6.45	9.33	2.1	27.48	5.96
Glyur000088s00007712	Glyur000088s00007712	-	0.115	-3.115903188	0.000215052	0.006499007	yes	down	24.09	7.97	2.12	1.03	1.45	1.32	11.39333333	1.266666667
Glyur000131s00012972	Glyur000131s00012972	-	19.532	4.287763507	0.000214813	0.006499007	yes	up	1.72	7.08	0.88	113.32	81.16	2.88	3.226666667	65.78666667
Glyur001467s00033959	Glyur001467s00033959	-	0.124	-3.010780838	0.000217865	0.006567566	yes	down	13.77	5.81	5.15	1.38	0.58	1.04	8.243333333	1
Glyur001607s00029751	Glyur001607s00029751	-	2.051	1.036258727	0.000218394	0.006571003	yes	up	979.13	1176.52	1618.68	2431.19	2716.93	2599.7	1258.11	2582.606667
Glyur000131s00012970	Glyur000131s00012970	-	8.259	3.045923769	0.000219109	0.006582892	yes	up	349.71	124.26	60.25	2733.66	1263.01	236.5	178.0733333	1411.056667
Glyur000061s00006569	Glyur000061s00006569	-	0.478	-1.065497382	0.000219452	0.006583557	yes	down	2957.63	3103.28	2583.78	1639.18	1146.12	1577.36	2881.563333	1454.22
Glyur001900s00037696	Glyur001900s00037696	-	6.646	2.732501507	0.000223649	0.006699685	yes	up	2.9	1.51	1.14	5.96	21.47	3.42	1.85	10.28333333
Glyur000202s00015405	Glyur000202s00015405	-	2.637	1.398951049	0.000225062	0.006730751	yes	up	4.08	2.53	1.99	6.93	7.93	7.31	2.866666667	7.39
Glyur000179s00010671	Glyur000179s00010671	-	0.317	-1.658357196	0.000225932	0.00673862	yes	down	25.67	50.37	32.45	7.62	17.65	10.03	36.16333333	11.76666667
Glyur000569s00020982	Glyur000569s00020982	-	0.351	-1.508794946	0.000230112	0.006853341	yes	down	39.31	13.47	27.2	6.32	8.69	12.13	26.66	9.046666667
Glyur000091s00010553	Glyur000091s00010553	-	8.534	3.093252781	0.000230629	0.006858791	yes	up	0.26	0.21	1.44	4.3	7.17	5.43	0.636666667	5.633333333
Glyur001052s00025677	Glyur001052s00025677	-	0.233	-2.099931496	0.000232489	0.006904122	yes	down	41.81	14.6	22.71	6.86	2.43	9.28	26.37333333	6.19
Glyur000155s00012823	Glyur000155s00012823	-	0.452	-1.145505029	0.000238486	0.007065882	yes	down	40.66	19.43	25.75	13.1	12.32	12.15	28.61333333	12.52333333
Glyur000378s00022508	Glyur000378s00022508	-	37.983	5.247281801	0.000238624	0.007065882	yes	up	0.06	0.11	0	4.56	1.15	0.55	0.056666667	2.086666667
Glyur000011s00000656	Glyur000011s00000656	-	2.42	1.275020521	0.000240722	0.00710753	yes	up	2.16	1.9	2.96	5.2	4.89	6.69	2.34	5.593333333
Glyur002444s00041714	Glyur002444s00041714	-	86.745	6.438709599	0.000242006	0.00713518	yes	up	0	0	0	0.33	0.95	0.57	0	0.616666667
Glyur002972s00039715	Glyur002972s00039715	-	39.601	5.307467416	0.000248314	0.007279389	yes	up	0	0.51	0	8.14	4.42	8.57	0.17	7.043333333
Glyur004283s00040903	Glyur004283s00040903	-	118.739	6.891651749	0.000249741	0.007310801	yes	up	0	0	0	0.51	4.12	1.05	0	1.893333333
Glyur000950s00029446	Glyur000950s00029446	-	4.347	2.119875526	0.000250959	0.007336013	yes	up	14.14	19.82	13.1	32.19	37.42	139.58	15.68666667	69.73
Glyur000001s00000020	Glyur000001s00000020	-	0.496	-1.011134309	0.000252505	0.007370719	yes	down	61.24	64.94	93.98	29.89	38.34	40.5	73.38666667	36.24333333
Glyur000423s00024427	Glyur000423s00024427	-	0.001	-10.50648648	0.000260978	0.007596461	yes	down	17.63	19.77	0.05	0	0	0	12.48333333	0
Glyur001360s00037390	Glyur001360s00037390	-	2.592	1.374007938	0.000262357	0.007625791	yes	up	8.71	13.68	17.52	32.5	41.14	32.89	13.30333333	35.51
Glyur000031s00004424	Glyur000031s00004424	-	4.899	2.292456595	0.000264243	0.007658936	yes	up	3.94	10.22	9.29	49.35	13.54	43.66	7.816666667	35.51666667
Glyur000057s00009012	Glyur000057s00009012	-	3.289	1.717451886	0.000265567	0.007679436	yes	up	6.61	17.16	12.41	38.38	32.32	44.79	12.06	38.49666667
Glyur000570s00022982	Glyur000570s00022982	-	2.164	1.113485836	0.00026596	0.007679436	yes	up	5.65	4.18	3.84	10.44	8.83	9.7	4.556666667	9.656666667
Glyur001764s00035627	Glyur001764s00035627	-	23.725	4.568321102	0.000266445	0.007679436	yes	up	0	1.03	0.04	13.17	3.7	9.93	0.356666667	8.933333333
Glyur000077s00006689	Glyur000077s00006689	-	14.992	3.90612211	0.000266124	0.007679436	yes	up	0	0.86	0.33	6.11	4.95	7.7	0.396666667	6.253333333
Glyur002859s00040539	Glyur002859s00040539	-	113.875	6.831303072	0.000267019	0.007679564	yes	up	0.07	0	0.05	6.53	5.18	0	0.04	3.903333333
Glyur000118s00009657	Glyur000118s00009657	-	6.467	2.693138773	0.000269852	0.007741783	yes	up	0.28	0.82	0.56	2.95	1.65	6.42	0.553333333	3.673333333
Glyur008072s00046941	Glyur008072s00046941	-	0.004	-7.998669583	0.000270115	0.007741783	yes	down	0.04	7.46	0.24	0	0	0	2.58	0
Glyur002188s00037691	Glyur002188s00037691	-	4.343	2.11866434	0.000271251	0.007752717	yes	up	14.16	6.09	4.89	32.79	55.61	15.39	8.38	34.59666667
Glyur000214s00016032	Glyur000214s00016032	-	0.161	-2.631370025	0.000271178	0.007752717	yes	down	14.87	4.86	5.82	1.94	1.5	0.48	8.516666667	1.306666667
Glyur000776s00026217	Glyur000776s00026217	-	0.154	-2.702505819	0.000272039	0.007764442	yes	down	53.07	9.17	9.38	1.83	5.3	3.39	23.87333333	3.506666667
Glyur000275s00017069	Glyur000275s00017069	-	0.177	-2.49831784	0.000273634	0.007795904	yes	down	58.49	151.26	251.29	13.12	55.96	20.63	153.68	29.90333333
Glyur007164s00047115	Glyur007164s00047115	-	13.449	3.749425173	0.000274279	0.007795904	yes	up	0.33	0.65	0.95	20.58	1.04	2.66	0.643333333	8.093333333
Glyur005570s00035455	Glyur005570s00035455	-	0.183	-2.450679969	0.00027702	0.007812271	yes	down	31.28	77.54	124.92	6.38	28.83	8.61	77.91333333	14.60666667
Glyur000450s00024049	Glyur000450s00024049	-	3.981	1.993266541	0.000277136	0.007812271	yes	up	0.69	0.68	0.61	3.49	1.43	2.66	0.66	2.526666667
Glyur000755s00017993	Glyur000755s00017993	-	2.64	1.40066069	0.000276315	0.007812271	yes	up	10.65	12.6	7.18	20.72	23.3	35.1	10.14333333	26.37333333
Glyur000087s00008532	Glyur000087s00008532	-	2.292	1.196574019	0.000275974	0.007812271	yes	up	16.89	16.66	13.84	38.66	61.49	25.41	15.79666667	41.85333333
Glyur003674s00040741	Glyur003674s00040741	-	7.168	2.841669098	0.000281547	0.007925745	yes	up	0.08	0.11	0.45	1.43	1.24	1.97	0.213333333	1.546666667
Glyur000315s00012782	Glyur000315s00012782	-	0.283	-1.822817717	0.000287108	0.00807122	yes	down	91.44	66.72	34.06	23.67	19.97	9.04	64.07333333	17.56
Glyur000690s00025184	Glyur000690s00025184	-	2.339	1.22568899	0.000290743	0.008162244	yes	up	81.37	30.27	38.42	110.34	116.79	98.92	50.02	108.6833333
Glyur000501s00030933	Glyur000501s00030933	-	0.183	-2.451641905	0.000291601	0.008175157	yes	down	50.58	7.59	9.45	2.31	4.42	4.91	22.54	3.88
Glyur003364s00042092	Glyur003364s00042092	-	0.042	-4.561873481	0.000296233	0.008293709	yes	down	4.15	21.44	2.79	0.35	0	1.14	9.46	0.496666667
Glyur000497s00020191	Glyur000497s00020191	-	9.448	3.239932676	0.000297734	0.008317253	yes	up	0.31	0.07	0.36	3.91	0.97	1.61	0.246666667	2.163333333
Glyur000907s00031035	Glyur000907s00031035	-	3.086	1.625538817	0.000297883	0.008317253	yes	up	2.19	2.89	2.23	9.94	5.49	6.94	2.436666667	7.456666667
Glyur001363s00029394	Glyur001363s00029394	-	0.486	-1.041039417	0.000298665	0.008327777	yes	down	124.63	60.54	92.94	36.22	53.92	41.76	92.70333333	43.96666667
Glyur000183s00013049	Glyur000183s00013049	-	2.333	1.221936378	0.000300277	0.008361364	yes	up	24.28	36.26	38.21	89.69	65.77	74.09	32.91666667	76.51666667
Glyur001601s00027174	Glyur001601s00027174	-	4.756	2.249632871	0.000301559	0.00838572	yes	up	2.86	0.83	1.08	3.42	6.3	10.34	1.59	6.686666667
Glyur007123s00046226	Glyur007123s00046226	-	117.052	6.87100515	0.000303026	0.008415105	yes	up	0.1	6.06	1.33	809.6	7.81	62.57	2.496666667	293.3266667
Glyur000614s00017205	Glyur000614s00017205	-	2.022	1.01592157	0.00030373	0.008423278	yes	up	57.39	41.78	30.32	72.17	90.81	95.36	43.16333333	86.11333333
Glyur003415s00040820	Glyur003415s00040820	-	0.012	-6.434871503	0.000305747	0.008467798	yes	down	0.9	5.69	0.14	0	0.87	0	2.243333333	0.29
Glyur000081s00006736	Glyur000081s00006736	-	0.479	-1.062847123	0.000307619	0.008499477	yes	down	69.92	92.17	83.29	32.53	51.27	32.27	81.79333333	38.69
Glyur000036s00004672	Glyur000036s00004672	-	2.005	1.003509994	0.000309066	0.008525253	yes	up	65.08	91.48	84.28	155.23	182.03	147.06	80.28	161.44
Glyur000247s00015485	Glyur000247s00015485	-	0.02	-5.668464102	0.000310938	0.008565387	yes	down	3.28	0.6	4.59	0	0.17	0	2.823333333	0.056666667
Glyur005832s00043833	Glyur005832s00043833	-	6.861	2.778443369	0.000313393	0.008621452	yes	up	0.78	0.98	1.08	8.06	9.61	1.81	0.946666667	6.493333333
Glyur001007s00026102	Glyur001007s00026102	-	0.142	-2.81195391	0.000314618	0.008643572	yes	down	39.01	62.03	4.95	1.72	4.55	3.48	35.33	3.25
Glyur009449s00047252	Glyur009449s00047252	-	5.212	2.38180701	0.000323418	0.008838085	yes	up	15.87	41.4	12.8	203.12	115.88	49.29	23.35666667	122.7633333
Glyur000158s00011356	Glyur000158s00011356	-	2.468	1.303186732	0.000323097	0.008838085	yes	up	5.74	10.22	7.58	18.46	23.35	16.78	7.846666667	19.53
Glyur002430s00039737	Glyur002430s00039737	-	3.06	1.613367112	0.000323111	0.008838085	yes	up	236.7	219.14	214.94	949.63	744.95	297.07	223.5933333	663.8833333
Glyur004762s00047508	Glyur004762s00047508	-	2.16	1.111300809	0.00032274	0.008838085	yes	up	40.65	35.46	27.69	91.33	66.19	62.04	34.6	73.18666667
Glyur001016s00027697	Glyur001016s00027697	-	8.493	3.086335172	0.000325153	0.008873708	yes	up	1.25	0.63	0.98	4.56	1.79	14.6	0.953333333	6.983333333
Glyur002163s00037009	Glyur002163s00037009	-	0.384	-1.380273828	0.000325969	0.008884159	yes	down	32.63	20.14	20.27	5.79	14.16	9.43	24.34666667	9.793333333
Glyur000118s00009676	Glyur000118s00009676	-	2.841	1.506386971	0.000327506	0.008890676	yes	up	3.17	3.62	2.29	9.6	7.8	8.61	3.026666667	8.67
Glyur000083s00006962	Glyur000083s00006962	-	3.227	1.690116828	0.000327089	0.008890676	yes	up	17.44	39.45	24.65	112.95	80.95	79.04	27.18	90.98
Glyur002907s00033935	Glyur002907s00033935	-	4.715	2.237160234	0.000328174	0.008897067	yes	up	2.39	6.36	3.7	34.72	12.97	10.25	4.15	19.31333333
Glyur001132s00025475	Glyur001132s00025475	-	2.898	1.535275517	0.000329675	0.008914239	yes	up	1.58	1.42	0.91	3.11	4.56	3.55	1.303333333	3.74
Glyur000492s00023518	Glyur000492s00023518	-	0.108	-3.207448638	0.000331502	0.008951863	yes	down	0.94	7.18	0.95	0.24	0.43	0.37	3.023333333	0.346666667
Glyur001306s00030547	Glyur001306s00030547	-	2.132	1.092277895	0.000334326	0.00899266	yes	up	8.19	8.99	12.13	22.59	18.91	20.38	9.77	20.62666667
Glyur003570s00039991	Glyur003570s00039991	-	2.443	1.288477282	0.000336359	0.009032079	yes	up	319.47	357.42	576.81	830.19	942.02	1426.37	417.9	1066.193333
Glyur000046s00004786	Glyur000046s00004786	-	0.395	-1.339705093	0.000341648	0.009153683	yes	down	237.82	97.02	96.11	55.08	52.05	57.24	143.65	54.79
Glyur000084s00009539	Glyur000084s00009539	-	4.693	2.230524132	0.000342882	0.009174774	yes	up	4.69	1.68	7.97	20.32	24.88	23.1	4.78	22.76666667
Glyur000359s00016719	Glyur000359s00016719	-	0.388	-1.366413999	0.000345145	0.009211343	yes	down	24.93	17.12	20.41	4.59	11.83	6.06	20.82	7.493333333
Glyur000185s00016478	Glyur000185s00016478	-	0.006	-7.421201723	0.000346059	0.009223757	yes	down	0	4.8	2.52	0	0	0.03	2.44	0.01
Glyur000559s00020512	Glyur000559s00020512	-	169.523	7.40533642	0.000351669	0.009353026	yes	up	0	0	0	2.59	0.11	7.75	0	3.483333333
Glyur000100s00008379	Glyur000100s00008379	-	3.032	1.600223153	0.000351819	0.009353026	yes	up	8	6.54	13.29	14.96	36.07	32.19	9.276666667	27.74
Glyur002864s00039324	Glyur002864s00039324	-	0.491	-1.026305269	0.000354248	0.009393289	yes	down	53.32	60.96	60.7	34.47	24.59	31.55	58.32666667	30.20333333
Glyur003764s00041076	Glyur003764s00041076	-	2.364	1.241075592	0.000354038	0.009393289	yes	up	4.77	3.78	5.4	12.33	12.47	7.47	4.65	10.75666667
Glyur000266s00012632	Glyur000266s00012632	-	2.699	1.432574788	0.00035548	0.009400058	yes	up	3.09	3.42	2.38	8.72	6.08	8.99	2.963333333	7.93
Glyur000086s00011538	Glyur000086s00011538	-	87.443	6.450275663	0.000358076	0.009446045	yes	up	0	0	0	1.08	0.95	0.49	0	0.84
Glyur000139s00009292	Glyur000139s00009292	-	0.012	-6.379142671	0.000359112	0.00946122	yes	down	10.06	0.04	1.09	0	0	0.12	3.73	0.04
Glyur000576s00032477	Glyur000576s00032477	-	22.305	4.479325334	0.000361561	0.009501382	yes	up	0.3	0.22	0.14	1.18	0.57	13.22	0.22	4.99
Glyur000161s00011267	Glyur000161s00011267	-	0.11	-3.185439862	0.000361307	0.009501382	yes	down	80.22	16.14	178.04	3.76	3.05	23.18	91.46666667	9.996666667
Glyur000628s00026636	Glyur000628s00026636	-	0.417	-1.26315072	0.000363271	0.009509827	yes	down	53.98	74.3	66.18	31.13	31.33	18.04	64.82	26.83333333
Glyur001667s00038414	Glyur001667s00038414	-	0.313	-1.676017081	0.00036303	0.009509827	yes	down	147.42	299.1	99.23	64.26	52.04	56.28	181.9166667	57.52666667
Glyur002717s00038040	Glyur002717s00038040	-	3.52	1.815603835	0.0003631	0.009509827	yes	up	3.58	3.95	8.85	15.86	29.72	12.03	5.46	19.20333333
Glyur000387s00017690	Glyur000387s00017690	-	3.669	1.87531179	0.000367667	0.009600446	yes	up	0.91	0.46	0.64	2.17	2.24	2.76	0.67	2.39
Glyur003636s00041182	Glyur003636s00041182	-	2.171	1.118097026	0.00036828	0.00960139	yes	up	5.19	7.7	6.17	13.2	13.03	14.75	6.353333333	13.66
Glyur002011s00044715	Glyur002011s00044715	-	2.525	1.336375248	0.000368637	0.00960139	yes	up	3	5.23	5.63	11.66	12.25	11.94	4.62	11.95
Glyur000334s00019184	Glyur000334s00019184	-	3.723	1.89665313	0.000372298	0.009684469	yes	up	9.9	15.12	11.1	51.92	61.63	28.19	12.04	47.24666667
Glyur002666s00040270	Glyur002666s00040270	-	2.551	1.351298801	0.000373046	0.009691641	yes	up	40.98	84.57	66.38	143.9	154.89	201.59	63.97666667	166.7933333
Glyur000086s00011536	Glyur000086s00011536	-	4.33	2.114390142	0.000374839	0.009725929	yes	up	2.49	7.02	6.14	14.35	16.29	39.57	5.216666667	23.40333333
Glyur000243s00013139	Glyur000243s00013139	-	25.442	4.669154669	0.000376352	0.00974126	yes	up	0	0.12	0	1.62	0.99	0.67	0.04	1.093333333
Glyur001544s00035568	Glyur001544s00035568	-	0.203	-2.301865585	0.000376378	0.00974126	yes	down	5.76	13.28	6.64	2.05	0.84	2.85	8.56	1.913333333
Glyur000325s00013519	Glyur000325s00013519	-	2.317	1.212036559	0.000379946	0.009808916	yes	up	277.87	458.96	375.47	977.53	675.43	894.57	370.7666667	849.1766667
Glyur001230s00027566	Glyur001230s00027566	-	2.066	1.04701208	0.000384191	0.00989363	yes	up	9.49	10.25	9.08	23.48	18.09	17.04	9.606666667	19.53666667
Glyur000103s00007445	Glyur000103s00007445	-	4.334	2.11562385	0.000383753	0.00989363	yes	up	0.62	0.6	0.67	1.79	1.93	4.47	0.63	2.73
Glyur000037s00002638	Glyur000037s00002638	-	0.459	-1.123376626	0.000386479	0.009940101	yes	down	18.06	11.52	22.03	5.74	8.77	9.29	17.20333333	7.933333333
Glyur000859s00026225	Glyur000859s00026225	-	0.473	-1.079536509	0.000393505	0.010108171	yes	down	12.98	7.09	11.39	3.47	5.5	5.67	10.48666667	4.88
Glyur002038s00029107	Glyur002038s00029107	-	3.337	1.738517087	0.000394307	0.010116106	yes	up	3.18	5.89	4.4	20.85	15.04	8.67	4.49	14.85333333
Glyur000566s00023600	Glyur000566s00023600	-	0.128	-2.964059424	0.00039584	0.010142774	yes	down	7.19	20.11	3.52	1.09	2.34	3.13	10.27333333	2.186666667
Glyur000063s00005860	Glyur000063s00005860	-	5.292	2.403938177	0.000397794	0.010180156	yes	up	2.5	1.97	1.71	6.65	3.94	20.85	2.06	10.48
Glyur004944s00043918	Glyur004944s00043918	-	3.683	1.881058743	0.000399691	0.010215989	yes	up	5.36	21.53	16.32	55.81	52.39	56.09	14.40333333	54.76333333
Glyur000024s00006635	Glyur000024s00006635	-	11.075	3.469244086	0.000402854	0.010233569	yes	up	0.12	0.86	0.71	12.91	2.1	3.49	0.563333333	6.166666667
Glyur000475s00029913	Glyur000475s00029913	-	48.494	5.599746218	0.000402869	0.010233569	yes	up	0.05	0.03	0.09	0	4.94	2.71	0.056666667	2.55
Glyur000243s00013149	Glyur000243s00013149	-	2.317	1.212187228	0.000402652	0.010233569	yes	up	4.84	8.02	6.42	14.79	15.11	15.06	6.426666667	14.98666667
Glyur001663s00027487	Glyur001663s00027487	-	33.824	5.079978558	0.000401932	0.010233569	yes	up	0.16	0.32	0	17.9	4.85	2.24	0.16	8.33
Glyur000762s00020839	Glyur000762s00020839	-	4.865	2.282503115	0.000405578	0.010264332	yes	up	0.82	4.14	3.6	16.37	11.48	14.81	2.853333333	14.22
Glyur000866s00031717	Glyur000866s00031717	-	2.884	1.528157811	0.000407616	0.010303197	yes	up	1.17	0.62	1.1	2.46	2.23	3.45	0.963333333	2.713333333
Glyur000143s00011212	Glyur000143s00011212	-	2.648	1.405046552	0.000409335	0.010333951	yes	up	23.85	36.47	21.25	64.88	53.56	100.87	27.19	73.10333333
Glyur000137s00013331	Glyur000137s00013331	-	46.03	5.52449251	0.000411729	0.010381623	yes	up	0.15	9.3	1	379.94	58.06	59.86	3.483333333	165.9533333
Glyur000299s00021232	Glyur000299s00021232	-	3.592	1.844695146	0.000413826	0.010386096	yes	up	2.8	0.71	1.45	5.72	7.66	3.48	1.653333333	5.62
Glyur000037s00002624	Glyur000037s00002624	-	17.296	4.112378508	0.000413928	0.010386096	yes	up	0.07	0.07	0.14	2.01	2	0.82	0.093333333	1.61
Glyur001226s00038355	Glyur001226s00038355	-	0.214	-2.227512522	0.000414569	0.010389499	yes	down	29.66	61.11	37.68	15.8	6.04	5.86	42.81666667	9.233333333
Glyur000057s00009017	Glyur000057s00009017	-	3.991	1.996898812	0.000417477	0.010414886	yes	up	1.64	2.09	2.54	10.68	3.89	10.41	2.09	8.326666667
Glyur000046s00004815	Glyur000046s00004815	-	0.3	-1.73766689	0.00041751	0.010414886	yes	down	15.28	14.51	25.08	3.85	9.48	3.12	18.29	5.483333333
Glyur001138s00028223	Glyur001138s00028223	-	259.571	8.019985248	0.000420091	0.010464094	yes	up	0	0	0	3.43	0	4.41	0	2.613333333
Glyur003623s00040043	Glyur003623s00040043	-	0.437	-1.193679548	0.000422385	0.010508491	yes	down	46.69	20.86	26.48	10.57	15.84	13.64	31.34333333	13.35
Glyur000234s00015064	Glyur000234s00015064	-	3.648	1.86722658	0.000428219	0.010640754	yes	up	27.54	25.06	22.82	48.51	47.31	180.49	25.14	92.10333333
Glyur000047s00003991	Glyur000047s00003991	-	5.918	2.565219059	0.000429617	0.010649741	yes	up	1.05	0.64	1.08	10.13	2.13	3.22	0.923333333	5.16
Glyur000056s00004108	Glyur000056s00004108	-	0.464	-1.106647678	0.000429381	0.010649741	yes	down	20.91	22.57	28.44	8.39	15.29	11.19	23.97333333	11.62333333
Glyur001176s00030753	Glyur001176s00030753	-	0.095	-3.401112712	0.000434001	0.010745439	yes	down	32.97	15.37	2.31	1.73	1.25	4.09	16.88333333	2.356666667
Glyur000010s00000889	Glyur000010s00000889	-	0.224	-2.155920697	0.000449859	0.011084661	yes	down	7.91	4.39	3.07	0.83	0.66	2.1	5.123333333	1.196666667
Glyur000082s00007610	Glyur000082s00007610	-	10.852	3.439868266	0.000449551	0.011084661	yes	up	0.54	0.7	4.57	28.75	6.1	27.81	1.936666667	20.88666667
Glyur000036s00004630	Glyur000036s00004630	-	9.579	3.259827621	0.000453878	0.011156927	yes	up	0.73	0.46	0.34	1.27	1.46	11.9	0.51	4.876666667
Glyur002928s00041758	Glyur002928s00041758	-	0.052	-4.264602312	0.000457484	0.011218736	yes	down	6.85	24.48	7.95	1.73	0.08	0.67	13.09333333	0.826666667
Glyur000251s00019379	Glyur000251s00019379	-	2.679	1.421459542	0.000461804	0.011297696	yes	up	18.38	13	14.27	36.67	22.89	60.77	15.21666667	40.11
Glyur000463s00026778	Glyur000463s00026778	-	0.112	-3.152688943	0.000464678	0.011354504	yes	down	44.21	3.37	8.74	2.59	1.73	1.56	18.77333333	1.96
Glyur000065s00004264	Glyur000065s00004264	-	2.068	1.048438676	0.000466519	0.011363486	yes	up	34.91	35.66	26.97	61.7	51.28	87.09	32.51333333	66.69
Glyur000109s00010621	Glyur000109s00010621	-	0.462	-1.115153867	0.000466705	0.011363486	yes	down	39.5	27.42	27.61	12.6	19.8	10.69	31.51	14.36333333
Glyur001109s00030194	Glyur001109s00030194	-	0.498	-1.004743824	0.000473865	0.011510553	yes	down	11.05	8.24	8.31	4.81	4.14	4.59	9.2	4.513333333
Glyur001571s00028315	Glyur001571s00028315	-	0.116	-3.113129986	0.000478379	0.011592796	yes	down	1.25	0.28	0.79	0.03	0.07	0.15	0.773333333	0.083333333
Glyur005007s00045732	Glyur005007s00045732	-	0.009	-6.878268731	0.000479245	0.011600098	yes	down	0.06	13.02	0.59	0.12	0	0	4.556666667	0.04
Glyur000704s00022941	Glyur000704s00022941	-	0.004	-8.022560105	0.000480549	0.011607972	yes	down	0	3.44	1.74	0	0	0	1.726666667	0
Glyur000391s00016079	Glyur000391s00016079	-	0.131	-2.932515194	0.000481265	0.011607972	yes	down	20.36	82.23	77.58	3.59	18.89	2.41	60.05666667	8.296666667
Glyur000214s00016017	Glyur000214s00016017	-	0.281	-1.832627266	0.000482266	0.011618477	yes	down	50.32	28.53	41.06	16.25	4.2	11.77	39.97	10.74
Glyur000270s00013304	Glyur000270s00013304	-	0.249	-2.006900841	0.000482873	0.011619495	yes	down	7.52	3.26	3.17	1.04	0.8	1.51	4.65	1.116666667
Glyur000042s00005039	Glyur000042s00005039	-	2.337	1.22450481	0.000487955	0.011728045	yes	up	8.41	11.95	11.31	28.36	26.19	19.36	10.55666667	24.63666667
Glyur001666s00042238	Glyur001666s00042238	-	18.716	4.226212348	0.000494053	0.011860737	yes	up	0.02	0.2	0.03	0.84	0.3	3.08	0.083333333	1.406666667
Glyur000029s00003657	Glyur000029s00003657	-	0.417	-1.261694265	0.000498955	0.011950495	yes	down	3.55	2.3	3.28	1.56	1.06	1.06	3.043333333	1.226666667
Glyur000413s00015462	Glyur000413s00015462	-	2.468	1.303563797	0.000500994	0.01198537	yes	up	13.31	10.73	6.23	27.59	27.19	18.12	10.09	24.3
Glyur000258s00015253	Glyur000258s00015253	-	0.494	-1.016485738	0.000503191	0.012023928	yes	down	35.66	20.56	20.08	12.76	11.43	12.98	25.43333333	12.39
Glyur001653s00028824	Glyur001653s00028824	-	3.677	1.878401942	0.00050495	0.012051948	yes	up	3.2	3	4.98	7.63	8.01	25.61	3.726666667	13.75
Glyur000249s00015888	Glyur000249s00015888	-	12.09	3.595737795	0.00050849	0.012104721	yes	up	0.15	0.56	0.33	9.33	0.96	2.2	0.346666667	4.163333333
Glyur002600s00039903	Glyur002600s00039903	-	0.167	-2.585419004	0.000508922	0.012104721	yes	down	25.32	26.45	16.78	1.21	1.21	9.15	22.85	3.856666667
Glyur002699s00033551	Glyur002699s00033551	-	0.367	-1.445935072	0.000508928	0.012104721	yes	down	182.57	69.78	96.65	40.49	26.61	58.06	116.3333333	41.72
Glyur000031s00004343	Glyur000031s00004343	-	0.404	-1.307551935	0.000520348	0.012319288	yes	down	546.84	223.95	321.24	140.74	196.54	112.6	364.01	149.96
Glyur001563s00032833	Glyur001563s00032833	-	0.036	-4.792238703	0.000520055	0.012319288	yes	down	0.14	6.99	0.46	0.14	0.1	0.06	2.53	0.1
Glyur000259s00016729	Glyur000259s00016729	-	12.702	3.66699027	0.000521853	0.012326522	yes	up	0.45	0.69	0.95	19.52	0.76	5.29	0.696666667	8.523333333
Glyur000064s00005594	Glyur000064s00005594	-	5.863	2.55159307	0.000521358	0.012326522	yes	up	1.19	6.23	9.73	54.44	28.42	18.08	5.716666667	33.64666667
Glyur000847s00024858	Glyur000847s00024858	-	3.45	1.786471153	0.000523656	0.012354865	yes	up	1.54	5.39	4.57	14.6	12.04	13.97	3.833333333	13.53666667
Glyur001321s00031433	Glyur001321s00031433	-	7.731	2.950747813	0.000528	0.012428864	yes	up	0.1	0.23	0.62	3.95	2.03	1.21	0.316666667	2.396666667
Glyur000009s00001381	Glyur000009s00001381	-	0.484	-1.045491908	0.000530098	0.01246398	yes	down	146.53	74.79	127.25	48.93	47.21	68.66	116.19	54.93333333
Glyur003799s00036833	Glyur003799s00036833	-	8.147	3.026263809	0.000533102	0.012505986	yes	up	0.28	0.33	0.1	1.55	0.94	2.52	0.236666667	1.67
Glyur000606s00017344	Glyur000606s00017344	-	3.31	1.726723027	0.00053929	0.012634013	yes	up	1.2	2.38	1.96	6.66	3.96	7.81	1.846666667	6.143333333
Glyur000124s00011940	Glyur000124s00011940	-	0.484	-1.04784915	0.000539789	0.012634013	yes	down	78.77	84.11	66.13	44.46	28.22	39.8	76.33666667	37.49333333
Glyur000391s00016078	Glyur000391s00016078	-	0.217	-2.205208408	0.000543397	0.01267515	yes	down	26.65	70.38	120.48	9.38	32.83	10.94	72.50333333	17.71666667
Glyur000309s00018417	Glyur000309s00018417	-	0.495	-1.013864068	0.000542966	0.01267515	yes	down	39.89	52.47	36.52	19.39	25.5	19	42.96	21.29666667
Glyur000084s00009477	Glyur000084s00009477	-	8.748	3.128972987	0.000543204	0.01267515	yes	up	0.49	1.91	0.68	8.93	2.93	16.18	1.026666667	9.346666667
Glyur001812s00038592	Glyur001812s00038592	-	0.004	-8.058078766	0.000546171	0.012725414	yes	down	0	31.23	9.57	0	0	0	13.6	0
Glyur000028s00003513	Glyur000028s00003513	-	2.461	1.299207878	0.000550969	0.01282267	yes	up	42.07	67.15	80.21	182.88	162.1	118.81	63.14333333	154.5966667
Glyur001055s00036150	Glyur001055s00036150	-	0.004	-7.898978492	0.000555157	0.012890924	yes	down	2.19	0	1.33	0	0	0	1.173333333	0
Glyur000013s00003265	Glyur000013s00003265	-	82.711	6.370011971	0.000554566	0.012890924	yes	up	0	0	0	27.68	24.14	19.56	0	23.79333333
Glyur002413s00035795	Glyur002413s00035795	-	4.136	2.048142261	0.000561954	0.013034034	yes	up	2.81	1.59	5.73	20.9	11.98	8	3.376666667	13.62666667
Glyur001124s00023896	Glyur001124s00023896	-	4.007	2.00248322	0.000569531	0.013180035	yes	up	0.82	0.88	0.69	3.7	4.35	1.35	0.796666667	3.133333333
Glyur000071s00005276	Glyur000071s00005276	-	13.164	3.718544904	0.000571542	0.013211696	yes	up	1.87	0.73	0.69	28.45	6.73	6.6	1.096666667	13.92666667
Glyur000009s00001390	Glyur000009s00001390	-	4.715	2.237295875	0.00057502	0.013277147	yes	up	1.1	1.52	0.94	8.55	3.76	4.24	1.186666667	5.516666667
Glyur002769s00032167	Glyur002769s00032167	-	2.771	1.47034124	0.00057672	0.013301456	yes	up	4.54	4.12	8.81	16.49	13.26	18.53	5.823333333	16.09333333
Glyur000369s00020543	Glyur000369s00020543	-	5.991	2.582829434	0.000592914	0.013644315	yes	up	0.4	1.06	0.45	1.6	3.43	6.87	0.636666667	3.966666667
Glyur001186s00029876	Glyur001186s00029876	-	2.466	1.302023563	0.000594256	0.013659906	yes	up	6.08	8.06	5.97	20.5	17.27	11.26	6.703333333	16.34333333
Glyur001676s00030624	Glyur001676s00030624	-	0.229	-2.124379202	0.000601258	0.013798043	yes	down	5.64	13.62	2.98	1.11	2.1	2.07	7.413333333	1.76
Glyur002000s00042409	Glyur002000s00042409	-	0.272	-1.876143173	0.000606168	0.013872125	yes	down	11.13	6.62	3.26	1.94	2.34	1.28	7.003333333	1.853333333
Glyur000019s00002100	Glyur000019s00002100	-	2.454	1.295410993	0.00060887	0.013918001	yes	up	39.01	57.4	39.76	145.8	88.43	99.3	45.39	111.1766667
Glyur000044s00005185	Glyur000044s00005185	-	2.149	1.103982649	0.000610192	0.013926415	yes	up	4.89	2.85	2.49	7.34	7.34	7.43	3.41	7.37
Glyur004866s00041621	Glyur004866s00041621	-	0.262	-1.932703897	0.000614793	0.014006657	yes	down	439.42	122.67	95.02	38.39	82.61	43.19	219.0366667	54.73
Glyur000936s00037090	Glyur000936s00037090	-	239.109	7.901526387	0.000616118	0.014021291	yes	up	0	0	0	4.27	3.35	0	0	2.54
Glyur000296s00018740	Glyur000296s00018740	-	4.793	2.260940085	0.000617331	0.014033364	yes	up	8.67	7.28	5.68	52.76	29.29	24.28	7.21	35.44333333
Glyur000463s00026766	Glyur000463s00026766	-	16.579	4.051323901	0.000619682	0.014071224	yes	up	0.21	0.15	0.46	0.1	4.69	6.96	0.273333333	3.916666667
Glyur000058s00006200	Glyur000058s00006200	-	3.361	1.748808241	0.000621962	0.014107411	yes	up	11.89	31.33	16.92	89.63	42.26	71.72	20.04666667	67.87
Glyur000061s00006506	Glyur000061s00006506	-	7.891	2.980253329	0.000623483	0.014126322	yes	up	0.63	0.05	0.52	4.17	2.93	1.98	0.4	3.026666667
Glyur000061s00006574	Glyur000061s00006574	-	9.215	3.20405112	0.000624423	0.014132048	yes	up	0.82	7.94	2.53	61.86	4.47	44.5	3.763333333	36.94333333
Glyur000911s00029414	Glyur000911s00029414	-	3.634	1.86141335	0.000626948	0.014142453	yes	up	6.91	22.35	11.65	55.33	71.22	28.23	13.63666667	51.59333333
Glyur000803s00029853	Glyur000803s00029853	-	2.647	1.404301444	0.000626873	0.014142453	yes	up	5.05	3.57	2.77	7.56	8.13	14.08	3.796666667	9.923333333
Glyur000972s00027765	Glyur000972s00027765	-	0.342	-1.546701506	0.000626523	0.014142453	yes	down	10.95	4.69	9.7	1.52	9.98	1.91	8.446666667	4.47
Glyur000084s00009476	Glyur000084s00009476	-	2.304	1.204284953	0.000630132	0.014183156	yes	up	25.88	28.4	42.9	66.6	89.83	54.11	32.39333333	70.18
Glyur002944s00042478	Glyur002944s00042478	-	5.777	2.530248304	0.000629949	0.014183156	yes	up	3.17	2.1	3.77	6.77	6.73	38.95	3.013333333	17.48333333
Glyur000350s00020056	Glyur000350s00020056	-	0.227	-2.13746052	0.000632656	0.014224374	yes	down	434.38	83.94	225.57	64.93	61.86	48.46	247.9633333	58.41666667
Glyur001616s00042418	Glyur001616s00042418	-	104.707	6.710210837	0.000635761	0.014278567	yes	up	0.05	0	0	3.95	0.46	0.08	0.016666667	1.496666667
Glyur000334s00019196	Glyur000334s00019196	-	2.111	1.078170581	0.000636907	0.014288683	yes	up	44.75	40.18	70.84	90.2	102.88	134.54	51.92333333	109.2066667
Glyur001889s00039826	Glyur001889s00039826	-	0.263	-1.924137444	0.000643604	0.014407479	yes	down	6.16	2.76	5.17	0.61	1.14	1.9	4.696666667	1.216666667
Glyur000035s00005026	Glyur000035s00005026	-	3.571	1.836445406	0.000648587	0.014478454	yes	up	4.1	2.62	2.65	12.52	14.33	5.29	3.123333333	10.71333333
Glyur000357s00018134	Glyur000357s00018134	-	2.508	1.326417852	0.000656828	0.014639711	yes	up	166.69	261.77	209.82	422.8	400.23	813.99	212.76	545.6733333
Glyur000343s00025698	Glyur000343s00025698	-	15.869	3.988094488	0.000660368	0.014702674	yes	up	0.1	0.22	0.12	0.79	6.22	0.28	0.146666667	2.43
Glyur000141s00009832	Glyur000141s00009832	-	2.267	1.180837523	0.000665733	0.014806073	yes	up	16.96	10.91	11.42	28.63	41.75	20.2	13.09666667	30.19333333
Glyur004208s00038577	Glyur004208s00038577	-	254.957	7.994112324	0.000673626	0.014933142	yes	up	0	0	0	0	1.29	6.64	0	2.643333333
Glyur000773s00021453	Glyur000773s00021453	-	5.981	2.580330115	0.000675617	0.014961127	yes	up	1.12	1.73	1.03	5.29	11.72	7.2	1.293333333	8.07
Glyur000783s00023117	Glyur000783s00023117	-	0.44	-1.185782384	0.000677108	0.014961896	yes	down	137.29	91.87	72.31	57.32	31.3	38.6	100.49	42.40666667
Glyur000085s00008886	Glyur000085s00008886	-	3.306	1.725304061	0.000676631	0.014961896	yes	up	9.55	23.67	11.71	68.92	46.78	34.27	14.97666667	49.99
Glyur000354s00015206	Glyur000354s00015206	-	0.147	-2.764603388	0.000681255	0.015037365	yes	down	1.62	0.45	1.06	0.08	0.17	0.2	1.043333333	0.15
Glyur000638s00037802	Glyur000638s00037802	-	5.079	2.344601035	0.000687381	0.015156304	yes	up	0.21	0.21	0.25	1.06	0.79	1.54	0.223333333	1.13
Glyur000031s00004336	Glyur000031s00004336	-	0.375	-1.415093503	0.00069747	0.015355184	yes	down	11.34	6.89	6.54	2.61	4.41	1.93	8.256666667	2.983333333
Glyur000374s00017954	Glyur000374s00017954	-	6.47	2.693758897	0.000697895	0.015355184	yes	up	85.99	1328.64	1392.21	5013.72	5948.41	8417.88	935.6133333	6460.003333
Glyur001277s00024297	Glyur001277s00024297	-	2.659	1.410767247	0.000700887	0.015404519	yes	up	34.78	46.9	36.31	151.89	68.89	87.74	39.33	102.84
Glyur000021s00002688	Glyur000021s00002688	-	6.656	2.734552653	0.000703506	0.015445563	yes	up	1.6	0.06	0.48	2.4	2.79	7.54	0.713333333	4.243333333
Glyur000574s00030971	Glyur000574s00030971	-	4.402	2.138159963	0.000708726	0.015527004	yes	up	24.64	100.05	37.54	351.17	126.57	251.25	54.07666667	242.9966667
Glyur001023s00038985	Glyur001023s00038985	-	0.136	-2.882097974	0.000713003	0.015604052	yes	down	1.59	2.36	1.71	0.23	0.53	0.06	1.886666667	0.273333333
Glyur003449s00039863	Glyur003449s00039863	-	3.523	1.81690114	0.00071488	0.0156285	yes	up	16.75	25.69	16.71	113.59	40.67	41.69	19.71666667	65.31666667
Glyur002055s00039240	Glyur002055s00039240	-	4.132	2.04679139	0.000733554	0.015968785	yes	up	26.98	18.67	23.02	59.93	32.88	190.5	22.89	94.43666667
Glyur001641s00044971	Glyur001641s00044971	-	2.133	1.092758261	0.000743831	0.016175383	yes	up	2.74	1.05	0.84	3.94	2.89	2.42	1.543333333	3.083333333
Glyur000680s00022881	Glyur000680s00022881	-	0.484	-1.045824708	0.000758379	0.016461925	yes	down	117.75	47.25	77.92	35.3	39.11	40.03	80.97333333	38.14666667
Glyur001361s00032684	Glyur001361s00032684	-	2.342	1.227901749	0.000762349	0.016521547	yes	up	25.89	22.56	20.34	29.21	75.64	57.33	22.93	54.06
Glyur000258s00015280	Glyur000258s00015280	-	2.732	1.450092312	0.000762966	0.016521547	yes	up	6.45	3.81	7.52	17.19	10.98	12.78	5.926666667	13.65
Glyur007618s00047434	Glyur007618s00047434	-	0.225	-2.154687366	0.000772931	0.016702145	yes	down	149.92	71.2	61.3	38.38	12.99	9.46	94.14	20.27666667
Glyur000279s00013258	Glyur000279s00013258	-	6.342	2.664915855	0.000776181	0.016754755	yes	up	0.7	1.74	3.81	9.34	4.24	26.82	2.083333333	13.46666667
Glyur000596s00021309	Glyur000596s00021309	-	5.435	2.442204771	0.000778245	0.016781681	yes	up	0.52	0.27	0.61	2.97	3.29	1.17	0.466666667	2.476666667
Glyur000022s00002070	Glyur000022s00002070	-	0.256	-1.968601575	0.000779223	0.016785146	yes	down	3.73	2.44	2.42	0.84	0.27	1	2.863333333	0.703333333
Glyur000065s00004262	Glyur000065s00004262	-	0.421	-1.24863771	0.000792295	0.017048861	yes	down	32.45	16.1	16.71	5.84	5.35	11.02	21.75333333	7.403333333
Glyur000167s00012277	Glyur000167s00012277	-	18.698	4.224825092	0.000794455	0.017077459	yes	up	0.07	0.11	0.51	0.19	0.67	11.7	0.23	4.186666667
Glyur000001s00000116	Glyur000001s00000116	-	0.421	-1.247304299	0.000797537	0.017090074	yes	down	30.76	13.42	16.61	8.19	8.43	7.61	20.26333333	8.076666667
Glyur000789s00034744	Glyur000789s00034744	-	0.01	-6.675842301	0.000796547	0.017090074	yes	down	0.62	11.07	0.43	0	0	0.13	4.04	0.043333333
Glyur000027s00001539	Glyur000027s00001539	-	2.291	1.196160184	0.000802616	0.01716312	yes	up	1.11	1.42	1.58	2.54	3.18	3.71	1.37	3.143333333
Glyur004199s00038361	Glyur004199s00038361	-	7.335	2.874800265	0.000802131	0.01716312	yes	up	1.7	8.72	3.32	73.36	3.62	43.24	4.58	40.07333333
Glyur000152s00012726	Glyur000152s00012726	-	0.04	-4.626278269	0.000813538	0.017270876	yes	down	5.94	0.11	1.49	0.13	0.14	0	2.513333333	0.09
Glyur000026s00001865	Glyur000026s00001865	-	57.15	5.836693383	0.000812003	0.017270876	yes	up	0	0.06	0	0.18	0.35	3.2	0.02	1.243333333
Glyur000277s00017307	Glyur000277s00017307	-	0.449	-1.154532378	0.000812765	0.017270876	yes	down	13.61	9.24	8.74	4.11	3.77	6.33	10.53	4.736666667
Glyur001718s00031993	Glyur001718s00031993	-	2.864	1.517801554	0.000810402	0.017270876	yes	up	2.43	4.47	4.85	14.87	9	9.5	3.916666667	11.12333333
Glyur001818s00030082	Glyur001818s00030082	-	0.259	-1.946928172	0.000816967	0.017325774	yes	down	12.58	19.4	5.45	2.45	2.52	4.89	12.47666667	3.286666667
Glyur000376s00018680	Glyur000376s00018680	-	0.437	-1.193541363	0.000818899	0.017330967	yes	down	3729.88	2227.88	1554.3	1220.27	1105.38	866.35	2504.02	1064
Glyur003694s00042884	Glyur003694s00042884	-	0.011	-6.465253427	0.000825708	0.01745709	yes	down	0.14	2.22	4.16	0	0.13	0	2.173333333	0.043333333
Glyur000123s00008440	Glyur000123s00008440	-	2.232	1.158375657	0.000829219	0.017513309	yes	up	14.26	16.29	23.05	45.81	29.96	42.43	17.86666667	39.4
Glyur000512s00017074	Glyur000512s00017074	-	0.411	-1.282087373	0.000837069	0.017624752	yes	down	41.84	40.98	80.73	26.53	18.63	20.98	54.51666667	22.04666667
Glyur001089s00021507	Glyur001089s00021507	-	0.467	-1.097425525	0.000841136	0.017692257	yes	down	4.61	4.09	3.9	1.32	2.23	2.29	4.2	1.946666667
Glyur000114s00010459	Glyur000114s00010459	-	28.091	4.812034688	0.000849293	0.017814248	yes	up	0	0.28	0	2.9	4.94	0.63	0.093333333	2.823333333
Glyur000162s00009892	Glyur000162s00009892	-	0.197	-2.342087206	0.000849536	0.017814248	yes	down	11.83	5.4	3.08	1.49	1.61	0.77	6.77	1.29
Glyur000703s00022107	Glyur000703s00022107	-	0.484	-1.045512428	0.000851053	0.017827865	yes	down	42.38	19.47	34.08	11.2	17.39	16.64	31.97666667	15.07666667
Glyur000094s00007841	Glyur000094s00007841	-	4.025	2.009127327	0.000857868	0.017915844	yes	up	11.31	4.95	2.23	6.89	4.33	21.75	6.163333333	10.99
Glyur001982s00031838	Glyur001982s00031838	-	2.132	1.091940552	0.000857071	0.017915844	yes	up	4.88	6.64	6.67	10.76	16.62	11.58	6.063333333	12.98666667
Glyur000062s00005468	Glyur000062s00005468	-	4.624	2.209173522	0.000862362	0.017954954	yes	up	1.1	5.52	7	18.23	14.89	30.99	4.54	21.37
Glyur000210s00014430	Glyur000210s00014430	-	3.463	1.79181866	0.00086773	0.018030187	yes	up	3.02	10.29	5.38	30.48	23.03	18.9	6.23	24.13666667
Glyur000503s00017774	Glyur000503s00017774	-	6.314	2.658663013	0.000870253	0.018064335	yes	up	0.5	3.96	2.01	24.85	11.3	5.01	2.156666667	13.72
Glyur001643s00028423	Glyur001643s00028423	-	44.057	5.461284655	0.000881522	0.018261364	yes	up	0	0	1.24	11.4	5.77	41.82	0.413333333	19.66333333
Glyur000165s00008507	Glyur000165s00008507	-	0.14	-2.83195023	0.000891225	0.01839202	yes	down	35.11	26.54	31.47	1.69	3.51	8.6	31.04	4.6
Glyur000670s00020744	Glyur000670s00020744	-	5.176	2.371821602	0.000891409	0.01839202	yes	up	1.34	2.01	1.46	14.67	6.03	3.72	1.603333333	8.14
Glyur000144s00012218	Glyur000144s00012218	-	0.172	-2.541459033	0.000890373	0.01839202	yes	down	15.39	5.11	3.55	1.18	0.59	3.45	8.016666667	1.74
Glyur001491s00036608	Glyur001491s00036608	-	0.436	-1.198414707	0.000899959	0.018512679	yes	down	9.42	7.17	5.88	3.35	3.63	2.75	7.49	3.243333333
Glyur002948s00043488	Glyur002948s00043488	-	0.408	-1.293007886	0.000899344	0.018512679	yes	down	45.49	62.62	33.57	17.06	26.72	14.37	47.22666667	19.38333333
Glyur000482s00021741	Glyur000482s00021741	-	2.99	1.580340559	0.000907972	0.01864018	yes	up	2.95	1.52	2.97	10.22	5.59	5.52	2.48	7.11
Glyur000556s00025895	Glyur000556s00025895	-	3.042	1.604795477	0.000917134	0.018809488	yes	up	6.32	1.81	3.19	6.76	14.38	11.78	3.773333333	10.97333333
Glyur000119s00012143	Glyur000119s00012143	-	2.373	1.246603206	0.000924326	0.018938087	yes	up	3.57	6.36	4.76	12.73	10.68	11.55	4.896666667	11.65333333
Glyur000002s00000358	Glyur000002s00000358	-	3.01	1.589727982	0.000925545	0.018944171	yes	up	0.49	0.96	0.57	1.87	2.31	1.95	0.673333333	2.043333333
Glyur000107s00007216	Glyur000107s00007216	-	0.401	-1.316985534	0.000928888	0.018987703	yes	down	51.66	40.71	62.97	25.4	11.66	24.25	51.78	20.43666667
Glyur000678s00024758	Glyur000678s00024758	-	0.464	-1.107336203	0.00092952	0.018987703	yes	down	83.37	41.38	50.86	19.52	31.46	32.18	58.53666667	27.72
Glyur000391s00016047	Glyur000391s00016047	-	3.022	1.595670017	0.000931225	0.019003649	yes	up	1.76	1.13	1.73	3.07	4.88	5.97	1.54	4.64
Glyur005832s00043834	Glyur005832s00043834	-	3.762	1.911372372	0.000939212	0.019129302	yes	up	0.56	0.69	0.75	2.57	3.04	1.92	0.666666667	2.51
Glyur000231s00022070	Glyur000231s00022070	-	2.449	1.291969103	0.000945635	0.019221365	yes	up	32.83	25.89	64.75	86.79	93.58	109.71	41.15666667	96.69333333
Glyur000034s00002905	Glyur000034s00002905	-	0.342	-1.548053062	0.000954191	0.019376109	yes	down	307.22	89.82	126.46	51.71	80.01	38.59	174.5	56.77
Glyur000182s00014540	Glyur000182s00014540	-	0.398	-1.330946092	0.000955379	0.01938108	yes	down	44.04	14.97	40.74	11.57	15.49	11.13	33.25	12.73
Glyur000132s00015926	Glyur000132s00015926	-	3.802	1.926911807	0.00095884	0.019432118	yes	up	8.52	7.07	29.14	61.43	63.09	45.49	14.91	56.67
Glyur002303s00038705	Glyur002303s00038705	-	0.318	-1.650847889	0.000960964	0.01943682	yes	down	39.04	10.26	27.88	9.27	8	6.13	25.72666667	7.8
Glyur000069s00004064	Glyur000069s00004064	-	2.464	1.300881606	0.000960505	0.01943682	yes	up	6.83	8.64	6.59	18.83	11.61	25.08	7.353333333	18.50666667
Glyur000038s00004507	Glyur000038s00004507	-	6.115	2.612282013	0.000974312	0.019650615	yes	up	5.55	0.58	1.41	33.42	4.75	9.78	2.513333333	15.98333333
Glyur000035s00004967	Glyur000035s00004967	-	0.197	-2.341549199	0.000980483	0.019719977	yes	down	6.1	24.34	6.58	2.92	1.77	2.87	12.34	2.52
Glyur000057s00009006	Glyur000057s00009006	-	10.074	3.332505538	0.000980721	0.019719977	yes	up	0.03	0.2	0.39	3.27	0.66	1.79	0.206666667	1.906666667
Glyur000388s00027959	Glyur000388s00027959	-	0.477	-1.067705994	0.000984495	0.019765602	yes	down	17.34	12.11	15.05	6.27	8.66	4.88	14.83333333	6.603333333
Glyur000097s00008295	Glyur000097s00008295	-	3.815	1.931578368	0.000984914	0.019765602	yes	up	11.17	20.22	45.52	71.06	166.73	52.01	25.63666667	96.6
Glyur001176s00030761	Glyur001176s00030761	-	0.021	-5.57535821	0.000986812	0.019784385	yes	down	5.94	4.92	0	0	0.08	0.04	3.62	0.04
Glyur000413s00015473	Glyur000413s00015473	-	2.691	1.427950387	0.000989786	0.019824653	yes	up	2.2	2.21	1.4	5.43	4.13	5.82	1.936666667	5.126666667
Glyur000105s00014189	Glyur000105s00014189	-	2.258	1.17533223	0.000995449	0.01991867	yes	up	7.69	9.26	8.1	22.45	19.63	14.13	8.35	18.73666667
Glyur000089s00008779	Glyur000089s00008779	-	2.434	1.283072153	0.000998969	0.019935562	yes	up	11.74	12.97	15.62	34.44	43.37	20.11	13.44333333	32.64
Glyur000872s00034605	Glyur000872s00034605	-	4.166	2.058814009	0.000999203	0.019935562	yes	up	30.88	139.82	103.47	302.65	216.62	661.69	91.39	393.6533333
Glyur000036s00004652	Glyur000036s00004652	-	2.049	1.035248075	0.001001755	0.019967087	yes	up	11.62	15.37	13.79	31.25	28.99	22.87	13.59333333	27.70333333
Glyur000129s00012448	Glyur000129s00012448	-	0.44	-1.185370612	0.001005222	0.020000653	yes	down	8.17	10.89	8.4	4.95	3.54	3.46	9.153333333	3.983333333
Glyur001308s00033687	Glyur001308s00033687	-	0.384	-1.379917231	0.001005386	0.020000653	yes	down	2.33	2.2	1.87	0.66	0.94	0.84	2.133333333	0.813333333
Glyur000514s00017587	Glyur000514s00017587	-	0.265	-1.915282873	0.001011629	0.020085973	yes	down	25.54	7.36	8.77	4.28	3.88	2.13	13.89	3.43
Glyur001019s00033946	Glyur001019s00033946	-	2.85	1.510810572	0.001014513	0.020123783	yes	up	5.45	4.84	6.56	22.3	9.32	13.23	5.616666667	14.95
Glyur000022s00001972	Glyur000022s00001972	-	3.658	1.871051409	0.001015747	0.020128833	yes	up	15.09	4.69	5.46	37.97	15.61	33.94	8.413333333	29.17333333
Glyur000435s00027240	Glyur000435s00027240	-	3.583	1.84097616	0.001018278	0.020159548	yes	up	2.63	2.66	6.45	15.52	15.56	12.46	3.913333333	14.51333333
Glyur000086s00011499	Glyur000086s00011499	-	0.207	-2.270513087	0.001020234	0.020174558	yes	down	192.14	165.19	59.07	21	46.86	24.79	138.8	30.88333333
Glyur000073s00007764	Glyur000073s00007764	-	2.589	1.372418058	0.001021	0.020174558	yes	up	8.64	4.51	12.67	23.93	18.39	22.73	8.606666667	21.68333333
Glyur000700s00037060	Glyur000700s00037060	-	0.373	-1.421652083	0.001028766	0.02028901	yes	down	18.16	26.91	16.86	5.64	10.23	8.01	20.64333333	7.96
Glyur002035s00038561	Glyur002035s00038561	-	0.044	-4.495888849	0.001028292	0.02028901	yes	down	2.66	7.22	0.08	0.04	0.27	0.15	3.32	0.153333333
Glyur002399s00033213	Glyur002399s00033213	-	2.09	1.06375716	0.001033924	0.020365243	yes	up	6.73	4.74	3.94	9.74	9.73	12.19	5.136666667	10.55333333
Glyur000466s00022900	Glyur000466s00022900	-	0.115	-3.122277888	0.001034614	0.020365243	yes	down	2.66	7.93	1.92	0.45	0.66	0.4	4.17	0.503333333
Glyur000122s00010169	Glyur000122s00010169	-	3.086	1.625796017	0.001042188	0.020494708	yes	up	2.6	7.88	6.36	12.96	22.89	17.62	5.613333333	17.82333333
Glyur002291s00037462	Glyur002291s00037462	-	0.415	-1.26951504	0.001053813	0.020703499	yes	down	1672.08	3370.32	2059.79	800.93	1595.75	1020.44	2367.396667	1139.04
Glyur000144s00012237	Glyur000144s00012237	-	0.475	-1.072643791	0.001060276	0.020770891	yes	down	307.23	125.51	168.78	83.31	95.56	100.48	200.5066667	93.11666667
Glyur000385s00019810	Glyur000385s00019810	-	0.211	-2.247039804	0.001064156	0.020807236	yes	down	24.89	3.7	6.75	2.09	2.1	2.72	11.78	2.303333333
Glyur000055s00004569	Glyur000055s00004569	-	0.447	-1.161934015	0.001066482	0.02083289	yes	down	28.38	12.2	19.95	8.22	7.87	10.22	20.17666667	8.77
Glyur000068s00006821	Glyur000068s00006821	-	2.554	1.352986072	0.001072548	0.020898849	yes	up	2.94	1.06	1.94	5.71	4.12	4.6	1.98	4.81
Glyur002064s00038945	Glyur002064s00038945	-	0.494	-1.018418337	0.001070942	0.020898849	yes	down	6.37	3.38	5.52	1.92	2.65	3.25	5.09	2.606666667
Glyur000734s00026332	Glyur000734s00026332	-	0.279	-1.841832802	0.001072909	0.020898849	yes	down	24.82	11.9	11.43	2.23	7.86	3.25	16.05	4.446666667
Glyur000296s00018762	Glyur000296s00018762	-	2.571	1.36254576	0.001078758	0.020966562	yes	up	2.31	1.26	1.59	3.72	3.87	5.33	1.72	4.306666667
Glyur001163s00025207	Glyur001163s00025207	-	3.658	1.871061501	0.001079446	0.020966562	yes	up	2.49	4.3	3.22	13.16	5.65	16.22	3.336666667	11.67666667
Glyur000772s00033983	Glyur000772s00033983	-	3.5	1.807173355	0.001078723	0.020966562	yes	up	5.06	8.61	5.34	14.43	12.15	41.34	6.336666667	22.64
Glyur000886s00024459	Glyur000886s00024459	-	3.001	1.585330979	0.001091477	0.021160248	yes	up	24.09	25.04	23.88	43.95	37.87	121.46	24.33666667	67.76
Glyur002039s00041968	Glyur002039s00041968	-	0.162	-2.623982617	0.001095467	0.02121757	yes	down	22.06	17.95	4.22	3.33	3.13	0.44	14.74333333	2.3
Glyur000854s00021818	Glyur000854s00021818	-	0.31	-1.690214774	0.001105937	0.021380059	yes	down	15.87	8.99	12.56	3.69	5.83	1.92	12.47333333	3.813333333
Glyur000703s00022099	Glyur000703s00022099	-	0.247	-2.017656497	0.001120246	0.021636329	yes	down	32.33	18.39	10.5	3.59	9.24	1.98	20.40666667	4.936666667
Glyur000002s00000356	Glyur000002s00000356	-	2.588	1.372090192	0.001122098	0.021651747	yes	up	14.41	24.67	20.33	71.04	38.07	42.72	19.80333333	50.61
Glyur002588s00040670	Glyur002588s00040670	-	0.036	-4.782140679	0.001126981	0.02171754	yes	down	0.32	2.96	0.64	0.08	0.03	0	1.306666667	0.036666667
Glyur000630s00024940	Glyur000630s00024940	-	21.042	4.395212394	0.001127621	0.02171754	yes	up	0	0.21	0.04	1.98	1.04	0.34	0.083333333	1.12
Glyur000504s00018083	Glyur000504s00018083	-	0.488	-1.034368182	0.001130489	0.021750226	yes	down	56.51	23.59	37.87	15.5	20.51	20.07	39.32333333	18.69333333
Glyur000423s00024443	Glyur000423s00024443	-	29.353	4.875455612	0.001132493	0.021750226	yes	up	0.07	0.09	0	0.2	1.32	3	0.053333333	1.506666667
Glyur002949s00046127	Glyur002949s00046127	-	0.286	-1.806741199	0.001136571	0.021808155	yes	down	24.54	34.35	13.72	2.91	9.05	9.4	24.20333333	7.12
Glyur000606s00017345	Glyur000606s00017345	-	24.384	4.607869658	0.001138471	0.021824234	yes	up	0.2	8.8	8.95	310.21	60.84	64.34	5.983333333	145.13
Glyur002759s00037157	Glyur002759s00037157	-	4.759	2.250708318	0.00114072	0.021846971	yes	up	0.98	0.29	0.56	1.53	5.45	1.46	0.61	2.813333333
Glyur000252s00012681	Glyur000252s00012681	-	2.878	1.524900836	0.001146293	0.021892495	yes	up	20.94	20.92	30.03	47.46	41.72	119.55	23.96333333	69.57666667
Glyur004823s00043161	Glyur004823s00043161	-	2.877	1.524433058	0.001149291	0.021925547	yes	up	26.55	83.51	56.28	140.86	159.63	187.85	55.44666667	162.78
Glyur000217s00014862	Glyur000217s00014862	-	35.079	5.13252229	0.001152051	0.021925547	yes	up	0	0	3.1	33.91	18.51	68.18	1.033333333	40.2
Glyur000042s00005105	Glyur000042s00005105	-	9.15	3.193723317	0.001152292	0.021925547	yes	up	0.59	0.21	0.15	0.88	1.7	5.91	0.316666667	2.83
Glyur000012s00000559	Glyur000012s00000559	-	0.314	-1.669726373	0.001151352	0.021925547	yes	down	464.37	104.56	323.26	97.59	114.48	54.83	297.3966667	88.96666667
Glyur004130s00046229	Glyur004130s00046229	-	0.254	-1.9774837	0.001157882	0.022011539	yes	down	33.9	15.25	6.03	2.49	5.65	5.51	18.39333333	4.55
Glyur000117s00007628	Glyur000117s00007628	-	4.36	2.124364145	0.001159397	0.022019973	yes	up	1.16	1.47	3.2	6.54	4.66	14.4	1.943333333	8.533333333
Glyur000002s00000269	Glyur000002s00000269	-	5.138	2.361165915	0.001163052	0.022068997	yes	up	0.34	0.7	0.26	3.49	1.32	1.79	0.433333333	2.2
Glyur000147s00013849	Glyur000147s00013849	-	0.162	-2.629209289	0.001168952	0.022160485	yes	down	1	7.11	7.04	0.61	1.06	0.89	5.05	0.853333333
Glyur000163s00011130	Glyur000163s00011130	-	0.045	-4.485024671	0.001172858	0.022214036	yes	down	168.97	112.34	7.91	4.6	9.59	0	96.40666667	4.73
Glyur002131s00035386	Glyur002131s00035386	-	3.289	1.717763649	0.001193445	0.02258314	yes	up	4.29	0.98	1.77	7.85	8.36	5.66	2.346666667	7.29
Glyur002010s00046960	Glyur002010s00046960	-	0.005	-7.598363221	0.001195691	0.022604823	yes	down	7.64	0	4.22	0	0	0	3.953333333	0
Glyur000055s00004574	Glyur000055s00004574	-	2.559	1.355319666	0.001204516	0.022750735	yes	up	29.85	26.35	22.94	44.36	49.1	111.07	26.38	68.17666667
Glyur000623s00024143	Glyur000623s00024143	-	8.305	3.054050319	0.001208418	0.022761668	yes	up	2.5	1.28	7.82	4.95	119.89	1.68	3.866666667	42.17333333
Glyur000271s00015181	Glyur000271s00015181	-	3.729	1.898733306	0.001207401	0.022761668	yes	up	1.16	3.52	2.58	5.04	4.22	10.83	2.42	6.696666667
Glyur001384s00028566	Glyur001384s00028566	-	0.449	-1.156100557	0.001206806	0.022761668	yes	down	63.71	51	49.77	29.32	31.38	16.37	54.82666667	25.69
Glyur000010s00000973	Glyur000010s00000973	-	10.098	3.336025374	0.001210195	0.022774278	yes	up	0.38	0	0.63	2.88	2.06	4	0.336666667	2.98
Glyur000479s00019709	Glyur000479s00019709	-	5.553	2.47338764	0.001213636	0.022818132	yes	up	2.64	4.12	2.2	17.58	30.24	2.16	2.986666667	16.66
Glyur000959s00024501	Glyur000959s00024501	-	0.118	-3.080752589	0.001215438	0.022831128	yes	down	4.47	36.94	2.94	1.04	0.8	2.1	14.78333333	1.313333333
Glyur000067s00006344	Glyur000067s00006344	-	0.315	-1.665819859	0.001221356	0.022921343	yes	down	12.51	7.16	3.96	1.72	3.3	2.34	7.876666667	2.453333333
Glyur000301s00024497	Glyur000301s00024497	-	73.688	6.203366112	0.001225678	0.022981466	yes	up	0	0	0	0.83	0.71	0.28	0	0.606666667
Glyur003262s00037817	Glyur003262s00037817	-	98.687	6.624792513	0.001235745	0.023108335	yes	up	0.1	16.23	0.55	1684.27	15.86	256.69	5.626666667	652.2733333
Glyur001832s00043227	Glyur001832s00043227	-	7.762	2.956356805	0.001235818	0.023108335	yes	up	0.62	1.83	8.87	27.97	7.71	52.52	3.773333333	29.4
Glyur000412s00023289	Glyur000412s00023289	-	2.304	1.204123849	0.001246183	0.023259824	yes	up	6.67	4	4.5	11	15.11	7.55	5.056666667	11.22
Glyur000576s00032490	Glyur000576s00032490	-	280.47	8.13170065	0.001255772	0.023417521	yes	up	0.06	0	0.06	0	7.76	28.93	0.04	12.23
Glyur000245s00014694	Glyur000245s00014694	-	2.07	1.049917302	0.001257321	0.023425156	yes	up	7.87	5.18	5.7	11.57	9.62	22.69	6.25	14.62666667
Glyur000122s00010218	Glyur000122s00010218	-	52.851	5.723860002	0.001268863	0.023597407	yes	up	0.05	0	0	0.81	0.24	1.79	0.016666667	0.946666667
Glyur000775s00025733	Glyur000775s00025733	-	5.361	2.422402495	0.001278998	0.023764384	yes	up	7.53	2.37	6.93	10.83	11.15	71.59	5.61	31.19
Glyur000227s00015103	Glyur000227s00015103	-	4.241	2.084404361	0.001299082	0.024093981	yes	up	19.23	43.16	60.15	107.63	74.64	355.8	40.84666667	179.3566667
Glyur001242s00026119	Glyur001242s00026119	-	2.172	1.118692542	0.00131466	0.024360923	yes	up	12.44	9.27	19.82	20.21	32.85	38.02	13.84333333	30.36
Glyur006907s00040785	Glyur006907s00040785	-	0.114	-3.12878363	0.001323339	0.024473831	yes	down	2.73	39.82	4.35	1.43	2.94	1.78	15.63333333	2.05
Glyur001876s00033000	Glyur001876s00033000	-	3.664	1.87355415	0.00132591	0.024481091	yes	up	5.14	1.61	2.71	12.05	16.63	4.2	3.153333333	10.96
Glyur000028s00003504	Glyur000028s00003504	-	2.408	1.267668312	0.001339201	0.024682143	yes	up	127.13	169.95	173.45	261.83	284.51	611.32	156.8433333	385.8866667
Glyur000983s00021689	Glyur000983s00021689	-	4.18	2.063514166	0.001344302	0.024739072	yes	up	1.9	2.7	4.41	12.63	20.02	5.41	3.003333333	12.68666667
Glyur000444s00022242	Glyur000444s00022242	-	0.146	-2.780205808	0.00134808	0.024779115	yes	down	5.96	84.93	116	9.61	6.07	15.75	68.96333333	10.47666667
Glyur000001s00000199	Glyur000001s00000199	-	4.973	2.314249709	0.001349505	0.024783136	yes	up	4.35	1.17	5.3	8.3	9.73	35.82	3.606666667	17.95
Glyur000029s00003593	Glyur000029s00003593	-	0.466	-1.102495069	0.001351734	0.0248019	yes	down	15.58	7.79	11.66	3.82	7.5	4.59	11.67666667	5.303333333
Glyur000320s00014335	Glyur000320s00014335	-	3.61	1.851912255	0.001365924	0.024995323	yes	up	5.71	3.4	6.21	28.89	17.76	5.95	5.106666667	17.53333333
Glyur000116s00009253	Glyur000116s00009253	-	2.021	1.01541503	0.001367253	0.02499738	yes	up	57.86	54.57	46.16	83.34	153.71	81.79	52.86333333	106.28
Glyur000280s00015694	Glyur000280s00015694	-	0.467	-1.098915248	0.001374571	0.025086534	yes	down	13.36	14.82	9.47	6.45	6.53	4.4	12.55	5.793333333
Glyur000335s00017451	Glyur000335s00017451	-	5.636	2.494710124	0.001384847	0.025230466	yes	up	0.31	3.35	2.67	14.58	14.59	7.58	2.11	12.25
Glyur000183s00013050	Glyur000183s00013050	-	3.664	1.873514117	0.001384913	0.025230466	yes	up	3.92	12.5	9.02	41.35	37.58	15.38	8.48	31.43666667
Glyur004037s00039974	Glyur004037s00039974	-	0.371	-1.429345528	0.001390395	0.025307892	yes	down	23.57	25.28	9.18	7.56	7.47	6.29	19.34333333	7.106666667
Glyur000172s00014905	Glyur000172s00014905	-	2.801	1.486172758	0.001394934	0.025368046	yes	up	3.68	3.59	5.46	10.12	17.59	8.32	4.243333333	12.01
Glyur002883s00039141	Glyur002883s00039141	-	2.717	1.442195969	0.001397801	0.02537527	yes	up	20.94	17.06	12.26	55.91	55.46	22.73	16.75333333	44.7
Glyur000927s00024254	Glyur000927s00024254	-	3.224	1.688839827	0.001403029	0.025425259	yes	up	2.3	1.52	3.45	7.45	8.43	9.92	2.423333333	8.6
Glyur000150s00014574	Glyur000150s00014574	-	0.086	-3.54763907	0.001407275	0.025457316	yes	down	8.91	9.86	11.87	0.39	0	2.34	10.21333333	0.91
Glyur000189s00009616	Glyur000189s00009616	-	4.6	2.201774587	0.001414023	0.025534428	yes	up	0.55	0.15	0.52	2	0.93	2.48	0.406666667	1.803333333
Glyur001465s00037364	Glyur001465s00037364	-	0.201	-2.317366498	0.001419136	0.025602459	yes	down	19.3	24.02	5.94	1.88	6.02	3.81	16.42	3.903333333
Glyur000440s00021860	Glyur000440s00021860	-	4.308	2.106913703	0.001420282	0.025602459	yes	up	2.53	3.48	3.44	7.38	5.23	29.34	3.15	13.98333333
Glyur006160s00046644	Glyur006160s00046644	-	15.035	3.910223094	0.00142871	0.025686772	yes	up	0	0.86	0.27	11.67	4.45	1.32	0.376666667	5.813333333
Glyur000586s00021833	Glyur000586s00021833	-	0.191	-2.390526479	0.001431128	0.025707756	yes	down	8.2	7.25	29.7	1.9	1.28	5.46	15.05	2.88
Glyur000195s00012866	Glyur000195s00012866	-	3.963	1.986556956	0.001435417	0.025762293	yes	up	6.69	2.7	3.08	4.78	28.56	15.43	4.156666667	16.25666667
Glyur000139s00009265	Glyur000139s00009265	-	0.35	-1.51320519	0.001440553	0.025809383	yes	down	15.95	22.09	8.54	4.07	6.81	5.7	15.52666667	5.526666667
Glyur001551s00039801	Glyur001551s00039801	-	2.44	1.287040324	0.00143961	0.025809383	yes	up	2.3	1.54	2.31	5.4	6.04	3.17	2.05	4.87
Glyur000106s00011719	Glyur000106s00011719	-	5.896	2.559636655	0.001444526	0.025858028	yes	up	0.14	0.33	0.31	1.7	0.61	2.35	0.26	1.553333333
Glyur000119s00012152	Glyur000119s00012152	-	5.26	2.395185427	0.00144806	0.025876204	yes	up	1.61	0.57	0.81	3.73	4.61	7.21	0.996666667	5.183333333
Glyur000227s00015122	Glyur000227s00015122	-	0.126	-2.99206206	0.001446996	0.025876204	yes	down	2.95	51.14	7.56	2.44	3.37	2.52	20.55	2.776666667
Glyur000063s00005866	Glyur000063s00005866	-	0.327	-1.611191721	0.001451935	0.025900396	yes	down	4.88	4.46	8.55	2.14	2.54	1.09	5.963333333	1.923333333
Glyur000008s00001293	Glyur000008s00001293	-	4.234	2.081901469	0.001451588	0.025900396	yes	up	36.67	14.24	17.37	139.14	112.97	21.63	22.76	91.24666667
Glyur000003s00001223	Glyur000003s00001223	-	11.05	3.465949491	0.001460871	0.025992125	yes	up	0.11	0.21	0.19	1.43	0.23	3.97	0.17	1.876666667
Glyur000753s00021281	Glyur000753s00021281	-	2.957	1.56434571	0.001460314	0.025992125	yes	up	4.81	7.75	5.19	24.48	17.56	10.12	5.916666667	17.38666667
Glyur001829s00033200	Glyur001829s00033200	-	7.306	2.869009552	0.001463445	0.025992907	yes	up	0.28	0.19	0.07	1.11	0.7	2.05	0.18	1.286666667
Glyur000535s00027362	Glyur000535s00027362	-	0.302	-1.725046942	0.001462673	0.025992907	yes	down	9.81	16.61	7.14	2.96	1.79	5.5	11.18666667	3.416666667
Glyur000218s00011642	Glyur000218s00011642	-	2.512	1.328598929	0.001468081	0.026030246	yes	up	36.14	23.75	44	126.53	63.51	73.11	34.63	87.71666667
Glyur001001s00027978	Glyur001001s00027978	-	3.456	1.789288564	0.001470698	0.026040481	yes	up	10.78	4.35	6.22	18.35	45.81	10.62	7.116666667	24.92666667
Glyur000126s00013663	Glyur000126s00013663	-	0.243	-2.042973063	0.001471192	0.026040481	yes	down	4.93	2.76	2.59	0.36	0.73	1.37	3.426666667	0.82
Glyur000101s00010309	Glyur000101s00010309	-	0.484	-1.047914586	0.001476073	0.026104393	yes	down	36.59	17.47	20.24	9.81	15.43	11.22	24.76666667	12.15333333
Glyur000663s00030877	Glyur000663s00030877	-	5.27	2.397716012	0.001484698	0.026234353	yes	up	0.27	0.92	1.21	1.81	4.26	8.18	0.8	4.75
Glyur007025s00044667	Glyur007025s00044667	-	6.251	2.644088601	0.001497853	0.02643293	yes	up	1.8	0.81	1.69	3.25	2.31	21.08	1.433333333	8.88
Glyur000039s00004202	Glyur000039s00004202	-	0.057	-4.140618408	0.001499855	0.026433988	yes	down	18.68	1.68	1.75	0	0.86	0.14	7.37	0.333333333
Glyur000049s00003130	Glyur000049s00003130	-	3.051	1.609287637	0.001511722	0.026620296	yes	up	4.64	3.7	4.69	12.4	7.05	20.03	4.343333333	13.16
Glyur000787s00032057	Glyur000787s00032057	-	0.399	-1.324031794	0.001521112	0.026762722	yes	down	13.12	10.72	21.32	6.25	6.7	3.29	15.05333333	5.413333333
Glyur000755s00017996	Glyur000755s00017996	-	2.221	1.151455491	0.001537859	0.026988054	yes	up	1.64	1.29	1.18	2.85	3.24	2.9	1.37	2.996666667
Glyur000197s00010061	Glyur000197s00010061	-	0.311	-1.685630532	0.001537447	0.026988054	yes	down	8.53	8.55	7.86	2.24	2.04	3.55	8.313333333	2.61
Glyur000506s00021886	Glyur000506s00021886	-	0.429	-1.220389258	0.001547677	0.02711404	yes	down	33.5	22.89	17.35	12.74	11.58	7.21	24.58	10.51
Glyur000364s00018053	Glyur000364s00018053	-	4.767	2.253004177	0.001556023	0.027213841	yes	up	3.31	1.11	3.58	16.2	5.35	15.52	2.666666667	12.35666667
Glyur000046s00004795	Glyur000046s00004795	-	6.13	2.615781544	0.001560356	0.027243253	yes	up	0.26	0.29	0.28	0.85	1.06	2.97	0.276666667	1.626666667
Glyur000151s00010756	Glyur000151s00010756	-	0.434	-1.203044827	0.001560274	0.027243253	yes	down	3.31	2.72	2.01	1.01	1.08	1.34	2.68	1.143333333
Glyur000160s00019157	Glyur000160s00019157	-	0.264	-1.92409318	0.001563887	0.027258589	yes	down	10.3	5	5.07	1.02	0.98	3.05	6.79	1.683333333
Glyur000232s00013751	Glyur000232s00013751	-	3.093	1.629171499	0.001563604	0.027258589	yes	up	5.79	5.93	16.48	28.4	41.74	18.03	9.4	29.39
Glyur000013s00003277	Glyur000013s00003277	-	3.342	1.74080626	0.001569285	0.027329491	yes	up	8.09	16.49	9.91	62.97	30.22	20.92	11.49666667	38.03666667
Glyur003355s00039234	Glyur003355s00039234	-	3.263	1.706371882	0.00157393	0.027378928	yes	up	2.53	4.39	1.35	10.59	9.55	6.98	2.756666667	9.04
Glyur000111s00011065	Glyur000111s00011065	-	0.485	-1.044389799	0.001575163	0.027378928	yes	down	34.96	18.99	21.32	8.18	16.1	11.43	25.09	11.90333333
Glyur000043s00003764	Glyur000043s00003764	-	6.801	2.765728208	0.001580058	0.027401002	yes	up	0.89	1.2	1.8	14.32	9.39	2.77	1.296666667	8.826666667
Glyur000468s00019643	Glyur000468s00019643	-	4.366	2.126449739	0.0015912	0.027570959	yes	up	1.35	0.49	1.22	1.84	2.89	8.48	1.02	4.403333333
Glyur002700s00036108	Glyur002700s00036108	-	0.08	-3.641528971	0.001598731	0.027678109	yes	down	0.74	8.07	2.56	0.21	0.51	0.3	3.79	0.34
Glyur000612s00034939	Glyur000612s00034939	-	0.381	-1.392941628	0.001607009	0.027774626	yes	down	16.3	9.8	11.68	2.6	6.96	4.86	12.59333333	4.806666667
Glyur000131s00013013	Glyur000131s00013013	-	0.156	-2.676537966	0.001610156	0.027790905	yes	down	4.13	23.08	4.27	2.92	0.66	1.44	10.49333333	1.673333333
Glyur000815s00035014	Glyur000815s00035014	-	6.191	2.630244396	0.001610655	0.027790905	yes	up	5.32	30.15	5.31	153.26	79.21	26.56	13.59333333	86.34333333
Glyur000565s00025197	Glyur000565s00025197	-	0.181	-2.463149619	0.001621578	0.02795589	yes	down	5.82	1.32	1.23	0.8	0.52	0.55	2.79	0.623333333
Glyur000005s00001102	Glyur000005s00001102	-	4.234	2.081964235	0.001627377	0.028009334	yes	up	0.86	0.24	1.38	3.38	2.82	4.02	0.826666667	3.406666667
Glyur000080s00008665	Glyur000080s00008665	-	2.378	1.249947494	0.001637317	0.028132831	yes	up	18.59	33.07	15.76	44.45	36.53	58.35	22.47333333	46.44333333
Glyur000127s00009196	Glyur000127s00009196	-	2.534	1.341699192	0.001650953	0.028343432	yes	up	20.61	25.11	23.75	65.44	79.86	33.68	23.15666667	59.66
Glyur001473s00033914	Glyur001473s00033914	-	2.052	1.036712725	0.001652764	0.028350832	yes	up	26.68	23.12	42.53	50.25	79.19	59.14	30.77666667	62.86
Glyur001108s00026758	Glyur001108s00026758	-	21.012	4.393136021	0.00166249	0.028470145	yes	up	0	0.26	0.08	2.99	0.17	4.42	0.113333333	2.526666667
Glyur000008s00001278	Glyur000008s00001278	-	0.315	-1.666178389	0.001674685	0.028655106	yes	down	24.18	6.98	14.61	3.33	7.67	3.04	15.25666667	4.68
Glyur000334s00019188	Glyur000334s00019188	-	4.078	2.027829773	0.001694117	0.028963488	yes	up	1.53	8.24	3.92	24.67	12.79	19.72	4.563333333	19.06
Glyur000421s00024803	Glyur000421s00024803	-	4.053	2.019068132	0.001712364	0.02917835	yes	up	1.17	4.27	2.25	5.18	9.12	21.25	2.563333333	11.85
Glyur000672s00022928	Glyur000672s00022928	-	3.522	1.816520578	0.00171891	0.029265609	yes	up	18.15	29.79	15.87	65.77	135.07	27.92	21.27	76.25333333
Glyur000214s00016020	Glyur000214s00016020	-	172.619	7.431443614	0.001727034	0.029379601	yes	up	0	0	0	0	6.52	10.51	0	5.676666667
Glyur002798s00039291	Glyur002798s00039291	-	0.063	-3.996749292	0.001737455	0.029508024	yes	down	0.39	5.13	3.95	0.32	0	0.24	3.156666667	0.186666667
Glyur001341s00032160	Glyur001341s00032160	-	3.281	1.714346819	0.001739796	0.029523373	yes	up	50.35	62.55	15.38	171.71	89.86	154.26	42.76	138.61
Glyur001325s00032736	Glyur001325s00032736	-	2.097	1.068275716	0.001747008	0.029596888	yes	up	27.15	23.54	35.23	37.72	64.84	84.15	28.64	62.23666667
Glyur000661s00022626	Glyur000661s00022626	-	0.213	-2.228267035	0.00174592	0.029596888	yes	down	3.93	4.22	1.58	0.36	0.59	1.18	3.243333333	0.71
Glyur000326s00025801	Glyur000326s00025801	-	69.489	6.11870631	0.001756563	0.029717823	yes	up	0	0	0.04	0.09	0.3	2.29	0.013333333	0.893333333
Glyur000551s00023179	Glyur000551s00023179	-	2.1	1.070220751	0.001775927	0.029987923	yes	up	4.06	3.48	6.56	9.15	11.75	8.39	4.7	9.763333333
Glyur002299s00036262	Glyur002299s00036262	-	4.196	2.069091272	0.001779958	0.03003131	yes	up	17.78	74.56	26.89	251	181.04	77.31	39.74333333	169.7833333
Glyur000117s00007661	Glyur000117s00007661	-	4.465	2.158643168	0.00179695	0.030243516	yes	up	53.3	33.27	64.66	136.23	544.29	68.56	50.41	249.6933333
Glyur000139s00009262	Glyur000139s00009262	-	0.397	-1.334588198	0.001795704	0.030243516	yes	down	812.42	526.71	707.07	224.04	345.18	542.5	682.0666667	370.5733333
Glyur000154s00013434	Glyur000154s00013434	-	2.415	1.271982589	0.001796369	0.030243516	yes	up	3.9	7.5	6.6	17.82	13.13	12.45	6	14.46666667
Glyur007866s00045887	Glyur007866s00045887	-	2.22	1.150540959	0.00180364	0.030306455	yes	up	11.01	5.1	7.13	15.19	22.06	12.96	7.746666667	16.73666667
Glyur000065s00004258	Glyur000065s00004258	-	18.053	4.174146177	0.001836777	0.030765068	yes	up	0	2.86	3.53	16.87	10.17	100.51	2.13	42.51666667
Glyur000129s00012471	Glyur000129s00012471	-	190.176	7.571191192	0.001836922	0.030765068	yes	up	0	0	0	25.05	6.66	0	0	10.57
Glyur001601s00027178	Glyur001601s00027178	-	0.237	-2.07737352	0.001835366	0.030765068	yes	down	19.17	4.04	12.22	2.66	4.28	1.06	11.81	2.666666667
Glyur000640s00024114	Glyur000640s00024114	-	2.362	1.240017602	0.001839501	0.030783173	yes	up	2.55	1.36	1.51	4.12	4.43	3.9	1.806666667	4.15
Glyur002595s00035350	Glyur002595s00035350	-	3.657	1.870750631	0.001846284	0.030871548	yes	up	2.1	0.54	1.51	6.47	3.25	4.54	1.383333333	4.753333333
Glyur007588s00044422	Glyur007588s00044422	-	11.547	3.529405918	0.001864577	0.031152079	yes	up	2.32	1.54	0	7.85	16.73	25.76	1.286666667	16.78
Glyur000753s00021282	Glyur000753s00021282	-	2.165	1.114522557	0.001869735	0.031187551	yes	up	8.15	5.1	5.77	15.47	10.62	14.1	6.34	13.39666667
Glyur000066s00006232	Glyur000066s00006232	-	2.552	1.351581192	0.001868966	0.031187551	yes	up	20.42	8.33	16.84	43.39	52.81	21.59	15.19666667	39.26333333
Glyur000073s00007758	Glyur000073s00007758	-	0.152	-2.717521219	0.001873807	0.031230109	yes	down	3.38	1.79	2.22	0.2	0.8	0.18	2.463333333	0.393333333
Glyur000461s00027796	Glyur000461s00027796	-	2.205	1.140682662	0.001898215	0.031507378	yes	up	2.97	3.75	5.74	8.84	9.11	9.44	4.153333333	9.13
Glyur000133s00010355	Glyur000133s00010355	-	3.324	1.733063176	0.001896596	0.031507378	yes	up	5.74	8.14	4.99	16.44	9.72	37.3	6.29	21.15333333
Glyur000060s00004782	Glyur000060s00004782	-	0.442	-1.178328317	0.00189603	0.031507378	yes	down	23.35	13.38	13.83	4.53	8.3	9.25	16.85333333	7.36
Glyur000511s00022057	Glyur000511s00022057	-	13.411	3.745397908	0.00189353	0.031507378	yes	up	1.2	0.46	0.44	7.73	19.8	0.31	0.7	9.28
Glyur000872s00034603	Glyur000872s00034603	-	4.321	2.111341437	0.001902185	0.031524107	yes	up	6.77	29.23	13.08	47.82	40.3	147.96	16.36	78.69333333
Glyur000021s00002759	Glyur000021s00002759	-	6.004	2.585926444	0.001912626	0.031646112	yes	up	0.46	0.41	0.74	1.31	1.17	6.91	0.536666667	3.13
Glyur000374s00017936	Glyur000374s00017936	-	226.229	7.821639767	0.001919101	0.031727691	yes	up	0	0	0	0	0.3	6.09	0	2.13
Glyur000211s00017650	Glyur000211s00017650	-	0.432	-1.211443856	0.001922352	0.031743008	yes	down	55.49	24.18	20.69	15.13	15.45	11.81	33.45333333	14.13
Glyur001670s00039738	Glyur001670s00039738	-	3.774	1.916080249	0.001923117	0.031743008	yes	up	4.33	3.19	4.59	9.39	5.8	30.35	4.036666667	15.18
Glyur000026s00001955	Glyur000026s00001955	-	0.091	-3.460868375	0.001941939	0.032015101	yes	down	5.26	0.68	1.89	0.18	0.12	0.26	2.61	0.186666667
Glyur000048s00002242	Glyur000048s00002242	-	0.296	-1.758298944	0.001943506	0.032015101	yes	down	6.78	22.35	12.55	3.16	4.34	5.31	13.89333333	4.27
Glyur000259s00016742	Glyur000259s00016742	-	3.439	1.782071792	0.001946882	0.032032359	yes	up	2.88	2.24	1.13	4.7	4.32	12.29	2.083333333	7.103333333
Glyur000276s00017183	Glyur000276s00017183	-	3.332	1.736218337	0.001981487	0.032549605	yes	up	0.61	1.23	0.81	3.34	2.5	2.31	0.883333333	2.716666667
Glyur000519s00019093	Glyur000519s00019093	-	2.502	1.323138059	0.001989209	0.0326243	yes	up	267.78	581.72	744.28	1403.62	1368.26	1241.17	531.26	1337.683333
Glyur002165s00032072	Glyur002165s00032072	-	5.235	2.388174399	0.001994587	0.032654504	yes	up	0.77	0.76	0.91	3.39	1.05	9.12	0.813333333	4.52
Glyur000626s00022213	Glyur000626s00022213	-	0.169	-2.567172401	0.00199385	0.032654504	yes	down	18.68	20.1	3.28	4.15	0.93	1.59	14.02	2.223333333
Glyur001526s00032536	Glyur001526s00032536	-	2.4	1.262872386	0.001995818	0.032654504	yes	up	5.76	6.97	9.85	20.39	21.77	11.52	7.526666667	17.89333333
Glyur000121s00009706	Glyur000121s00009706	-	3.053	1.610104162	0.002003904	0.03275345	yes	up	20.17	20.56	16.73	89.76	42.76	47.39	19.15333333	59.97
Glyur002492s00047271	Glyur002492s00047271	-	0.296	-1.754403655	0.002005053	0.03275345	yes	down	175.67	341.66	159.36	80.11	90.13	28.25	225.5633333	66.16333333
Glyur000064s00005665	Glyur000064s00005665	-	2.291	1.196155104	0.002015728	0.03287556	yes	up	11.18	5	6.54	17.66	20.87	11.53	7.573333333	16.68666667
Glyur000184s00008179	Glyur000184s00008179	-	2.254	1.172218254	0.002021506	0.03294365	yes	up	6.96	6.6	5.04	10.45	15.81	29.55	6.2	18.60333333
Glyur000100s00008373	Glyur000100s00008373	-	3.252	1.701475404	0.002029929	0.032969507	yes	up	0.84	0.98	0.77	2.78	2.4	3.22	0.863333333	2.8
Glyur000374s00017946	Glyur000374s00017946	-	2.809	1.49018051	0.002026758	0.032969507	yes	up	1.88	1.67	1.68	3.63	3.11	7.92	1.743333333	4.886666667
Glyur000975s00029577	Glyur000975s00029577	-	37.898	5.244066122	0.002039883	0.033033563	yes	up	0	0	1.27	17.35	16.43	25.63	0.423333333	19.80333333
Glyur000357s00018138	Glyur000357s00018138	-	0.481	-1.055967892	0.002055053	0.033154993	yes	down	62.74	40.61	46.71	24.53	30.93	15.02	50.02	23.49333333
Glyur000043s00003813	Glyur000043s00003813	-	2.013	1.009067554	0.00205246	0.033154993	yes	up	11.78	9.61	11.61	27.41	19.09	19.56	11	22.02
Glyur000252s00012659	Glyur000252s00012659	-	2.192	1.132308063	0.002064068	0.033267914	yes	up	10.06	16.53	9.56	26.77	30.45	22.54	12.05	26.58666667
Glyur005995s00047574	Glyur005995s00047574	-	3.375	1.754918269	0.002072179	0.033372483	yes	up	2.43	4.24	2.66	10.25	15.3	6.66	3.11	10.73666667
Glyur004309s00042811	Glyur004309s00042811	-	0.423	-1.241002229	0.002074168	0.03337835	yes	down	15	10.16	16.11	3.64	5.01	8.9	13.75666667	5.85
Glyur000544s00017429	Glyur000544s00017429	-	0.428	-1.224152542	0.002083727	0.033479748	yes	down	37.8	53.97	50.51	17.88	13.54	29.97	47.42666667	20.46333333
Glyur000129s00012432	Glyur000129s00012432	-	0.485	-1.043166262	0.002100345	0.033683296	yes	down	6.54	5.26	7.79	2.57	3.96	2.95	6.53	3.16
Glyur000746s00026701	Glyur000746s00026701	-	2.068	1.0480564	0.002102864	0.033683296	yes	up	129.53	54.31	89.07	193.49	184.78	141.05	90.97	173.1066667
Glyur000494s00017395	Glyur000494s00017395	-	0.146	-2.771842491	0.002102952	0.033683296	yes	down	3.31	3.71	5.14	0.68	0.84	0.3	4.053333333	0.606666667
Glyur000087s00008571	Glyur000087s00008571	-	0.499	-1.002331677	0.002099013	0.033683296	yes	down	26.54	28.73	21.22	13.54	15.4	8.71	25.49666667	12.55
Glyur004304s00043826	Glyur004304s00043826	-	3.541	1.824343965	0.00210659	0.03368905	yes	up	8.2	3.39	3.17	21.3	7.36	21.09	4.92	16.58333333
Glyur001053s00027286	Glyur001053s00027286	-	7.136	2.835052699	0.002112106	0.033726425	yes	up	0.56	0.38	0.13	0.7	1.32	5.55	0.356666667	2.523333333
Glyur000675s00024232	Glyur000675s00024232	-	0.173	-2.533502541	0.002118846	0.033779899	yes	down	2.99	18.17	2.5	1.43	0.77	2.08	7.886666667	1.426666667
Glyur000039s00004222	Glyur000039s00004222	-	3.379	1.756414984	0.00213441	0.033975308	yes	up	1.36	2.15	1.48	7.4	6.09	3.39	1.663333333	5.626666667
Glyur002727s00042365	Glyur002727s00042365	-	2.095	1.066929448	0.002136986	0.033989994	yes	up	6.83	4.91	8.59	12.27	18.44	11.37	6.776666667	14.02666667
Glyur000011s00000686	Glyur000011s00000686	-	8.081	3.014592796	0.002139864	0.034009436	yes	up	0.39	0.08	0.93	6	3.86	0.97	0.466666667	3.61
Glyur000926s00019321	Glyur000926s00019321	-	2.211	1.144951657	0.002149814	0.034141166	yes	up	4.98	8.2	8.36	17.81	13.8	16	7.18	15.87
Glyur000136s00007933	Glyur000136s00007933	-	3.007	1.58815905	0.002156126	0.034188575	yes	up	13.28	13.75	4.32	37.52	24.29	31.53	10.45	31.11333333
Glyur000676s00021525	Glyur000676s00021525	-	4.802	2.263638336	0.002161189	0.034242429	yes	up	1.91	0.58	0.62	3.19	4.4	13.44	1.036666667	7.01
Glyur000675s00024221	Glyur000675s00024221	-	0.389	-1.361617492	0.002167931	0.034322789	yes	down	45.49	14.66	14.73	9.22	9.17	8.93	24.96	9.106666667
Glyur000923s00029700	Glyur000923s00029700	-	2.269	1.181849521	0.002170629	0.034339047	yes	up	7.02	9.78	13.34	18.03	22.68	28.57	10.04666667	23.09333333
Glyur002637s00037854	Glyur002637s00037854	-	0.086	-3.541727139	0.002176781	0.034382778	yes	down	0.42	2.3	0.16	0.07	0.05	0.14	0.96	0.086666667
Glyur000954s00026542	Glyur000954s00026542	-	2.081	1.057507573	0.002175342	0.034382778	yes	up	4.91	4.87	7.22	8.16	12.61	14.66	5.666666667	11.81
Glyur001006s00028646	Glyur001006s00028646	-	2.052	1.03673281	0.002185855	0.034447329	yes	up	8.03	5.67	7.66	18.03	9.82	14.68	7.12	14.17666667
Glyur001164s00033504	Glyur001164s00033504	-	2.206	1.141434507	0.002187953	0.034453978	yes	up	14.83	21.58	26.29	51.69	34.53	51.82	20.9	46.01333333
Glyur000143s00011197	Glyur000143s00011197	-	2.874	1.523009713	0.002195169	0.034541136	yes	up	1.46	1.07	2.74	4.67	5.12	4.92	1.756666667	4.903333333
Glyur000164s00014486	Glyur000164s00014486	-	3.765	1.912471645	0.002199636	0.034584945	yes	up	1.38	3.42	6.3	16.34	18.27	7.26	3.7	13.95666667
Glyur000064s00005641	Glyur000064s00005641	-	2.985	1.577541159	0.002207312	0.034676787	yes	up	3.44	9.15	6.85	19.48	13.58	26.2	6.48	19.75333333
Glyur000257s00022035	Glyur000257s00022035	-	0.424	-1.236675954	0.002215688	0.034704567	yes	down	5.43	4.24	2.75	1.13	1.98	2.1	4.14	1.736666667
Glyur000973s00026296	Glyur000973s00026296	-	6.136	2.617241051	0.002220635	0.034729114	yes	up	0.07	0.16	0.64	1.88	1.35	2.09	0.29	1.773333333
Glyur000218s00011634	Glyur000218s00011634	-	3.734	1.900675645	0.002227128	0.034784593	yes	up	1.25	1.46	0.77	2.52	4.01	7.26	1.16	4.596666667
Glyur000714s00022866	Glyur000714s00022866	-	0.197	-2.342864167	0.002227568	0.034784593	yes	down	203.15	13.91	68.37	9.74	15.85	10.77	95.14333333	12.12
Glyur000150s00014565	Glyur000150s00014565	-	0.285	-1.809945291	0.00224643	0.034972824	yes	down	1.68	7.88	2.19	0.46	1.52	0.77	3.916666667	0.916666667
Glyur001210s00032326	Glyur001210s00032326	-	0.248	-2.012640785	0.002245675	0.034972824	yes	down	22.19	7	4.15	2.73	3.03	2.11	11.11333333	2.623333333
Glyur001713s00037728	Glyur001713s00037728	-	3.006	1.587734491	0.002250943	0.035016559	yes	up	0.74	0.65	0.84	2.6	2.46	1.94	0.743333333	2.333333333
Glyur000272s00017867	Glyur000272s00017867	-	3.01	1.589898137	0.002261714	0.035130927	yes	up	5.25	13.91	7.68	21.5	41.19	38.51	8.946666667	33.73333333
Glyur000055s00004560	Glyur000055s00004560	-	0.227	-2.139892506	0.002268817	0.035214651	yes	down	82.02	11.57	12.35	7.95	6.16	8.13	35.31333333	7.413333333
Glyur000485s00032208	Glyur000485s00032208	-	0.411	-1.282365979	0.002278839	0.035343496	yes	down	94.83	47.5	48.4	14.31	35.15	28.98	63.57666667	26.14666667
Glyur005749s00043874	Glyur005749s00043874	-	5.948	2.572338224	0.002284263	0.035359032	yes	up	3.01	21.48	57.97	221.11	121.33	211.25	27.48666667	184.5633333
Glyur000773s00021455	Glyur000773s00021455	-	0.17	-2.558599944	0.002282493	0.035359032	yes	down	9.04	57.43	14.69	7.02	4.18	3.37	27.05333333	4.856666667
Glyur000067s00006355	Glyur000067s00006355	-	27.096	4.760013708	0.002288485	0.035386285	yes	up	0	2.14	0	16.14	48.86	2.56	0.713333333	22.52
Glyur000320s00014308	Glyur000320s00014308	-	0.474	-1.077909691	0.002358239	0.036246683	yes	down	91.6	41.11	51.36	28.26	22.2	28.84	61.35666667	26.43333333
Glyur000648s00033136	Glyur000648s00033136	-	2.36	1.238573785	0.002377498	0.036515378	yes	up	1.64	1.56	1.96	3.37	3.27	5.5	1.72	4.046666667
Glyur000571s00026038	Glyur000571s00026038	-	2.202	1.138726525	0.00238505	0.036588131	yes	up	8.57	1.98	2.33	5.78	3.89	4.32	4.293333333	4.663333333
Glyur000731s00024683	Glyur000731s00024683	-	5.621	2.490876399	0.00238629	0.036588131	yes	up	1.75	0.62	1.77	3.88	2.44	16.58	1.38	7.633333333
Glyur000586s00021834	Glyur000586s00021834	-	0.464	-1.108614156	0.002391904	0.036627151	yes	down	21.63	12.59	11.95	6.1	5.22	9.56	15.39	6.96
Glyur000005s00001034	Glyur000005s00001034	-	5.199	2.378331786	0.002408472	0.036771248	yes	up	0.37	0.81	0.18	2.14	1.53	3.39	0.453333333	2.353333333
Glyur000751s00027024	Glyur000751s00027024	-	3.07	1.618397602	0.00240586	0.036771248	yes	up	4.21	7.67	2.49	17.21	10.13	16.26	4.79	14.53333333
Glyur000904s00024079	Glyur000904s00024079	-	0.011	-6.567700426	0.00241069	0.036777786	yes	down	13.38	9.34	0	0	0	0.27	7.573333333	0.09
Glyur000448s00026709	Glyur000448s00026709	-	8.902	3.15405794	0.002419336	0.03686327	yes	up	0.09	0.09	0.08	1.38	0.53	0.34	0.086666667	0.75
Glyur000166s00010573	Glyur000166s00010573	-	0.453	-1.143157323	0.002425262	0.03686327	yes	down	35.71	23.94	22.88	14.37	8.09	16.25	27.51	12.90333333
Glyur000087s00008588	Glyur000087s00008588	-	0.434	-1.2047299	0.002425204	0.03686327	yes	down	126.04	217.4	124.53	52.97	59.81	95.11	155.99	69.29666667
Glyur000879s00025363	Glyur000879s00025363	-	10.103	3.336760021	0.002422125	0.03686327	yes	up	0.1	0.55	1.43	15.96	1.78	2.56	0.693333333	6.766666667
Glyur000045s00009977	Glyur000045s00009977	-	2.637	1.39869941	0.002428411	0.036883843	yes	up	8.25	4.85	4.99	13.35	24.18	9.41	6.03	15.64666667
Glyur000012s00000544	Glyur000012s00000544	-	0.328	-1.606606145	0.002437432	0.036993516	yes	down	3.4	5.82	9.62	1.83	2.95	1.53	6.28	2.103333333
Glyur000114s00010495	Glyur000114s00010495	-	0.129	-2.952638827	0.002444863	0.037040924	yes	down	15.53	0.54	4.85	0.48	1.02	1.05	6.973333333	0.85
Glyur000186s00009870	Glyur000186s00009870	-	0.345	-1.536542046	0.002458565	0.037161235	yes	down	7.37	16.52	6.01	3.34	2.97	4.18	9.966666667	3.496666667
Glyur000004s00000418	Glyur000004s00000418	-	2.679	1.421681495	0.002459332	0.037161235	yes	up	3.64	4.78	2.87	10.37	6.19	13.71	3.763333333	10.09
Glyur000109s00010632	Glyur000109s00010632	-	0.486	-1.03951879	0.002499581	0.037631059	yes	down	95.99	46.71	65.66	26.26	44.03	25.02	69.45333333	31.77
Glyur000001s00000195	Glyur000001s00000195	-	0.441	-1.181001889	0.00251535	0.037785417	yes	down	15.31	6.03	12.06	3.83	4.36	6.09	11.13333333	4.76
Glyur000669s00020841	Glyur000669s00020841	-	3.28	1.713808519	0.002511734	0.037785417	yes	up	8.29	20.37	6.73	56.21	27.42	33.23	11.79666667	38.95333333
Glyur000042s00005115	Glyur000042s00005115	-	3.85	1.944709144	0.002513944	0.037785417	yes	up	30.64	30.84	32.63	140.05	195.09	23.45	31.37	119.53
Glyur000586s00021850	Glyur000586s00021850	-	0.486	-1.042189183	0.002530468	0.037929335	yes	down	13.14	9.09	12.43	6.78	5.72	3.82	11.55333333	5.44
Glyur005197s00044918	Glyur005197s00044918	-	10.471	3.388342928	0.0025395	0.038011057	yes	up	0.04	1.11	0.16	9.37	3.34	6.14	0.436666667	6.283333333
Glyur000945s00028139	Glyur000945s00028139	-	4.666	2.222058895	0.002541469	0.038011057	yes	up	57.05	83.56	32.07	559.1	144.24	70.74	57.56	258.0266667
Glyur000085s00008864	Glyur000085s00008864	-	2.312	1.209274815	0.002541042	0.038011057	yes	up	4.56	2.31	3	4.42	6.99	8.8	3.29	6.736666667
Glyur000022s00001962	Glyur000022s00001962	-	0.244	-2.035830943	0.002552126	0.038052071	yes	down	61.12	59.33	19.57	3.64	23.21	8.24	46.67333333	11.69666667
Glyur000466s00022904	Glyur000466s00022904	-	4.038	2.013473581	0.002547916	0.038052071	yes	up	1.23	4.18	2.75	14.05	15.34	4.05	2.72	11.14666667
Glyur001893s00041404	Glyur001893s00041404	-	0.423	-1.239642023	0.002561911	0.038094988	yes	down	18.44	69.54	26.34	6.11	14.88	7.83	38.10666667	9.606666667
Glyur000786s00023859	Glyur000786s00023859	-	0.035	-4.827702362	0.00256151	0.038094988	yes	down	0	7.91	2	0.13	0.13	0.12	3.303333333	0.126666667
Glyur000132s00015927	Glyur000132s00015927	-	2.755	1.462116744	0.002565205	0.038116388	yes	up	25.85	32.04	80.12	136.98	142.48	100.6	46.00333333	126.6866667
Glyur000261s00014360	Glyur000261s00014360	-	11.728	3.55184553	0.002572143	0.038191865	yes	up	0.04	0.21	1.63	11.27	9.34	1.14	0.626666667	7.25
Glyur007785s00045198	Glyur007785s00045198	-	2.758	1.463580923	0.002579542	0.038246451	yes	up	6.89	8.57	8.46	14.96	36.64	14.94	7.973333333	22.18
Glyur000037s00002615	Glyur000037s00002615	-	4.556	2.187669554	0.002584069	0.038285948	yes	up	9.82	2.45	2.07	25.38	22.1	16.23	4.78	21.23666667
Glyur000890s00019083	Glyur000890s00019083	-	2.702	1.433959645	0.002601299	0.038485746	yes	up	25.5	43.22	54.72	160.32	92.62	71.63	41.14666667	108.19
Glyur000024s00006627	Glyur000024s00006627	-	0.467	-1.097421543	0.002610042	0.038586707	yes	down	14.57	19.15	15.28	7.73	8.7	7.18	16.33333333	7.87
Glyur001432s00041276	Glyur001432s00041276	-	38.946	5.283419205	0.002617543	0.038642609	yes	up	0	0.14	0	4.63	0.22	0.49	0.046666667	1.78
Glyur000479s00019689	Glyur000479s00019689	-	5.725	2.517386494	0.002619749	0.038647406	yes	up	1.93	2.02	0.51	11.09	7.48	4.46	1.486666667	7.676666667
Glyur000140s00011475	Glyur000140s00011475	-	0.395	-1.338453124	0.002649247	0.039054544	yes	down	44.41	32.05	32.5	21.6	7.58	12.05	36.32	13.74333333
Glyur001036s00023778	Glyur001036s00023778	-	2.568	1.360372609	0.002681518	0.039445374	yes	up	8.68	12.16	11.12	41.69	17.74	20.83	10.65333333	26.75333333
Glyur000490s00023911	Glyur000490s00023911	-	18.632	4.219720319	0.002701467	0.039653674	yes	up	0.04	1.15	0	2.02	3.84	18.47	0.396666667	8.11
Glyur001824s00042141	Glyur001824s00042141	-	4.268	2.093721783	0.002700743	0.039653674	yes	up	1.9	0.86	1	2.49	2.08	9.96	1.253333333	4.843333333
Glyur000552s00024338	Glyur000552s00024338	-	5.031	2.330898128	0.002703558	0.039656045	yes	up	12.81	7.21	3.48	13.31	15.4	89.19	7.833333333	39.3
Glyur000470s00020960	Glyur000470s00020960	-	6.922	2.791188537	0.002718871	0.039819095	yes	up	0.53	0.62	0.36	5.95	2.49	0.49	0.503333333	2.976666667
Glyur000088s00007718	Glyur000088s00007718	-	0.157	-2.673385231	0.002722822	0.039824901	yes	down	31.91	2.22	3.57	1.29	3.16	1.13	12.56666667	1.86
Glyur000035s00005013	Glyur000035s00005013	-	2.037	1.026692225	0.002729628	0.039896061	yes	up	59.03	42.53	56.21	106.43	143.49	65.45	52.59	105.1233333
Glyur001577s00033501	Glyur001577s00033501	-	3.155	1.657416687	0.002749061	0.040094536	yes	up	3.41	1.29	1.91	4.2	10.94	5.26	2.203333333	6.8
Glyur000656s00026151	Glyur000656s00026151	-	4.282	2.098305901	0.002753141	0.04012557	yes	up	0.3	0.71	1.55	5.44	2.7	2.7	0.853333333	3.613333333
Glyur000226s00010848	Glyur000226s00010848	-	2.66	1.411350619	0.002761264	0.04020777	yes	up	462.42	1391.19	1245.18	2873.94	2431.62	3102.18	1032.93	2802.58
Glyur001114s00030036	Glyur001114s00030036	-	3.05	1.608702673	0.002762694	0.04020777	yes	up	1.09	1.44	2.24	5.76	5.41	3.3	1.59	4.823333333
Glyur000387s00017697	Glyur000387s00017697	-	4.684	2.22788489	0.002773531	0.040265748	yes	up	0.44	0.13	0.5	1.78	2.15	0.96	0.356666667	1.63
Glyur001022s00033093	Glyur001022s00033093	-	3.46	1.790841391	0.002772496	0.040265748	yes	up	0.67	2.29	1.94	7.08	4.89	5.2	1.633333333	5.723333333
Glyur000399s00017828	Glyur000399s00017828	-	5.509	2.461860742	0.002776475	0.040265748	yes	up	0.87	0.32	0.42	1.4	1.86	5.5	0.536666667	2.92
Glyur001771s00034929	Glyur001771s00034929	-	2.513	1.329324433	0.002788159	0.040334923	yes	up	5.13	12.09	5.54	19.68	13.97	20.21	7.586666667	17.95333333
Glyur001021s00028012	Glyur001021s00028012	-	17.366	4.118195769	0.002785388	0.040334923	yes	up	0	0.11	0.1	0.82	0.42	2.61	0.07	1.283333333
Glyur000103s00007415	Glyur000103s00007415	-	20.498	4.357414992	0.002794984	0.040334923	yes	up	0.09	0.08	0.08	2.55	2.3	0.23	0.083333333	1.693333333
Glyur001018s00028933	Glyur001018s00028933	-	20.793	4.378050525	0.002790625	0.040334923	yes	up	0.68	3.4	0.2	4.44	11.16	79.54	1.426666667	31.71333333
Glyur000753s00021294	Glyur000753s00021294	-	0.343	-1.54287962	0.002792981	0.040334923	yes	down	50.94	50.7	22.5	12.3	23.64	7.36	41.38	14.43333333
Glyur001128s00028297	Glyur001128s00028297	-	0.396	-1.336758549	0.002833867	0.040752951	yes	down	32.27	18.11	16.67	10.83	8.3	6.9	22.35	8.676666667
Glyur000231s00022073	Glyur000231s00022073	-	2.835	1.503447306	0.002852901	0.040969331	yes	up	4.7	3.65	5.48	14.15	17.46	6.19	4.61	12.6
Glyur001220s00034108	Glyur001220s00034108	-	0.216	-2.208355935	0.002861999	0.041016529	yes	down	7.38	38.53	15.28	6.86	4.86	1.75	20.39666667	4.49
Glyur000252s00012678	Glyur000252s00012678	-	4.277	2.09661679	0.002859458	0.041016529	yes	up	1.34	2.62	5.33	16.4	21.57	6.79	3.096666667	14.92
Glyur000035s00005029	Glyur000035s00005029	-	17.357	4.117459536	0.002862175	0.041016529	yes	up	0	0.1	0.05	0.69	0.51	1.37	0.05	0.856666667
Glyur000022s00002036	Glyur000022s00002036	-	0.473	-1.081353007	0.002868164	0.041025085	yes	down	116.23	46.3	90.57	45.08	34.51	35.53	84.36666667	38.37333333
Glyur000391s00016073	Glyur000391s00016073	-	0.125	-2.998839556	0.00286761	0.041025085	yes	down	1.98	0.55	0.62	0.03	0.11	0.23	1.05	0.123333333
Glyur000026s00001904	Glyur000026s00001904	-	4.697	2.231593029	0.002879694	0.041152795	yes	up	2.75	1.34	0.59	7.06	11.06	1.96	1.56	6.693333333
Glyur000507s00030444	Glyur000507s00030444	-	0.006	-7.277374609	0.002883646	0.041180628	yes	down	3.03	4.26	0	0	0	0	2.43	0
Glyur000280s00015680	Glyur000280s00015680	-	3.246	1.698847833	0.002903709	0.041434911	yes	up	1.82	6.38	2.89	12.95	12.47	11.61	3.696666667	12.34333333
Glyur002662s00040188	Glyur002662s00040188	-	0.193	-2.376773337	0.002911268	0.041459849	yes	down	0.77	2.57	0.94	0.4	0.26	0.18	1.426666667	0.28
Glyur001619s00026430	Glyur001619s00026430	-	0.375	-1.416004656	0.002910757	0.041459849	yes	down	3.87	2.68	2.84	0.59	1.36	0.75	3.13	0.9
Glyur000250s00014120	Glyur000250s00014120	-	8.719	3.12408009	0.002925742	0.041637115	yes	up	1.62	0.13	0.12	9.52	2.29	2.56	0.623333333	4.79
Glyur008583s00046249	Glyur008583s00046249	-	7.067	2.821153497	0.002930244	0.041672334	yes	up	0.69	1.03	0.37	2.98	4.49	7.17	0.696666667	4.88
Glyur000702s00024647	Glyur000702s00024647	-	5.242	2.390091497	0.002970864	0.042104312	yes	up	4.54	4.05	9.06	21.1	32.62	49.75	5.883333333	34.49
Glyur000092s00007500	Glyur000092s00007500	-	2.071	1.05015866	0.002976867	0.042140826	yes	up	193.69	253.69	345.12	661.16	650.12	435.53	264.1666667	582.27
Glyur002472s00037178	Glyur002472s00037178	-	4.748	2.247372262	0.002977542	0.042140826	yes	up	1.65	2.06	1.59	6.64	17.16	1.48	1.766666667	8.426666667
Glyur000783s00023124	Glyur000783s00023124	-	5.937	2.569718023	0.002998962	0.042342953	yes	up	0.51	0.69	0.45	1.25	1.17	8.39	0.55	3.603333333
Glyur000067s00006356	Glyur000067s00006356	-	58.474	5.869713497	0.003003906	0.042342953	yes	up	0	0	0	0.42	0.33	0.6	0	0.45
Glyur000073s00007806	Glyur000073s00007806	-	86.29	6.431117284	0.003006051	0.042342953	yes	up	0	0	0	0.24	4.73	6.19	0	3.72
Glyur000918s00025549	Glyur000918s00025549	-	0.49	-1.028145775	0.002997614	0.042342953	yes	down	60.08	22.49	38.35	17.34	22.33	17.12	40.30666667	18.93
Glyur000007s00002787	Glyur000007s00002787	-	2.634	1.397216884	0.003001226	0.042342953	yes	up	9.98	22	20.67	56.3	49.62	36.11	17.55	47.34333333
Glyur000003s00001227	Glyur000003s00001227	-	3.824	1.935045885	0.003015393	0.042442687	yes	up	11.88	14.78	3.57	37.09	59.01	24.22	10.07666667	40.10666667
Glyur000071s00005291	Glyur000071s00005291	-	2.858	1.514823182	0.003017906	0.042448991	yes	up	1.4	3.77	4.05	9.09	10.68	6.89	3.073333333	8.886666667
Glyur000066s00006236	Glyur000066s00006236	-	4.277	2.096638431	0.003046559	0.042793425	yes	up	0.3	1.06	0.31	2.17	1.51	3.68	0.556666667	2.453333333
Glyur000510s00021554	Glyur000510s00021554	-	2.527	1.337456245	0.003053305	0.042858893	yes	up	8.76	15.35	12.06	41.55	22.73	26.15	12.05666667	30.14333333
Glyur000169s00018349	Glyur000169s00018349	-	4.751	2.248103402	0.003057832	0.042863874	yes	up	1.53	11.91	8.13	43	20.51	42.63	7.19	35.38
Glyur000937s00031576	Glyur000937s00031576	-	3.091	1.628128057	0.003056965	0.042863874	yes	up	2.91	1.17	1.02	5.89	5.13	4.11	1.7	5.043333333
Glyur002055s00039236	Glyur002055s00039236	-	24.682	4.625415042	0.003086405	0.043234922	yes	up	0.48	0.23	0	1.2	2.36	14.35	0.236666667	5.97
Glyur000867s00025578	Glyur000867s00025578	-	0.422	-1.244048388	0.003089569	0.043249759	yes	down	4.48	3.11	4.01	0.9	2.32	2.41	3.866666667	1.876666667
Glyur001041s00027458	Glyur001041s00027458	-	2.498	1.320638964	0.0031002	0.043369039	yes	up	2.62	1.96	1.81	3.49	5.26	7.08	2.13	5.276666667
Glyur000013s00003181	Glyur000013s00003181	-	2.031	1.022201013	0.003119094	0.043603655	yes	up	106.45	177.2	129.95	326.56	279.64	234.58	137.8666667	280.26
Glyur000338s00015562	Glyur000338s00015562	-	2.57	1.361698417	0.003139328	0.043797138	yes	up	0.86	0.72	0.56	1.8	1.92	1.69	0.713333333	1.803333333
Glyur000695s00020661	Glyur000695s00020661	-	6.274	2.649354425	0.00314666	0.043869655	yes	up	0.77	1.7	0.35	2.81	1.95	13.59	0.94	6.116666667
Glyur000678s00024767	Glyur000678s00024767	-	2.202	1.138923962	0.003151978	0.043913993	yes	up	18.58	7.87	16.44	31.57	24.61	37.79	14.29666667	31.32333333
Glyur000078s00005442	Glyur000078s00005442	-	8.606	3.105410386	0.00315962	0.043945686	yes	up	0.46	1.73	0.72	2.62	4.87	16.15	0.97	7.88
Glyur000809s00030662	Glyur000809s00030662	-	0.345	-1.534967694	0.00318212	0.044184164	yes	down	12.85	12.28	14.27	4.04	2.84	6.84	13.13333333	4.573333333
Glyur000391s00016055	Glyur000391s00016055	-	0.388	-1.367123401	0.003193381	0.044280684	yes	down	4.44	4.93	4.53	1.24	2.14	1.96	4.633333333	1.78
Glyur000572s00019032	Glyur000572s00019032	-	9.41	3.234149412	0.003219312	0.04455008	yes	up	0.8	1.09	0.42	2.61	19.28	0.55	0.77	7.48
Glyur000077s00006730	Glyur000077s00006730	-	0.389	-1.363967121	0.003217498	0.04455008	yes	down	11.37	11.28	14.79	3.11	8.49	4	12.48	5.2
Glyur003396s00041678	Glyur003396s00041678	-	164.576	7.362608831	0.003229664	0.044565483	yes	up	0	0	0	18.65	0	3.2	0	7.283333333
Glyur000119s00012162	Glyur000119s00012162	-	0.274	-1.86996843	0.003225666	0.044565483	yes	down	5.17	22.73	15.14	4.54	2.25	5.17	14.34666667	3.986666667
Glyur001077s00026240	Glyur001077s00026240	-	2.188	1.129357075	0.003234988	0.044565483	yes	up	3.03	3.06	3.39	6.64	8.03	6.04	3.16	6.903333333
Glyur001931s00037073	Glyur001931s00037073	-	20.234	4.338744154	0.003235676	0.044565483	yes	up	0	0.26	0.05	0.67	1.16	3.21	0.103333333	1.68
Glyur000247s00015487	Glyur000247s00015487	-	0.499	-1.003661659	0.003237775	0.044565483	yes	down	18.17	8.96	8.82	5.26	6.06	6.06	11.98333333	5.793333333
Glyur006204s00044798	Glyur006204s00044798	-	2.031	1.021848425	0.003251784	0.044698434	yes	up	84.41	120.94	62.97	195.97	184.04	165.58	89.44	181.8633333
Glyur000130s00006909	Glyur000130s00006909	-	2.413	1.270713165	0.003264999	0.044820132	yes	up	4.26	2.71	3.4	6.53	6.05	12.3	3.456666667	8.293333333
Glyur001184s00030527	Glyur001184s00030527	-	6.846	2.775259467	0.003269014	0.04484529	yes	up	0.04	0.31	0.3	2	0.87	1.66	0.216666667	1.51
Glyur000023s00004881	Glyur000023s00004881	-	0.46	-1.118892565	0.003285082	0.045035647	yes	down	39.03	15.24	17.5	9.42	12.64	9.87	23.92333333	10.64333333
Glyur001055s00036155	Glyur001055s00036155	-	0.33	-1.600524356	0.003301418	0.045199288	yes	down	21.03	4.99	14.22	4.98	1.15	2.21	13.41333333	2.78
Glyur001020s00038693	Glyur001020s00038693	-	0.124	-3.016622317	0.003305095	0.045206632	yes	down	25.31	2.01	6.35	0.34	2.81	0.93	11.22333333	1.36
Glyur000408s00029651	Glyur000408s00029651	-	0.024	-5.368649927	0.00331358	0.045275308	yes	down	4.53	0.88	1.11	0	0	0.13	2.173333333	0.043333333
Glyur000950s00029447	Glyur000950s00029447	-	2.31	1.207820648	0.003326587	0.045422833	yes	up	7.47	6.82	7.51	12.59	10.85	26.97	7.266666667	16.80333333
Glyur000795s00031105	Glyur000795s00031105	-	0.433	-1.208083458	0.003329539	0.045432952	yes	down	75.62	23.83	35.73	16.71	18.33	21.54	45.06	18.86
Glyur000002s00000231	Glyur000002s00000231	-	23.28	4.541024156	0.003344747	0.045579939	yes	up	0	0.03	0.03	0.78	0.5	0.25	0.02	0.51
Glyur000099s00014961	Glyur000099s00014961	-	0.181	-2.469921074	0.003358193	0.045732853	yes	down	1.6	0.76	1.69	0.27	0.21	0.24	1.35	0.24
Glyur001030s00028205	Glyur001030s00028205	-	2.071	1.050059701	0.003368585	0.045843985	yes	up	61.59	97.57	79.74	174.92	120.6	203	79.63333333	166.1733333
Glyur000625s00022686	Glyur000625s00022686	-	2.686	1.425622092	0.003373413	0.045879307	yes	up	1.87	2.65	4	7.02	5.08	10.85	2.84	7.65
Glyur000900s00031454	Glyur000900s00031454	-	3.031	1.599903651	0.003376041	0.045884691	yes	up	1.08	0.99	2.77	5.4	6.64	2.92	1.613333333	4.986666667
Glyur004752s00045521	Glyur004752s00045521	-	15.337	3.938985029	0.003400003	0.046137058	yes	up	0.42	0.08	0.05	2.26	5.05	0.84	0.183333333	2.716666667
Glyur000109s00010667	Glyur000109s00010667	-	0.478	-1.064730638	0.003401345	0.046137058	yes	down	131.12	56.21	106.13	53.39	46.44	33.75	97.82	44.52666667
Glyur001025s00025594	Glyur001025s00025594	-	2.63	1.395301053	0.003420374	0.046334003	yes	up	2.77	4.26	6.87	14.23	9.98	11.13	4.633333333	11.78
Glyur000020s00001842	Glyur000020s00001842	-	2.188	1.129393965	0.003423534	0.046343708	yes	up	1.59	2.24	2.05	4.49	4.18	4.16	1.96	4.276666667
Glyur000906s00028233	Glyur000906s00028233	-	0.476	-1.069459172	0.00342808	0.046343708	yes	down	175.72	59.33	131.44	51.64	55.56	60.86	122.1633333	56.02
Glyur000959s00024517	Glyur000959s00024517	-	2.133	1.092643014	0.003427653	0.046343708	yes	up	10.48	6.96	8.16	13.01	27.41	13.71	8.533333333	18.04333333
Glyur000363s00015360	Glyur000363s00015360	-	7.795	2.962494253	0.003430111	0.046343708	yes	up	0.27	0.3	0.76	1.13	0.94	8.21	0.443333333	3.426666667
Glyur000693s00025759	Glyur000693s00025759	-	2.615	1.386992277	0.003444655	0.046479088	yes	up	1.72	1	1.63	3.45	2.65	5.31	1.45	3.803333333
Glyur002055s00039238	Glyur002055s00039238	-	3.937	1.977231838	0.003444076	0.046479088	yes	up	9.47	3.35	10.11	25.68	10.16	52.78	7.643333333	29.54
Glyur005205s00043230	Glyur005205s00043230	-	0.058	-4.107054511	0.00347515	0.046859798	yes	down	1.16	9.51	0.32	0.45	0.55	0.2	3.663333333	0.4
Glyur007541s00043596	Glyur007541s00043596	-	40.152	5.327408301	0.003487542	0.046965266	yes	up	0	0.15	0	5.07	0.37	0.62	0.05	2.02
Glyur002631s00041912	Glyur002631s00041912	-	3.081	1.623453526	0.003509207	0.047164292	yes	up	6.43	16.86	15.09	48.57	19.22	51.55	12.79333333	39.78
Glyur002752s00035573	Glyur002752s00035573	-	2.354	1.235316505	0.003507466	0.047164292	yes	up	116.53	166.32	123.22	420.67	352.99	172.71	135.3566667	315.4566667
Glyur001118s00030860	Glyur001118s00030860	-	0.027	-5.198729734	0.003505442	0.047164292	yes	down	17.52	3.16	0	0.18	0.35	0	6.893333333	0.176666667
Glyur000764s00026024	Glyur000764s00026024	-	58.603	5.872897733	0.003511906	0.047169723	yes	up	0	0.14	0.07	11.38	0.48	0	0.07	3.953333333
Glyur000261s00014359	Glyur000261s00014359	-	2.876	1.524297382	0.003535959	0.047430782	yes	up	2.87	8.98	8.13	19.15	15.14	24.41	6.66	19.56666667
Glyur000023s00004909	Glyur000023s00004909	-	2.457	1.297022902	0.003578786	0.047858677	yes	up	4.34	4.52	4.8	12.66	5.62	14.74	4.553333333	11.00666667
Glyur000491s00023705	Glyur000491s00023705	-	5.489	2.456583842	0.003579503	0.047858677	yes	up	0.24	5.64	3.54	20	15.26	15.62	3.14	16.96
Glyur000401s00023651	Glyur000401s00023651	-	0.449	-1.155859335	0.003582961	0.047873762	yes	down	30.05	45.25	38.25	20.7	23.12	18.05	37.85	20.62333333
Glyur000557s00018783	Glyur000557s00018783	-	2.514	1.329723923	0.003605808	0.048085235	yes	up	18.42	50.32	31.76	90.57	70.06	97.19	33.5	85.94
Glyur001053s00027300	Glyur001053s00027300	-	28.374	4.826514448	0.003618797	0.048195904	yes	up	0.67	0	0	1.29	0.7	15.7	0.223333333	5.896666667
Glyur000456s00017926	Glyur000456s00017926	-	2.722	1.444729472	0.003628071	0.048288121	yes	up	4.33	3.31	1.41	7.82	7.24	8.73	3.016666667	7.93
Glyur000002s00000306	Glyur000002s00000306	-	3.454	1.788410319	0.003636759	0.048341138	yes	up	25.3	103.21	72.31	361.68	215.08	139.01	66.94	238.59
Glyur000500s00018151	Glyur000500s00018151	-	6.966	2.800400289	0.003646061	0.048402165	yes	up	0.35	0.04	0.12	0.8	1.45	1.15	0.17	1.133333333
Glyur000004s00000464	Glyur000004s00000464	-	0.471	-1.087622448	0.003658146	0.048531245	yes	down	242.91	77.35	160.44	64.48	78.16	74.9	160.2333333	72.51333333
Glyur000570s00022987	Glyur000570s00022987	-	12.43	3.635750318	0.00368273	0.048825868	yes	up	0	2.9	0.68	15.04	14.56	19.12	1.193333333	16.24
Glyur000002s00000233	Glyur000002s00000233	-	2.379	1.250632345	0.003695845	0.048936602	yes	up	11.21	7.99	4.76	25.16	15.95	13.75	7.986666667	18.28666667
Glyur000521s00021490	Glyur000521s00021490	-	0.005	-7.554895909	0.003695783	0.048936602	yes	down	0	6.71	0.29	0	0	0	2.333333333	0
Glyur000058s00006180	Glyur000058s00006180	-	3.028	1.598332753	0.003699851	0.048958111	yes	up	1.93	0.99	1.24	5.24	3	3.96	1.386666667	4.066666667
Glyur000118s00009671	Glyur000118s00009671	-	2.418	1.273972546	0.003703548	0.048975489	yes	up	6.74	2.47	7.06	10.78	11.15	16.21	5.423333333	12.71333333
Glyur000149s00009578	Glyur000149s00009578	-	4.613	2.20555095	0.003712159	0.049036969	yes	up	0.33	0.22	0.94	2.38	3.39	0.95	0.496666667	2.24
Glyur000111s00011037	Glyur000111s00011037	-	2.623	1.391326797	0.00371297	0.049036969	yes	up	7.55	19.78	14.95	40.04	47.11	25.65	14.09333333	37.6
Glyur001183s00030464	Glyur001183s00030464	-	2.91	1.540905577	0.003716669	0.049054304	yes	up	2.27	1.09	1.16	3.28	3.4	6.24	1.506666667	4.306666667
Glyur000176s00012122	Glyur000176s00012122	-	0.209	-2.260375605	0.003719553	0.049060861	yes	down	4.2	1.18	1.34	0.56	0.18	0.59	2.24	0.443333333
Glyur000071s00005220	Glyur000071s00005220	-	2.008	1.006029299	0.00372502	0.049101455	yes	up	6.47	6.62	12.32	10.14	9.62	19.54	8.47	13.1
Glyur000236s00014251	Glyur000236s00014251	-	3.256	1.703275932	0.003733192	0.04914612	yes	up	3.89	9.67	10.35	42.77	19.54	15.04	7.97	25.78333333
Glyur000026s00001869	Glyur000026s00001869	-	6.602	2.722928127	0.003740714	0.049213616	yes	up	0.25	9.69	3.54	40.26	19.45	33.55	4.493333333	31.08666667
Glyur001066s00037415	Glyur001066s00037415	-	0.432	-1.210817448	0.003745693	0.04924759	yes	down	9.63	7.35	10.96	2.7	6.51	2.77	9.313333333	3.993333333
Glyur000017s00002458	Glyur000017s00002458	-	0.23	-2.119295567	0.003755275	0.049342013	yes	down	53.5	49.11	34.1	32.52	0.24	61.65	45.57	31.47
Glyur000026s00001901	Glyur000026s00001901	-	2.272	1.184086163	0.003758135	0.049348039	yes	up	8.61	19.37	16.32	29.6	41.25	31	14.76666667	33.95
Glyur000841s00026251	Glyur000841s00026251	-	2.738	1.453291366	0.003772177	0.049406136	yes	up	12.69	11.58	6.81	45.59	17.94	18.18	10.36	27.23666667
Glyur001016s00027688	Glyur001016s00027688	-	8.385	3.067751292	0.003787966	0.049518262	yes	up	0.29	0.23	0.36	4.12	2.74	0.25	0.293333333	2.37
Glyur009929s00045810	Glyur009929s00045810	-	0.19	-2.394853921	0.003785955	0.049518262	yes	down	1.97	6.56	1.96	0.34	0.73	0.98	3.496666667	0.683333333
Glyur003531s00039537	Glyur003531s00039537	-	12.221	3.611319981	0.003792862	0.049550736	yes	up	0	0.35	0.05	0.91	1.03	3.45	0.133333333	1.796666667
Glyur000060s00004723	Glyur000060s00004723	-	0.343	-1.545209771	0.003796589	0.049567912	yes	down	1.63	0.87	2.05	0.39	0.55	0.58	1.516666667	0.506666667
Glyur000113s00009414	Glyur000113s00009414	-	0.484	-1.047879448	0.003817849	0.049806047	yes	down	66.08	7.17	13.77	2.41	13.88	5.17	29.00666667	7.153333333
