# Supplementary material for: Multi-Omics Elucidates Difference in Accumulation of Bioactive Constituents in Licorice (Glycyrrhiza uralensis) under Drought Stress
Source: Molecules. 2023 Oct 12;28(20):7042. doi: 10.3390/molecules28207042 (PMC10609028; doi:10.3390/molecules28207042)
Supplement: Supplementary file 1 [file molecules-28-07042-s001.zip › Tables S3.csv]

Transcript id	Gene id	Gene name	Gene description	Family	DNA domain	Domain description	Evalue	Score	TF id	Hit pident	Hit evalue		nr	swissprot	pfam	Regulate
Glyur000001s00000014.1	Glyur000001s00000014	Glyur000001s00000014	-	bHLH	PF00010	Helix-loop-helix DNA-binding domain	1.50E-09	37.5	Medtr0246s0020.1	63.1	1.40E-100		BBD13918.1(bHLH transcription factor 3 [Glycyrrhiza uralensis])	sp|Q9T072|BH025_ARATH(Transcription factor bHLH25 OS=Arabidopsis thaliana OX=3702 GN=BHLH25 PE=2 SV=2)		up
Glyur000002s00000258.1	Glyur000002s00000258	Glyur000002s00000258	-	MYB	PF00249	Myb-like DNA-binding domain	3.10E-20	71.9	Medtr1g111830.1	81.1	1.70E-107		XP_004497135.1(PREDICTED: transcription factor DIVARICATA [Cicer arietinum])	sp|Q8S9H7|DIV_ANTMA(Transcription factor DIVARICATA OS=Antirrhinum majus OX=4151 GN=DIVARICATA PE=2 SV=1)		up
Glyur000002s00000290.1	Glyur000002s00000290	Glyur000002s00000290	-	bZIP	PF00170	bZIP transcription factor	1.90E-07	30.9	KHN11437.1	79.7	1.20E-194		XP_020213985.1(transcription factor TGA2.3-like isoform X1 [Cajanus cajan])	sp|Q9SX27|PAN_ARATH(Transcription factor PERIANTHIA OS=Arabidopsis thaliana OX=3702 GN=PAN PE=1 SV=1)		up
Glyur000004s00000370.1	Glyur000004s00000370	Glyur000004s00000370	-	GRAS	PF03514	GRAS domain family	7.50E-94	314.6	Medtr2g099110.1	76.2	2.20E-188		XP_004486891.1(PREDICTED: protein SHORT-ROOT-like [Cicer arietinum])	sp|Q9SZF7|SHR_ARATH(Protein SHORT-ROOT OS=Arabidopsis thaliana OX=3702 GN=SHR PE=1 SV=1)		down
Glyur000009s00001481.1	Glyur000009s00001481	Glyur000009s00001481	-	SBP	PF03110	SBP domain	1.00E-31	108.8	XP_015868798.1	65.1	2.00E-50		AUO16102.1(SBP-box transcription factor [Betula luminifera])	sp|Q9S758|SPL5_ARATH(Squamosa promoter-binding-like protein 5 OS=Arabidopsis thaliana OX=3702 GN=SPL5 PE=2 SV=1)		up
Glyur000011s00000731.1	Glyur000011s00000731	Glyur000011s00000731	-	BES1	PF05687	BES1/BZR1 plant transcription factor, N-terminal	9.20E-59	198.1	Medtr3g111680.1	80.5	4.80E-137		KHN04552.1(Protein BRASSINAZOLE-RESISTANT 1 [Glycine soja])	sp|Q8S307|BZR1_ARATH(Protein BRASSINAZOLE-RESISTANT 1 OS=Arabidopsis thaliana OX=3702 GN=BZR1 PE=1 SV=1)		up
Glyur000022s00002050.1	Glyur000022s00002050	Glyur000022s00002050	-	Dof	PF02701	Dof domain, zinc finger	2.00E-32	111	Medtr4g082060.1	69.9	1.80E-175		XP_004505416.1(PREDICTED: cyclic dof factor 1 [Cicer arietinum])	sp|Q8LFV3|CDF3_ARATH(Cyclic dof factor 3 OS=Arabidopsis thaliana OX=3702 GN=CDF3 PE=1 SV=2)		down
Glyur000023s00004890.1	Glyur000023s00004890	Glyur000023s00004890	-	MYB	PF00249	Myb-like DNA-binding domain	3.30E-35	119.8	Medtr5g082910.1	51	1.20E-64		XP_004491024.1(PREDICTED: transcription factor MYB44-like [Cicer arietinum])	sp|O23160|MYB73_ARATH(Transcription factor MYB73 OS=Arabidopsis thaliana OX=3702 GN=MYB73 PE=1 SV=1)		down
Glyur000023s00004891.1	Glyur000023s00004891	Glyur000023s00004891	-	bHLH	PF00010	Helix-loop-helix DNA-binding domain	6.70E-12	45.1	Medtr3g070970.1	67.7	8.10E-79		XP_019433720.1(PREDICTED: transcription factor bHLH51-like [Lupinus angustifolius])	sp|Q9XEF0|BH051_ARATH(Transcription factor bHLH51 OS=Arabidopsis thaliana OX=3702 GN=BHLH51 PE=2 SV=1)		down
Glyur000026s00001955.1	Glyur000026s00001955	Glyur000026s00001955	-	NAC	PF02365	No apical meristem (NAM) protein	2.20E-23	82.8	Medtr4g094302.1	77.1	3.30E-82		XP_003531559.1(PREDICTED: NAC transcription factor 56-like [Glycine max])	sp|Q8GWK6|NC104_ARATH(NAC domain-containing protein 104 OS=Arabidopsis thaliana OX=3702 GN=NAC104 PE=2 SV=1)		down
Glyur000031s00004336.1	Glyur000031s00004336	Glyur000031s00004336	-	GRF	PF08879	WRC	8.20E-21	73.4	Medtr1g017490.1	62.9	3.40E-192		XP_019417478.1(PREDICTED: growth-regulating factor 1-like isoform X2 [Lupinus angustifolius])	sp|O81001|GRF1_ARATH(Growth-regulating factor 1 OS=Arabidopsis thaliana OX=3702 GN=GRF1 PE=1 SV=1)		down
Glyur000031s00004336.1	Glyur000031s00004336	Glyur000031s00004336	-	GRF	PF08880	QLQ	1.60E-16	59.6	Medtr1g017490.1	62.9	3.40E-192		XP_019417478.1(PREDICTED: growth-regulating factor 1-like isoform X2 [Lupinus angustifolius])	sp|O81001|GRF1_ARATH(Growth-regulating factor 1 OS=Arabidopsis thaliana OX=3702 GN=GRF1 PE=1 SV=1)		down
Glyur000032s00003863.1	Glyur000032s00003863	Glyur000032s00003863	-	LBD (AS2/LOB)	PF03195	Protein of unknown function DUF260	1.40E-44	150.3	Medtr4g083680.1	88.8	7.90E-71		XP_004505337.1(PREDICTED: LOB domain-containing protein 4-like [Cicer arietinum])	sp|Q9SHE9|LBD4_ARATH(LOB domain-containing protein 4 OS=Arabidopsis thaliana OX=3702 GN=LBD4 PE=1 SV=1)		up
Glyur000034s00002965.1	Glyur000034s00002965	Glyur000034s00002965	-	TALE	PF03789	ELK domain	2.40E-10	40.1	Medtr1g084060.2	80.9	5.40E-117		XP_006605816.1(PREDICTED: homeobox protein knotted-1-like 1 [Glycine max])	sp|Q7GDL5|KNOSA_ORYSJ(Homeobox protein knotted-1-like 10 OS=Oryza sativa subsp. japonica OX=39947 GN=OSH71 PE=2 SV=1)		up
Glyur000034s00002965.1	Glyur000034s00002965	Glyur000034s00002965	-	TALE	PF00046	Homeobox domain	9.10E-07	28.5	Medtr1g084060.2	80.9	5.40E-117		XP_006605816.1(PREDICTED: homeobox protein knotted-1-like 1 [Glycine max])	sp|Q7GDL5|KNOSA_ORYSJ(Homeobox protein knotted-1-like 10 OS=Oryza sativa subsp. japonica OX=39947 GN=OSH71 PE=2 SV=1)		up
Glyur000034s00002965.1	Glyur000034s00002965	Glyur000034s00002965	-	HB-other	PF00046	Homeobox domain	9.10E-07	28.5	Medtr1g084060.2	80.9	5.40E-117		XP_006605816.1(PREDICTED: homeobox protein knotted-1-like 1 [Glycine max])	sp|Q7GDL5|KNOSA_ORYSJ(Homeobox protein knotted-1-like 10 OS=Oryza sativa subsp. japonica OX=39947 GN=OSH71 PE=2 SV=1)		up
Glyur000048s00002242.1	Glyur000048s00002242	Glyur000048s00002242	-	WRKY	PF03106	WRKY DNA -binding domain	2.60E-10	40.4	Medtr8g092010.1	66.3	1.00E-56		XP_003630118.1(probable WRKY transcription factor 51 [Medicago truncatula])	sp|Q93WU9|WRK51_ARATH(Probable WRKY transcription factor 51 OS=Arabidopsis thaliana OX=3702 GN=WRKY51 PE=1 SV=1)		down
Glyur000049s00003157.1	Glyur000049s00003157	Glyur000049s00003157	-	WRKY	PF03106	WRKY DNA -binding domain	2.10E-25	88.7	Medtr7g109600.1	79.6	2.20E-103		NP_001348186.1(WRKY transcription factor 8 [Glycine max])	sp|O64747|WRK35_ARATH(Probable WRKY transcription factor 35 OS=Arabidopsis thaliana OX=3702 GN=WRKY35 PE=2 SV=1)		down
Glyur000066s00006258.1	Glyur000066s00006258	Glyur000066s00006258	-	LBD (AS2/LOB)	PF03195	Protein of unknown function DUF260	7.70E-43	144.8	Medtr2g093310.1	80.1	3.00E-81		XP_014497455.1(LOB domain-containing protein 1-like [Vigna radiata var. radiata])	sp|Q9LQR0|LBD1_ARATH(LOB domain-containing protein 1 OS=Arabidopsis thaliana OX=3702 GN=LBD1 PE=2 SV=1)		up
Glyur000081s00006796.1	Glyur000081s00006796	Glyur000081s00006796	-	ARF	PF02362	B3 DNA binding domain	1.10E-21	76.4	Prupe.6G236200.2.p	76.7	0		XP_020212235.1(auxin response factor 18-like [Cajanus cajan])	sp|Q653H7|ARFR_ORYSJ(Auxin response factor 18 OS=Oryza sativa subsp. japonica OX=39947 GN=ARF18 PE=2 SV=1)		up
Glyur000081s00006796.1	Glyur000081s00006796	Glyur000081s00006796	-	ARF	PF06507	Auxin response factor	1.40E-29	102	Prupe.6G236200.2.p	76.7	0		XP_020212235.1(auxin response factor 18-like [Cajanus cajan])	sp|Q653H7|ARFR_ORYSJ(Auxin response factor 18 OS=Oryza sativa subsp. japonica OX=39947 GN=ARF18 PE=2 SV=1)		up
Glyur000081s00006796.1	Glyur000081s00006796	Glyur000081s00006796	-	B3	PF02362	B3 DNA binding domain	1.10E-21	76.4	Prupe.6G236200.2.p	76.7	0		XP_020212235.1(auxin response factor 18-like [Cajanus cajan])	sp|Q653H7|ARFR_ORYSJ(Auxin response factor 18 OS=Oryza sativa subsp. japonica OX=39947 GN=ARF18 PE=2 SV=1)		up
Glyur000086s00011536.1	Glyur000086s00011536	Glyur000086s00011536	-	Dof	PF02701	Dof domain, zinc finger	2.50E-32	110.7	Medtr2g016030.1	67.7	6.40E-53		XP_019425157.1(PREDICTED: dof zinc finger protein DOF1.5-like isoform X2 [Lupinus angustifolius])	sp|P68350|DOF15_ARATH(Dof zinc finger protein DOF1.5 OS=Arabidopsis thaliana OX=3702 GN=DOF1.5 PE=1 SV=1)		up
Glyur000094s00007893.1	Glyur000094s00007893	Glyur000094s00007893	-	bHLH	PF00010	Helix-loop-helix DNA-binding domain	4.60E-06	26.4	Medtr7g053410.1	66.1	2.50E-121		XP_003532257.1(PREDICTED: transcription factor bHLH62 [Glycine max])	sp|Q9FJL4|BH078_ARATH(Transcription factor bHLH78 OS=Arabidopsis thaliana OX=3702 GN=BHLH78 PE=1 SV=1)		down
Glyur000099s00014943.1	Glyur000099s00014943	Glyur000099s00014943	-	HB-other	PF00046	Homeobox domain	5.10E-16	58.1	Medtr8g026960.1	78.2	1.10E-99		AFV30231.1(homeobox-leucine zipper protein [Medicago sativa])	sp|P46897|ATHB7_ARATH(Homeobox-leucine zipper protein ATHB-7 OS=Arabidopsis thaliana OX=3702 GN=ATHB-7 PE=1 SV=2)		up
Glyur000099s00014965.1	Glyur000099s00014965	Glyur000099s00014965	-	HB-other	PF00046	Homeobox domain	7.50E-16	57.6	Medtr3g086790.1	68.3	1.30E-102		XP_003552015.1(PREDICTED: homeobox-leucine zipper protein ATHB-6 [Glycine max])	sp|P46668|ATHB6_ARATH(Homeobox-leucine zipper protein ATHB-6 OS=Arabidopsis thaliana OX=3702 GN=ATHB-6 PE=1 SV=1)		down
Glyur000117s00007628.1	Glyur000117s00007628	Glyur000117s00007628	-	SBP	PF03110	SBP domain	3.70E-34	116.6	Medtr4g088555.1	76.6	3.20E-54		XP_024637451.1(squamosa promoter-binding-like protein 3 isoform X1 [Medicago truncatula])	sp|Q38741|SBP1_ANTMA(Squamosa promoter-binding protein 1 OS=Antirrhinum majus OX=4151 GN=SBP1 PE=2 SV=1)		up
Glyur000119s00012162.1	Glyur000119s00012162	Glyur000119s00012162	-	MYB	PF00249	Myb-like DNA-binding domain	5.70E-33	112.7	Lj1g3v2979210.1	71	6.50E-144		AEO27487.1(MIXTA-like transcription factor [Lotus japonicus])	sp|Q9LE63|MY106_ARATH(Transcription factor MYB106 OS=Arabidopsis thaliana OX=3702 GN=MYB106 PE=2 SV=1)		down
Glyur000121s00009734.1	Glyur000121s00009734	Glyur000121s00009734	-	bHLH	PF00010	Helix-loop-helix DNA-binding domain	4.00E-11	42.6	Medtr7g117670.1	64.7	5.10E-196		BAT87836.1(hypothetical protein VIGAN_05124900 [Vigna angularis var. angularis])	sp|Q9LNJ5|BH013_ARATH(Transcription factor bHLH13 OS=Arabidopsis thaliana OX=3702 GN=BHLH13 PE=1 SV=1)		up
Glyur000122s00010171.1	Glyur000122s00010171	Glyur000122s00010171	-	bHLH	PF00010	Helix-loop-helix DNA-binding domain	2.90E-09	36.6	Lj6g3v2168640.1	79.7	1.90E-87		XP_007211937.1(transcription factor ILR3 [Prunus persica])	sp|Q9FH37|ILR3_ARATH(Transcription factor ILR3 OS=Arabidopsis thaliana OX=3702 GN=ILR3 PE=1 SV=1)		up
Glyur000122s00010218.1	Glyur000122s00010218	Glyur000122s00010218	-	MYB	PF00249	Myb-like DNA-binding domain	2.30E-33	113.9	Medtr2g011660.1	66.8	5.60E-118		XP_006594633.1(PREDICTED: protein ODORANT1 [Glycine max])	sp|Q9LDR8|MY102_ARATH(Transcription factor MYB102 OS=Arabidopsis thaliana OX=3702 GN=MYB102 PE=2 SV=1)		up
Glyur000133s00010387.1	Glyur000133s00010387	Glyur000133s00010387	-	HSF	PF00447	HSF-type DNA-binding	3.70E-32	110.7	Medtr3g101870.1	77.7	4.20E-156		XP_003523945.1(PREDICTED: heat stress transcription factor B-4 [Glycine max])	sp|Q9C635|HSFB4_ARATH(Heat stress transcription factor B-4 OS=Arabidopsis thaliana OX=3702 GN=HSFB4 PE=2 SV=1)		down
Glyur000140s00011439.1	Glyur000140s00011439	Glyur000140s00011439	-	GATA	PF00320	GATA zinc finger	5.80E-17	60.9	Medtr5g021340.1	59.5	6.00E-67		XP_007157952.1(hypothetical protein PHAVU_002G112000g [Phaseolus vulgaris])	sp|Q9FH57|GATA5_ARATH(GATA transcription factor 5 OS=Arabidopsis thaliana OX=3702 GN=GATA5 PE=2 SV=1)		up
Glyur000144s00012218.1	Glyur000144s00012218	Glyur000144s00012218	-	MYB	PF00249	Myb-like DNA-binding domain	4.50E-16	58.6	Medtr1g086510.1	56.4	5.80E-69		GAU36418.1(hypothetical protein TSUD_38860 [Trifolium subterraneum])	sp|Q10MB4|MYB2_ORYSJ(Transcription factor MYB2 OS=Oryza sativa subsp. japonica OX=39947 GN=MYB2 PE=2 SV=1)		down
Glyur000154s00013434.1	Glyur000154s00013434	Glyur000154s00013434	-	E2F/DP	PF02319	E2F/DP family winged-helix DNA-binding domain	1.50E-22	79.2	Medtr4g052000.1	65	6.20E-158		XP_020214259.1(transcription factor E2FB [Cajanus cajan])	sp|Q9FV71|E2FB_ARATH(Transcription factor E2FB OS=Arabidopsis thaliana OX=3702 GN=E2FB PE=1 SV=1)		up
Glyur000166s00010573.1	Glyur000166s00010573	Glyur000166s00010573	-	bHLH	PF00010	Helix-loop-helix DNA-binding domain	5.50E-07	29.3	Medtr1g116790.1	57.3	6.50E-92		XP_014513572.1(transcription factor bHLH128 [Vigna radiata var. radiata])	sp|Q8H102|BH128_ARATH(Transcription factor bHLH128 OS=Arabidopsis thaliana OX=3702 GN=BHLH128 PE=1 SV=1)		down
Glyur000166s00010573.2	Glyur000166s00010573	Glyur000166s00010573	-	bHLH	PF00010	Helix-loop-helix DNA-binding domain	5.40E-07	29.4	Medtr1g116790.1	56.4	7.00E-83		XP_014513572.1(transcription factor bHLH128 [Vigna radiata var. radiata])	sp|Q8H102|BH128_ARATH(Transcription factor bHLH128 OS=Arabidopsis thaliana OX=3702 GN=BHLH128 PE=1 SV=1)		down
Glyur000192s00009341.1	Glyur000192s00009341	Glyur000192s00009341	-	TCP	PF03634	TCP family transcription factor	1.00E-41	142.9	Medtr2g006150.1	70.1	4.80E-160		XP_003592963.1(transcription factor TCP8 isoform X1 [Medicago truncatula])	sp|Q9C518|TCP8_ARATH(Transcription factor TCP8 OS=Arabidopsis thaliana OX=3702 GN=TCP8 PE=1 SV=1)		down
Glyur000201s00012376.1	Glyur000201s00012376	Glyur000201s00012376	-	MYB	PF00249	Myb-like DNA-binding domain	4.60E-32	109.8	KHN21571.1	76.7	3.90E-139		NP_001235789.1(MYB transcription factor MYB84 [Glycine max])	sp|Q9C9G7|MYB62_ARATH(Transcription factor MYB62 OS=Arabidopsis thaliana OX=3702 GN=MYB62 PE=2 SV=1)		up
Glyur000206s00012596.1	Glyur000206s00012596	Glyur000206s00012596	-	bHLH	PF00010	Helix-loop-helix DNA-binding domain	1.30E-08	34.5	Medtr7g092540.1	59	2.00E-82		GAU23467.1(hypothetical protein TSUD_331650 [Trifolium subterraneum])	sp|Q66GR3|BH130_ARATH(Transcription factor bHLH130 OS=Arabidopsis thaliana OX=3702 GN=BHLH130 PE=1 SV=1)		down
Glyur000212s00017527.1	Glyur000212s00017527	Glyur000212s00017527	-	HB-other	PF00046	Homeobox domain	1.30E-16	60	Medtr5g014890.1	69	4.00E-93		KHN36326.1(Homeobox-leucine zipper protein HAT22 [Glycine soja])	sp|P46604|HAT22_ARATH(Homeobox-leucine zipper protein HAT22 OS=Arabidopsis thaliana OX=3702 GN=HAT22 PE=1 SV=1)		up
Glyur000237s00014382.1	Glyur000237s00014382	Glyur000237s00014382	-	MYB	PF00249	Myb-like DNA-binding domain	3.90E-30	103.6	Medtr7g109320.1	53.3	2.50E-101		XP_004494411.1(PREDICTED: transcription factor MYB12-like [Cicer arietinum])	sp|Q9LZK4|MYB11_ARATH(Transcription factor MYB11 OS=Arabidopsis thaliana OX=3702 GN=MYB11 PE=1 SV=1)		up
Glyur000273s00014669.1	Glyur000273s00014669	Glyur000273s00014669	-	AP2	PF00847	AP2 domain	5.00E-19	68.2	Medtr2g093060.3	77.1	3.60E-205		XP_007150248.1(hypothetical protein PHAVU_005G138300g [Phaseolus vulgaris])	sp|Q9SK03|RAP27_ARATH(Ethylene-responsive transcription factor RAP2-7 OS=Arabidopsis thaliana OX=3702 GN=RAP2-7 PE=2 SV=2)		up
Glyur000277s00017307.1	Glyur000277s00017307	Glyur000277s00017307	-	MYB_related	PF00249	Myb-like DNA-binding domain	1.70E-12	47.1	Vradi0108s00080.1	84.2	7.90E-79		KHN39115.1(Transcription factor ASG4 [Glycine soja])	sp|Q8RWU3|RVE8_ARATH(Protein REVEILLE 8 OS=Arabidopsis thaliana OX=3702 GN=RVE8 PE=2 SV=1)		down
Glyur000277s00017307.2	Glyur000277s00017307	Glyur000277s00017307	-	MYB_related	PF00249	Myb-like DNA-binding domain	1.70E-12	47.1	Vradi0108s00080.1	84.2	7.90E-79		KHN39115.1(Transcription factor ASG4 [Glycine soja])	sp|Q8RWU3|RVE8_ARATH(Protein REVEILLE 8 OS=Arabidopsis thaliana OX=3702 GN=RVE8 PE=2 SV=1)		down
Glyur000277s00017307.4	Glyur000277s00017307	Glyur000277s00017307	-	MYB_related	PF00249	Myb-like DNA-binding domain	3.00E-12	46.4	Ahy003773	65.1	2.90E-91		KHN39115.1(Transcription factor ASG4 [Glycine soja])	sp|Q8RWU3|RVE8_ARATH(Protein REVEILLE 8 OS=Arabidopsis thaliana OX=3702 GN=RVE8 PE=2 SV=1)		down
Glyur000296s00018754.1	Glyur000296s00018754	Glyur000296s00018754	-	C2H2	PF00096	Zinc finger, C2H2 type	4.20E-06	26.8	Medtr1g016010.1	57	3.60E-131		XP_019458210.1(PREDICTED: protein indeterminate-domain 7-like isoform X1 [Lupinus angustifolius])	sp|Q8H1F5|IDD7_ARATH(Protein indeterminate-domain 7 OS=Arabidopsis thaliana OX=3702 GN=IDD7 PE=2 SV=1)		down
Glyur000314s00018029.1	Glyur000314s00018029	Glyur000314s00018029	-	HB-other	PF00046	Homeobox domain	7.10E-16	57.6	Medtr5g038280.1	60.9	5.50E-93		KHN13480.1(Homeobox-leucine zipper protein HAT5 [Glycine soja])	sp|A2X980|HOX16_ORYSI(Homeobox-leucine zipper protein HOX16 OS=Oryza sativa subsp. indica OX=39946 GN=HOX16 PE=2 SV=1)		up
Glyur000325s00013489.1	Glyur000325s00013489	Glyur000325s00013489	-	ARF	PF02362	B3 DNA binding domain	9.00E-17	60.7	Medtr4g060460.2	80.7	1.30E-275		XP_020214932.1(auxin response factor 4 isoform X2 [Cajanus cajan])	sp|Q9ZTX9|ARFD_ARATH(Auxin response factor 4 OS=Arabidopsis thaliana OX=3702 GN=ARF4 PE=1 SV=1)		down
Glyur000325s00013489.1	Glyur000325s00013489	Glyur000325s00013489	-	ARF	PF06507	Auxin response factor	4.60E-34	116.4	Medtr4g060460.2	80.7	1.30E-275		XP_020214932.1(auxin response factor 4 isoform X2 [Cajanus cajan])	sp|Q9ZTX9|ARFD_ARATH(Auxin response factor 4 OS=Arabidopsis thaliana OX=3702 GN=ARF4 PE=1 SV=1)		down
Glyur000325s00013489.1	Glyur000325s00013489	Glyur000325s00013489	-	B3	PF02362	B3 DNA binding domain	9.00E-17	60.7	Medtr4g060460.2	80.7	1.30E-275		XP_020214932.1(auxin response factor 4 isoform X2 [Cajanus cajan])	sp|Q9ZTX9|ARFD_ARATH(Auxin response factor 4 OS=Arabidopsis thaliana OX=3702 GN=ARF4 PE=1 SV=1)		down
Glyur000325s00013510.1	Glyur000325s00013510	Glyur000325s00013510	-	LBD (AS2/LOB)	PF03195	Protein of unknown function DUF260	1.20E-42	144.2	Medtr2g093310.1	80.4	3.40E-80		XP_014492929.1(LOB domain-containing protein 1 [Vigna radiata var. radiata])	sp|Q9SK08|LBD11_ARATH(LOB domain-containing protein 11 OS=Arabidopsis thaliana OX=3702 GN=LBD11 PE=2 SV=2)		up
Glyur000334s00019184.1	Glyur000334s00019184	Glyur000334s00019184	-	bZIP	PF00170	bZIP transcription factor	5.90E-10	39	Medtr1g022495.1	82.4	4.50E-33		KRH05862.1(hypothetical protein GLYMA_17G253200 [Glycine max])	sp|O65683|BZP11_ARATH(bZIP transcription factor 11 OS=Arabidopsis thaliana OX=3702 GN=BZIP11 PE=1 SV=1)		up
Glyur000359s00016719.1	Glyur000359s00016719	Glyur000359s00016719	-	MYB_related	PF00249	Myb-like DNA-binding domain	2.60E-06	27.3	Medtr4g064730.1	68.4	5.70E-103		XP_020236855.1(transcription factor PCL1-like [Cajanus cajan])	sp|Q9SNB4|PCL1_ARATH(Transcription factor LUX OS=Arabidopsis thaliana OX=3702 GN=LUX PE=1 SV=1)		down
Glyur000423s00024443.1	Glyur000423s00024443	Glyur000423s00024443	-	MYB	PF00249	Myb-like DNA-binding domain	7.30E-34	115.5	Medtr4g478180.1	66.4	3.30E-123		XP_020214033.1(transcription factor MYB39-like isoform X2 [Cajanus cajan])	sp|Q9S9Z2|MYB93_ARATH(Transcription factor MYB93 OS=Arabidopsis thaliana OX=3702 GN=MYB93 PE=1 SV=1)		up
Glyur000432s00027008.1	Glyur000432s00027008	Glyur000432s00027008	-	bHLH	PF00010	Helix-loop-helix DNA-binding domain	2.20E-08	33.8	Medtr1g052470.1	66.2	1.20E-123		XP_003519049.1(PREDICTED: transcription factor bHLH130-like [Glycine max])	sp|Q66GR3|BH130_ARATH(Transcription factor bHLH130 OS=Arabidopsis thaliana OX=3702 GN=BHLH130 PE=1 SV=1)		down
Glyur000463s00026778.1	Glyur000463s00026778	Glyur000463s00026778	-	bZIP	PF00170	bZIP transcription factor	1.60E-13	50.4	Medtr6g016375.1	64.4	2.80E-56		KRH18312.1(hypothetical protein GLYMA_13G050700 [Glycine max])	sp|Q9FMC2|BZP43_ARATH(Basic leucine zipper 43 OS=Arabidopsis thaliana OX=3702 GN=BZIP43 PE=1 SV=1)		down
Glyur000557s00018783.1	Glyur000557s00018783	Glyur000557s00018783	-	MYB	PF00249	Myb-like DNA-binding domain	4.80E-35	119.3	Medtr1g076150.1	74.6	7.90E-104		XP_020206050.1(transcription factor MYB14-like [Cajanus cajan])	sp|Q9LTC4|MYB15_ARATH(Transcription factor MYB15 OS=Arabidopsis thaliana OX=3702 GN=MYB15 PE=1 SV=1)		up
Glyur000577s00027226.1	Glyur000577s00027226	Glyur000577s00027226	-	WRKY	PF03106	WRKY DNA -binding domain	1.20E-15	57.5	Medtr8g099350.1	47.8	4.80E-70		XP_020223510.1(probable WRKY transcription factor 41 [Cajanus cajan])	sp|Q8H0Y8|WRK41_ARATH(Probable WRKY transcription factor 41 OS=Arabidopsis thaliana OX=3702 GN=WRKY41 PE=2 SV=2)		up
Glyur000596s00021309.1	Glyur000596s00021309	Glyur000596s00021309	-	NAC	PF02365	No apical meristem (NAM) protein	1.30E-29	102.7	Medtr4g108760.1	78.7	2.00E-152		XP_004508725.1(PREDICTED: NAC domain-containing protein 100 [Cicer arietinum])	sp|Q9FLJ2|NC100_ARATH(NAC domain-containing protein 100 OS=Arabidopsis thaliana OX=3702 GN=NAC100 PE=2 SV=1)		up
Glyur000605s00024928.1	Glyur000605s00024928	Glyur000605s00024928	-	C3H	PF00642	Zinc finger C-x8-C-x5-C-x3-H type (and similar)	1.90E-07	30.7	Medtr3g103960.1	63.4	7.60E-97		GAU31350.1(hypothetical protein TSUD_315600 [Trifolium subterraneum])	sp|O82199|C3H20_ARATH(Zinc finger CCCH domain-containing protein 20 OS=Arabidopsis thaliana OX=3702 GN=At2g19810 PE=2 SV=1)		down
Glyur000674s00021150.1	Glyur000674s00021150	Glyur000674s00021150	-	HSF	PF00447	HSF-type DNA-binding	2.40E-32	111.3	Medtr5g017470.1	70.3	2.40E-106		NP_001241597.1(heat stress transcription factor Hsf-01 [Glycine max])	sp|P22335|HSF24_SOLPE(Heat shock factor protein HSF24 OS=Solanum peruvianum OX=4082 GN=HSF24 PE=2 SV=1)		up
Glyur000700s00037060.1	Glyur000700s00037060	Glyur000700s00037060	-	ERF	PF00847	AP2 domain	2.50E-13	49.9	Medtr6g466130.1	65.1	1.50E-71		NP_001267504.1(AP2-lke DNA-binding domain-containing protein [Glycine max])	sp|Q9FJ93|DRE1D_ARATH(Dehydration-responsive element-binding protein 1D OS=Arabidopsis thaliana OX=3702 GN=DREB1D PE=2 SV=1)		down
Glyur000731s00024683.1	Glyur000731s00024683	Glyur000731s00024683	-	MYB	PF00249	Myb-like DNA-binding domain	9.60E-30	102.4	Medtr2g095520.1	62.7	1.50E-95		XP_020231015.1(transcription factor RAX2-like [Cajanus cajan])	sp|Q9FKL2|MYB36_ARATH(Transcription factor MYB36 OS=Arabidopsis thaliana OX=3702 GN=MYB36 PE=1 SV=1)		up
Glyur000795s00031105.1	Glyur000795s00031105	Glyur000795s00031105	-	bHLH	PF00010	Helix-loop-helix DNA-binding domain	2.30E-06	27.3	Medtr5g048860.5	72.2	1.10E-202		XP_019460637.1(PREDICTED: transcription factor bHLH49-like [Lupinus angustifolius])	sp|Q9CAA9|BH049_ARATH(Transcription factor bHLH49 OS=Arabidopsis thaliana OX=3702 GN=BHLH49 PE=1 SV=1)		down
Glyur000809s00030662.1	Glyur000809s00030662	Glyur000809s00030662	-	bZIP	PF00170	bZIP transcription factor	1.00E-13	51	Medtr7g017880.1	75.3	3.60E-66		NP_001235016.2(bZIP transcription factor bZIP73A [Glycine max])	sp|Q9FMC2|BZP43_ARATH(Basic leucine zipper 43 OS=Arabidopsis thaliana OX=3702 GN=BZIP43 PE=1 SV=1)		down
Glyur000809s00030671.1	Glyur000809s00030671	Glyur000809s00030671	-	DBB	PF00643	B-box zinc finger	5.20E-11	42.4	Medtr7g018170.1	79.6	5.50E-167		GAU14068.1(hypothetical protein TSUD_168930 [Trifolium subterraneum])	sp|O50055|COL1_ARATH(Zinc finger protein CONSTANS-LIKE 1 OS=Arabidopsis thaliana OX=3702 GN=COL1 PE=1 SV=1)		up
Glyur000809s00030671.1	Glyur000809s00030671	Glyur000809s00030671	-	CO-like	PF00643	B-box zinc finger	5.20E-11	42.4	Medtr7g018170.1	79.6	5.50E-167		GAU14068.1(hypothetical protein TSUD_168930 [Trifolium subterraneum])	sp|O50055|COL1_ARATH(Zinc finger protein CONSTANS-LIKE 1 OS=Arabidopsis thaliana OX=3702 GN=COL1 PE=1 SV=1)		up
Glyur000809s00030671.1	Glyur000809s00030671	Glyur000809s00030671	-	CO-like	PF06203	CCT motif	4.80E-18	64.8	Medtr7g018170.1	79.6	5.50E-167		GAU14068.1(hypothetical protein TSUD_168930 [Trifolium subterraneum])	sp|O50055|COL1_ARATH(Zinc finger protein CONSTANS-LIKE 1 OS=Arabidopsis thaliana OX=3702 GN=COL1 PE=1 SV=1)		up
Glyur000911s00029414.1	Glyur000911s00029414	Glyur000911s00029414	-	bZIP	PF00170	bZIP transcription factor	3.30E-09	36.6	Medtr1g008990.1	51.8	1.20E-63		GAU15236.1(hypothetical protein TSUD_09740 [Trifolium subterraneum])	sp|Q6H500|RSBZ4_ORYSJ(bZIP transcription factor RISBZ4 OS=Oryza sativa subsp. japonica OX=39947 GN=RISBZ4 PE=2 SV=2)		up
Glyur000983s00021689.1	Glyur000983s00021689	Glyur000983s00021689	-	Dof	PF02701	Dof domain, zinc finger	4.60E-32	109.8	Medtr4g089095.1	72.4	8.50E-109		XP_013457087.1(dof zinc finger protein DOF1.4 [Medicago truncatula])	sp|Q9FZA4|DOF14_ARATH(Dof zinc finger protein DOF1.4 OS=Arabidopsis thaliana OX=3702 GN=DOF1.4 PE=2 SV=1)		up
Glyur001427s00032573.1	Glyur001427s00032573	Glyur001427s00032573	-	bZIP	PF00170	bZIP transcription factor	5.20E-14	52	Medtr8g086020.1	64.7	7.20E-47		XP_003629740.2(bZIP transcription factor 44 [Medicago truncatula])	sp|C0Z2L5|BZP44_ARATH(bZIP transcription factor 44 OS=Arabidopsis thaliana OX=3702 GN=BZIP44 PE=1 SV=1)		#N/A
Glyur001771s00034929.1	Glyur001771s00034929	Glyur001771s00034929	-	DBB	PF00643	B-box zinc finger	6.30E-09	35.7	Medtr7g083540.1	69.6	1.40E-149		XP_003624458.1(zinc finger protein CONSTANS-LIKE 15 [Medicago truncatula])	sp|O22800|COL14_ARATH(Zinc finger protein CONSTANS-LIKE 14 OS=Arabidopsis thaliana OX=3702 GN=COL14 PE=1 SV=2)		up
Glyur001771s00034929.1	Glyur001771s00034929	Glyur001771s00034929	-	CO-like	PF00643	B-box zinc finger	6.30E-09	35.7	Medtr7g083540.1	69.6	1.40E-149		XP_003624458.1(zinc finger protein CONSTANS-LIKE 15 [Medicago truncatula])	sp|O22800|COL14_ARATH(Zinc finger protein CONSTANS-LIKE 14 OS=Arabidopsis thaliana OX=3702 GN=COL14 PE=1 SV=2)		up
Glyur001771s00034929.1	Glyur001771s00034929	Glyur001771s00034929	-	CO-like	PF06203	CCT motif	6.30E-17	61.2	Medtr7g083540.1	69.6	1.40E-149		XP_003624458.1(zinc finger protein CONSTANS-LIKE 15 [Medicago truncatula])	sp|O22800|COL14_ARATH(Zinc finger protein CONSTANS-LIKE 14 OS=Arabidopsis thaliana OX=3702 GN=COL14 PE=1 SV=2)		up
Glyur001778s00033618.1	Glyur001778s00033618	Glyur001778s00033618	-	ERF	PF00847	AP2 domain	1.50E-13	50.6	Medtr1g040430.1	54.2	1.90E-47		XP_020232881.1(ethylene-responsive transcription factor ERF107-like [Cajanus cajan])	sp|Q9LY05|EF106_ARATH(Ethylene-responsive transcription factor ERF106 OS=Arabidopsis thaliana OX=3702 GN=ERF106 PE=2 SV=1)		down
Glyur002631s00041912.1	Glyur002631s00041912	Glyur002631s00041912	-	bHLH	PF00010	Helix-loop-helix DNA-binding domain	3.80E-10	39.4	Medtr3g111290.1	61.5	3.10E-96		XP_003544841.1(PREDICTED: transcription factor bHLH61-like [Glycine max])	sp|Q9LSL1|BH093_ARATH(Transcription factor bHLH93 OS=Arabidopsis thaliana OX=3702 GN=BHLH93 PE=1 SV=1)		up
Glyur002794s00040882.1	Glyur002794s00040882	Glyur002794s00040882	-	MYB_related	PF00249	Myb-like DNA-binding domain	2.10E-08	34	Medtr1g093080.1	74.2	1.10E-143		XP_003536313.1(PREDICTED: probable transcription factor GLK2 [Glycine max])	sp|Q9FPE8|HHO3_ARATH(Transcription factor HHO3 OS=Arabidopsis thaliana OX=3702 GN=HHO3 PE=2 SV=1)		down
Glyur002883s00039141.1	Glyur002883s00039141	Glyur002883s00039141	-	TCP	PF03634	TCP family transcription factor	5.20E-31	108.2	Medtr8g033070.1	71.3	9.30E-115		XP_004510891.1(PREDICTED: transcription factor TCP9 [Cicer arietinum])	sp|O64647|TCP9_ARATH(Transcription factor TCP9 OS=Arabidopsis thaliana OX=3702 GN=TCP9 PE=1 SV=1)		up
Glyur002949s00046127.1	Glyur002949s00046127	Glyur002949s00046127	-	RAV	PF02362	B3 DNA binding domain	2.60E-28	97.8	Medtr5g053920.1	80.1	8.00E-168		XP_004514325.1(PREDICTED: AP2/ERF and B3 domain-containing transcription factor RAV1-like [Cicer arietinum])	sp|Q9C6M5|RAVL1_ARATH(AP2/ERF and B3 domain-containing transcription repressor TEM1 OS=Arabidopsis thaliana OX=3702 GN=TEM1 PE=1 SV=1)		down
Glyur002949s00046127.1	Glyur002949s00046127	Glyur002949s00046127	-	RAV	PF00847	AP2 domain	4.20E-09	36.4	Medtr5g053920.1	80.1	8.00E-168		XP_004514325.1(PREDICTED: AP2/ERF and B3 domain-containing transcription factor RAV1-like [Cicer arietinum])	sp|Q9C6M5|RAVL1_ARATH(AP2/ERF and B3 domain-containing transcription repressor TEM1 OS=Arabidopsis thaliana OX=3702 GN=TEM1 PE=1 SV=1)		down
Glyur002949s00046127.1	Glyur002949s00046127	Glyur002949s00046127	-	ERF	PF00847	AP2 domain	4.20E-09	36.4	Medtr5g053920.1	80.1	8.00E-168		XP_004514325.1(PREDICTED: AP2/ERF and B3 domain-containing transcription factor RAV1-like [Cicer arietinum])	sp|Q9C6M5|RAVL1_ARATH(AP2/ERF and B3 domain-containing transcription repressor TEM1 OS=Arabidopsis thaliana OX=3702 GN=TEM1 PE=1 SV=1)		down
Glyur002949s00046127.1	Glyur002949s00046127	Glyur002949s00046127	-	B3	PF02362	B3 DNA binding domain	2.60E-28	97.8	Medtr5g053920.1	80.1	8.00E-168		XP_004514325.1(PREDICTED: AP2/ERF and B3 domain-containing transcription factor RAV1-like [Cicer arietinum])	sp|Q9C6M5|RAVL1_ARATH(AP2/ERF and B3 domain-containing transcription repressor TEM1 OS=Arabidopsis thaliana OX=3702 GN=TEM1 PE=1 SV=1)		down
Glyur003372s00040981.1	Glyur003372s00040981	Glyur003372s00040981	-	C2H2	PF00096	Zinc finger, C2H2 type	9.90E-08	31.9	Medtr4g059870.1	53.4	2.30E-119		XP_020215199.1(protein indeterminate-domain 9-like [Cajanus cajan])	sp|Q944L3|IDD9_ARATH(Protein indeterminate-domain 9 OS=Arabidopsis thaliana OX=3702 GN=IDD9 PE=2 SV=1)		up
Glyur004980s00044771.1	Glyur004980s00044771	Glyur004980s00044771	-	MYB_related	PF00249	Myb-like DNA-binding domain	5.90E-10	39	Tp57577_TGAC_v2_mRNA4337	78.7	4.30E-25		XP_006372948.1(transcription factor CPC [Populus trichocarpa])	sp|O22059|CPC_ARATH(Transcription factor CPC OS=Arabidopsis thaliana OX=3702 GN=CPC PE=1 SV=1)		up
Glyur005995s00047574.1	Glyur005995s00047574	Glyur005995s00047574	-	ERF	PF00847	AP2 domain	3.40E-13	49.5	Medtr8g013860.1	64.8	1.20E-55		KHN04233.1(Dehydration-responsive element-binding protein 3 [Glycine soja])	sp|Q9LU18|ERF36_ARATH(Ethylene-responsive transcription factor ERF036 OS=Arabidopsis thaliana OX=3702 GN=ERF036 PE=2 SV=2)		up
Glyur006160s00046644.1	Glyur006160s00046644	Glyur006160s00046644	-	bHLH	PF00010	Helix-loop-helix DNA-binding domain	5.50E-12	45.3	Vradi10g01970.1	51.5	4.70E-94		XP_017435754.1(PREDICTED: transcription factor MYC2-like [Vigna angularis])	sp|O23090|BH014_ARATH(Transcription factor bHLH14 OS=Arabidopsis thaliana OX=3702 GN=BHLH14 PE=1 SV=1)		up
Glyur007839s00046238.1	Glyur007839s00046238	Glyur007839s00046238	-	MYB	PF00249	Myb-like DNA-binding domain	8.80E-33	112.1	Medtr4g091490.1	68.9	1.30E-130		XP_020231477.1(protein ODORANT1-like [Cajanus cajan])	sp|Q9LDR8|MY102_ARATH(Transcription factor MYB102 OS=Arabidopsis thaliana OX=3702 GN=MYB102 PE=2 SV=1)		up
MSTRG.10186.1	Glyur000192s00009341	Glyur000192s00009341	-	TCP	PF03634	TCP family transcription factor	1.00E-41	142.9	Medtr2g006150.1	70.4	6.10E-163		XP_003592963.1(transcription factor TCP8 isoform X1 [Medicago truncatula])	sp|Q9C518|TCP8_ARATH(Transcription factor TCP8 OS=Arabidopsis thaliana OX=3702 GN=TCP8 PE=1 SV=1)		down
MSTRG.10644.2	Glyur000206s00012596	Glyur000206s00012596	-	bHLH	PF00010	Helix-loop-helix DNA-binding domain	4.90E-09	35.9	Medtr7g092540.1	73	5.40E-61		GAU23467.1(hypothetical protein TSUD_331650 [Trifolium subterraneum])	sp|Q66GR3|BH130_ARATH(Transcription factor bHLH130 OS=Arabidopsis thaliana OX=3702 GN=BHLH130 PE=1 SV=1)		down
MSTRG.10644.3	Glyur000206s00012596	Glyur000206s00012596	-	bHLH	PF00010	Helix-loop-helix DNA-binding domain	1.30E-08	34.6	Medtr7g092540.1	58.1	3.90E-78		GAU23467.1(hypothetical protein TSUD_331650 [Trifolium subterraneum])	sp|Q66GR3|BH130_ARATH(Transcription factor bHLH130 OS=Arabidopsis thaliana OX=3702 GN=BHLH130 PE=1 SV=1)		down
MSTRG.11229.1	Glyur000227s00015103	Glyur000227s00015103	-	ERF	PF00847	AP2 domain	6.30E-13	48.6	Lj4g3v2290260.1	58.6	5.00E-55		0	0		up
MSTRG.12460.1	Glyur000273s00014669	Glyur000273s00014669	-	AP2	PF00847	AP2 domain	5.30E-12	45.7	Medtr2g093060.2	75.8	5.70E-192		XP_007150248.1(hypothetical protein PHAVU_005G138300g [Phaseolus vulgaris])	sp|Q9SK03|RAP27_ARATH(Ethylene-responsive transcription factor RAP2-7 OS=Arabidopsis thaliana OX=3702 GN=RAP2-7 PE=2 SV=2)		up
MSTRG.12534.5	Glyur000277s00017307	Glyur000277s00017307	-	MYB_related	PF00249	Myb-like DNA-binding domain	3.10E-12	46.3	Vun008084	88.2	6.10E-142		KHN39115.1(Transcription factor ASG4 [Glycine soja])	sp|Q8RWU3|RVE8_ARATH(Protein REVEILLE 8 OS=Arabidopsis thaliana OX=3702 GN=RVE8 PE=2 SV=1)		down
MSTRG.12534.6	Glyur000277s00017307	Glyur000277s00017307	-	MYB_related	PF00249	Myb-like DNA-binding domain	2.50E-12	46.6	Vun008084	88.9	2.50E-126		KHN39115.1(Transcription factor ASG4 [Glycine soja])	sp|Q8RWU3|RVE8_ARATH(Protein REVEILLE 8 OS=Arabidopsis thaliana OX=3702 GN=RVE8 PE=2 SV=1)		down
MSTRG.13280.1	Glyur000314s00018029	Glyur000314s00018029	-	HB-other	PF00046	Homeobox domain	7.20E-16	57.6	Medtr5g038280.1	63.5	1.40E-99		KHN13480.1(Homeobox-leucine zipper protein HAT5 [Glycine soja])	sp|A2X980|HOX16_ORYSI(Homeobox-leucine zipper protein HOX16 OS=Oryza sativa subsp. indica OX=39946 GN=HOX16 PE=2 SV=1)		up
MSTRG.13497.1	Glyur000325s00013489	Glyur000325s00013489	-	ARF	PF02362	B3 DNA binding domain	8.30E-23	80.1	Medtr4g060460.2	83.3	0		XP_020214932.1(auxin response factor 4 isoform X2 [Cajanus cajan])	sp|Q9ZTX9|ARFD_ARATH(Auxin response factor 4 OS=Arabidopsis thaliana OX=3702 GN=ARF4 PE=1 SV=1)		down
MSTRG.13497.1	Glyur000325s00013489	Glyur000325s00013489	-	ARF	PF06507	Auxin response factor	5.30E-34	116.2	Medtr4g060460.2	83.3	0		XP_020214932.1(auxin response factor 4 isoform X2 [Cajanus cajan])	sp|Q9ZTX9|ARFD_ARATH(Auxin response factor 4 OS=Arabidopsis thaliana OX=3702 GN=ARF4 PE=1 SV=1)		down
MSTRG.13497.1	Glyur000325s00013489	Glyur000325s00013489	-	B3	PF02362	B3 DNA binding domain	8.30E-23	80.1	Medtr4g060460.2	83.3	0		XP_020214932.1(auxin response factor 4 isoform X2 [Cajanus cajan])	sp|Q9ZTX9|ARFD_ARATH(Auxin response factor 4 OS=Arabidopsis thaliana OX=3702 GN=ARF4 PE=1 SV=1)		down
MSTRG.14185.1	Glyur000359s00016719	Glyur000359s00016719	-	MYB_related	PF00249	Myb-like DNA-binding domain	2.60E-06	27.3	Medtr4g064730.1	68.4	5.70E-103		XP_020236855.1(transcription factor PCL1-like [Cajanus cajan])	sp|Q9SNB4|PCL1_ARATH(Transcription factor LUX OS=Arabidopsis thaliana OX=3702 GN=LUX PE=1 SV=1)		down
MSTRG.15337.1	Glyur000423s00024443	Glyur000423s00024443	-	MYB	PF00249	Myb-like DNA-binding domain	2.70E-31	107.3	Medtr4g478180.1	65	5.40E-121		XP_020214033.1(transcription factor MYB39-like isoform X2 [Cajanus cajan])	sp|Q9S9Z2|MYB93_ARATH(Transcription factor MYB93 OS=Arabidopsis thaliana OX=3702 GN=MYB93 PE=1 SV=1)		up
MSTRG.15469.1	Glyur000432s00027008	Glyur000432s00027008	-	bHLH	PF00010	Helix-loop-helix DNA-binding domain	1.20E-10	41	Medtr1g052470.1	70.5	1.10E-138		XP_003519049.1(PREDICTED: transcription factor bHLH130-like [Glycine max])	sp|Q66GR3|BH130_ARATH(Transcription factor bHLH130 OS=Arabidopsis thaliana OX=3702 GN=BHLH130 PE=1 SV=1)		down
MSTRG.16700.1	Glyur000514s00017587	Glyur000514s00017587	-	ERF	PF00847	AP2 domain	7.50E-14	51.6	Medtr1g098460.1	65.7	7.20E-101		0	0		down
MSTRG.17595.2	Glyur000577s00027226	Glyur000577s00027226	-	WRKY	PF03106	WRKY DNA -binding domain	3.10E-26	91.3	Medtr8g099350.1	56.2	3.60E-98		XP_020223510.1(probable WRKY transcription factor 41 [Cajanus cajan])	sp|Q8H0Y8|WRK41_ARATH(Probable WRKY transcription factor 41 OS=Arabidopsis thaliana OX=3702 GN=WRKY41 PE=2 SV=2)		up
MSTRG.18865.2	Glyur000674s00021150	Glyur000674s00021150	-	HSF	PF00447	HSF-type DNA-binding	2.30E-32	111.3	Medtr5g017470.1	71.1	7.90E-107		NP_001241597.1(heat stress transcription factor Hsf-01 [Glycine max])	sp|P22335|HSF24_SOLPE(Heat shock factor protein HSF24 OS=Solanum peruvianum OX=4082 GN=HSF24 PE=2 SV=1)		up
MSTRG.20372.1	Glyur000795s00031105	Glyur000795s00031105	-	bHLH	PF00010	Helix-loop-helix DNA-binding domain	2.40E-06	27.2	Medtr5g048860.4	76.9	3.00E-224		XP_019460637.1(PREDICTED: transcription factor bHLH49-like [Lupinus angustifolius])	sp|Q9CAA9|BH049_ARATH(Transcription factor bHLH49 OS=Arabidopsis thaliana OX=3702 GN=BHLH49 PE=1 SV=1)		down
MSTRG.20372.2	Glyur000795s00031105	Glyur000795s00031105	-	bHLH	PF00010	Helix-loop-helix DNA-binding domain	2.40E-06	27.2	Medtr5g048860.3	76.8	9.80E-223		XP_019460637.1(PREDICTED: transcription factor bHLH49-like [Lupinus angustifolius])	sp|Q9CAA9|BH049_ARATH(Transcription factor bHLH49 OS=Arabidopsis thaliana OX=3702 GN=BHLH49 PE=1 SV=1)		down
MSTRG.2042.1	Glyur000023s00004890	Glyur000023s00004890	-	MYB	PF00249	Myb-like DNA-binding domain	3.30E-35	119.8	Medtr5g082910.1	51	1.20E-64		XP_004491024.1(PREDICTED: transcription factor MYB44-like [Cicer arietinum])	sp|O23160|MYB73_ARATH(Transcription factor MYB73 OS=Arabidopsis thaliana OX=3702 GN=MYB73 PE=1 SV=1)		down
MSTRG.21501.1	Glyur000911s00029414	Glyur000911s00029414	-	bZIP	PF00170	bZIP transcription factor	3.20E-11	43	Medtr1g008990.1	67.5	5.00E-103		GAU15236.1(hypothetical protein TSUD_09740 [Trifolium subterraneum])	sp|Q6H500|RSBZ4_ORYSJ(bZIP transcription factor RISBZ4 OS=Oryza sativa subsp. japonica OX=39947 GN=RISBZ4 PE=2 SV=2)		up
MSTRG.21501.2	Glyur000911s00029414	Glyur000911s00029414	-	bZIP	PF00170	bZIP transcription factor	2.40E-11	43.4	Medtr1g008990.1	65.1	1.60E-95		GAU15236.1(hypothetical protein TSUD_09740 [Trifolium subterraneum])	sp|Q6H500|RSBZ4_ORYSJ(bZIP transcription factor RISBZ4 OS=Oryza sativa subsp. japonica OX=39947 GN=RISBZ4 PE=2 SV=2)		up
MSTRG.2310.1	Glyur000026s00001955	Glyur000026s00001955	-	NAC	PF02365	No apical meristem (NAM) protein	6.20E-08	33.3	Medtr4g094302.1	87.3	6.70E-26		XP_003531559.1(PREDICTED: NAC transcription factor 56-like [Glycine max])	sp|Q8GWK6|NC104_ARATH(NAC domain-containing protein 104 OS=Arabidopsis thaliana OX=3702 GN=NAC104 PE=2 SV=1)		down
MSTRG.2611.2	Glyur000031s00004336	Glyur000031s00004336	-	GRF	PF08879	WRC	1.20E-20	72.9	Medtr1g017490.1	63.7	1.50E-80		XP_019417478.1(PREDICTED: growth-regulating factor 1-like isoform X2 [Lupinus angustifolius])	sp|O81001|GRF1_ARATH(Growth-regulating factor 1 OS=Arabidopsis thaliana OX=3702 GN=GRF1 PE=1 SV=1)		down
MSTRG.2611.2	Glyur000031s00004336	Glyur000031s00004336	-	GRF	PF08880	QLQ	5.10E-17	61.2	Medtr1g017490.1	63.7	1.50E-80		XP_019417478.1(PREDICTED: growth-regulating factor 1-like isoform X2 [Lupinus angustifolius])	sp|O81001|GRF1_ARATH(Growth-regulating factor 1 OS=Arabidopsis thaliana OX=3702 GN=GRF1 PE=1 SV=1)		down
MSTRG.2611.3	Glyur000031s00004336	Glyur000031s00004336	-	GRF	PF08879	WRC	2.60E-20	71.8	Medtr1g017490.1	62	2.90E-103		XP_019417478.1(PREDICTED: growth-regulating factor 1-like isoform X2 [Lupinus angustifolius])	sp|O81001|GRF1_ARATH(Growth-regulating factor 1 OS=Arabidopsis thaliana OX=3702 GN=GRF1 PE=1 SV=1)		down
MSTRG.2611.3	Glyur000031s00004336	Glyur000031s00004336	-	GRF	PF08880	QLQ	8.80E-17	60.4	Medtr1g017490.1	62	2.90E-103		XP_019417478.1(PREDICTED: growth-regulating factor 1-like isoform X2 [Lupinus angustifolius])	sp|O81001|GRF1_ARATH(Growth-regulating factor 1 OS=Arabidopsis thaliana OX=3702 GN=GRF1 PE=1 SV=1)		down
MSTRG.26724.2	Glyur001771s00034929	Glyur001771s00034929	-	DBB	PF00643	B-box zinc finger	3.00E-09	36.8	Medtr7g083540.1	64.3	3.30E-100		XP_003624458.1(zinc finger protein CONSTANS-LIKE 15 [Medicago truncatula])	sp|O22800|COL14_ARATH(Zinc finger protein CONSTANS-LIKE 14 OS=Arabidopsis thaliana OX=3702 GN=COL14 PE=1 SV=2)		up
MSTRG.26724.2	Glyur001771s00034929	Glyur001771s00034929	-	CO-like	PF00643	B-box zinc finger	3.00E-09	36.8	Medtr7g083540.1	64.3	3.30E-100		XP_003624458.1(zinc finger protein CONSTANS-LIKE 15 [Medicago truncatula])	sp|O22800|COL14_ARATH(Zinc finger protein CONSTANS-LIKE 14 OS=Arabidopsis thaliana OX=3702 GN=COL14 PE=1 SV=2)		up
MSTRG.26724.2	Glyur001771s00034929	Glyur001771s00034929	-	CO-like	PF06203	CCT motif	5.00E-18	64.7	Medtr7g083540.1	64.3	3.30E-100		XP_003624458.1(zinc finger protein CONSTANS-LIKE 15 [Medicago truncatula])	sp|O22800|COL14_ARATH(Zinc finger protein CONSTANS-LIKE 14 OS=Arabidopsis thaliana OX=3702 GN=COL14 PE=1 SV=2)		up
MSTRG.26724.3	Glyur001771s00034929	Glyur001771s00034929	-	DBB	PF00643	B-box zinc finger	6.70E-09	35.6	Medtr7g083540.1	69.4	6.90E-149		XP_003624458.1(zinc finger protein CONSTANS-LIKE 15 [Medicago truncatula])	sp|O22800|COL14_ARATH(Zinc finger protein CONSTANS-LIKE 14 OS=Arabidopsis thaliana OX=3702 GN=COL14 PE=1 SV=2)		up
MSTRG.26724.3	Glyur001771s00034929	Glyur001771s00034929	-	CO-like	PF00643	B-box zinc finger	6.70E-09	35.6	Medtr7g083540.1	69.4	6.90E-149		XP_003624458.1(zinc finger protein CONSTANS-LIKE 15 [Medicago truncatula])	sp|O22800|COL14_ARATH(Zinc finger protein CONSTANS-LIKE 14 OS=Arabidopsis thaliana OX=3702 GN=COL14 PE=1 SV=2)		up
MSTRG.26724.3	Glyur001771s00034929	Glyur001771s00034929	-	CO-like	PF06203	CCT motif	6.40E-17	61.2	Medtr7g083540.1	69.4	6.90E-149		XP_003624458.1(zinc finger protein CONSTANS-LIKE 15 [Medicago truncatula])	sp|O22800|COL14_ARATH(Zinc finger protein CONSTANS-LIKE 14 OS=Arabidopsis thaliana OX=3702 GN=COL14 PE=1 SV=2)		up
MSTRG.2682.1	Glyur000032s00003863	Glyur000032s00003863	-	LBD (AS2/LOB)	PF03195	Protein of unknown function DUF260	1.30E-44	150.5	Medtr4g083680.1	88.9	1.00E-77		XP_004505337.1(PREDICTED: LOB domain-containing protein 4-like [Cicer arietinum])	sp|Q9SHE9|LBD4_ARATH(LOB domain-containing protein 4 OS=Arabidopsis thaliana OX=3702 GN=LBD4 PE=1 SV=1)		up
MSTRG.2682.2	Glyur000032s00003863	Glyur000032s00003863	-	LBD (AS2/LOB)	PF03195	Protein of unknown function DUF260	1.20E-44	150.5	Medtr4g083680.1	88.6	5.20E-74		XP_004505337.1(PREDICTED: LOB domain-containing protein 4-like [Cicer arietinum])	sp|Q9SHE9|LBD4_ARATH(LOB domain-containing protein 4 OS=Arabidopsis thaliana OX=3702 GN=LBD4 PE=1 SV=1)		up
MSTRG.2682.3	Glyur000032s00003863	Glyur000032s00003863	-	LBD (AS2/LOB)	PF03195	Protein of unknown function DUF260	1.40E-44	150.4	Medtr4g083680.1	88.8	2.00E-76		XP_004505337.1(PREDICTED: LOB domain-containing protein 4-like [Cicer arietinum])	sp|Q9SHE9|LBD4_ARATH(LOB domain-containing protein 4 OS=Arabidopsis thaliana OX=3702 GN=LBD4 PE=1 SV=1)		up
MSTRG.27278.1	Glyur001921s00043776	Glyur001921s00043776	-	ERF	PF00847	AP2 domain	8.90E-14	51.4	Medtr6g037610.1	60.9	1.50E-106		XP_014623949.1(PREDICTED: ethylene-responsive transcription factor ABR1-like [Glycine max])	0		down
MSTRG.2823.1	Glyur000034s00002965	Glyur000034s00002965	-	TALE	PF03789	ELK domain	2.40E-10	40.1	Medtr1g084060.2	80.9	5.40E-117		XP_006605816.1(PREDICTED: homeobox protein knotted-1-like 1 [Glycine max])	sp|Q7GDL5|KNOSA_ORYSJ(Homeobox protein knotted-1-like 10 OS=Oryza sativa subsp. japonica OX=39947 GN=OSH71 PE=2 SV=1)		up
MSTRG.2823.1	Glyur000034s00002965	Glyur000034s00002965	-	TALE	PF00046	Homeobox domain	8.30E-07	28.6	Medtr1g084060.2	80.9	5.40E-117		XP_006605816.1(PREDICTED: homeobox protein knotted-1-like 1 [Glycine max])	sp|Q7GDL5|KNOSA_ORYSJ(Homeobox protein knotted-1-like 10 OS=Oryza sativa subsp. japonica OX=39947 GN=OSH71 PE=2 SV=1)		up
MSTRG.2823.1	Glyur000034s00002965	Glyur000034s00002965	-	HB-other	PF00046	Homeobox domain	8.30E-07	28.6	Medtr1g084060.2	80.9	5.40E-117		XP_006605816.1(PREDICTED: homeobox protein knotted-1-like 1 [Glycine max])	sp|Q7GDL5|KNOSA_ORYSJ(Homeobox protein knotted-1-like 10 OS=Oryza sativa subsp. japonica OX=39947 GN=OSH71 PE=2 SV=1)		up
MSTRG.2823.2	Glyur000034s00002965	Glyur000034s00002965	-	TALE	PF03789	ELK domain	2.70E-10	39.9	Medtr1g084060.2	80.9	5.90E-117		XP_006605816.1(PREDICTED: homeobox protein knotted-1-like 1 [Glycine max])	sp|Q7GDL5|KNOSA_ORYSJ(Homeobox protein knotted-1-like 10 OS=Oryza sativa subsp. japonica OX=39947 GN=OSH71 PE=2 SV=1)		up
MSTRG.2823.2	Glyur000034s00002965	Glyur000034s00002965	-	TALE	PF00046	Homeobox domain	2.40E-06	27.2	Medtr1g084060.2	80.9	5.90E-117		XP_006605816.1(PREDICTED: homeobox protein knotted-1-like 1 [Glycine max])	sp|Q7GDL5|KNOSA_ORYSJ(Homeobox protein knotted-1-like 10 OS=Oryza sativa subsp. japonica OX=39947 GN=OSH71 PE=2 SV=1)		up
MSTRG.2823.2	Glyur000034s00002965	Glyur000034s00002965	-	HB-other	PF00046	Homeobox domain	2.40E-06	27.2	Medtr1g084060.2	80.9	5.90E-117		XP_006605816.1(PREDICTED: homeobox protein knotted-1-like 1 [Glycine max])	sp|Q7GDL5|KNOSA_ORYSJ(Homeobox protein knotted-1-like 10 OS=Oryza sativa subsp. japonica OX=39947 GN=OSH71 PE=2 SV=1)		up
MSTRG.29256.2	Glyur002631s00041912	Glyur002631s00041912	-	bHLH	PF00010	Helix-loop-helix DNA-binding domain	4.00E-10	39.4	Medtr3g111290.1	65.8	9.70E-109		XP_003544841.1(PREDICTED: transcription factor bHLH61-like [Glycine max])	sp|Q9LSL1|BH093_ARATH(Transcription factor bHLH93 OS=Arabidopsis thaliana OX=3702 GN=BHLH93 PE=1 SV=1)		up
MSTRG.30568.1	Glyur003372s00040981	Glyur003372s00040981	-	C2H2	PF00096	Zinc finger, C2H2 type	1.30E-07	31.5	Medtr4g059870.1	53.1	1.50E-129		XP_020215199.1(protein indeterminate-domain 9-like [Cajanus cajan])	sp|Q944L3|IDD9_ARATH(Protein indeterminate-domain 9 OS=Arabidopsis thaliana OX=3702 GN=IDD9 PE=2 SV=1)		up
MSTRG.3737.1	Glyur000048s00002242	Glyur000048s00002242	-	WRKY	PF03106	WRKY DNA -binding domain	7.90E-24	83.7	Medtr8g092010.1	72.2	2.20E-65		XP_003630118.1(probable WRKY transcription factor 51 [Medicago truncatula])	sp|Q93WU9|WRK51_ARATH(Probable WRKY transcription factor 51 OS=Arabidopsis thaliana OX=3702 GN=WRKY51 PE=1 SV=1)		down
MSTRG.3744.1	Glyur000048s00002253	Glyur000048s00002253	-	WRKY	PF03106	WRKY DNA -binding domain	2.10E-25	88.7	Medtr8g092140.1	66.7	2.80E-71		XP_007159778.1(hypothetical protein PHAVU_002G266400g [Phaseolus vulgaris])	sp|Q9SVB7|WRK13_ARATH(Probable WRKY transcription factor 13 OS=Arabidopsis thaliana OX=3702 GN=WRKY13 PE=2 SV=1)		down
MSTRG.4863.1	Glyur000066s00006252	Glyur000066s00006252	-	ARF	PF02362	B3 DNA binding domain	1.20E-21	76.4	Medtr2g093740.1	82.7	0		KHN21534.1(Auxin response factor 4 [Glycine soja])	sp|Q9ZTX9|ARFD_ARATH(Auxin response factor 4 OS=Arabidopsis thaliana OX=3702 GN=ARF4 PE=1 SV=1)		down
MSTRG.4863.1	Glyur000066s00006252	Glyur000066s00006252	-	ARF	PF06507	Auxin response factor	3.80E-33	113.4	Medtr2g093740.1	82.7	0		KHN21534.1(Auxin response factor 4 [Glycine soja])	sp|Q9ZTX9|ARFD_ARATH(Auxin response factor 4 OS=Arabidopsis thaliana OX=3702 GN=ARF4 PE=1 SV=1)		down
MSTRG.4863.1	Glyur000066s00006252	Glyur000066s00006252	-	B3	PF02362	B3 DNA binding domain	1.20E-21	76.4	Medtr2g093740.1	82.7	0		KHN21534.1(Auxin response factor 4 [Glycine soja])	sp|Q9ZTX9|ARFD_ARATH(Auxin response factor 4 OS=Arabidopsis thaliana OX=3702 GN=ARF4 PE=1 SV=1)		down
MSTRG.5912.1	Glyur000086s00011536	Glyur000086s00011536	-	Dof	PF02701	Dof domain, zinc finger	3.10E-32	110.4	Medtr2g016030.1	67.1	6.70E-54		XP_019425157.1(PREDICTED: dof zinc finger protein DOF1.5-like isoform X2 [Lupinus angustifolius])	sp|P68350|DOF15_ARATH(Dof zinc finger protein DOF1.5 OS=Arabidopsis thaliana OX=3702 GN=DOF1.5 PE=1 SV=1)		up
MSTRG.6.2	Glyur000001s00000014	Glyur000001s00000014	-	bHLH	PF00010	Helix-loop-helix DNA-binding domain	1.60E-09	37.4	Medtr0246s0020.2	62.5	2.80E-93		BBD13918.1(bHLH transcription factor 3 [Glycyrrhiza uralensis])	sp|Q9T072|BH025_ARATH(Transcription factor bHLH25 OS=Arabidopsis thaliana OX=3702 GN=BHLH25 PE=2 SV=2)		up
MSTRG.6339.2	Glyur000094s00007893	Glyur000094s00007893	-	bHLH	PF00010	Helix-loop-helix DNA-binding domain	4.60E-06	26.4	Medtr7g053410.1	69.7	1.70E-177		XP_003532257.1(PREDICTED: transcription factor bHLH62 [Glycine max])	sp|Q9FJL4|BH078_ARATH(Transcription factor bHLH78 OS=Arabidopsis thaliana OX=3702 GN=BHLH78 PE=1 SV=1)		down
MSTRG.7459.2	Glyur000119s00012162	Glyur000119s00012162	-	MYB	PF00249	Myb-like DNA-binding domain	1.50E-23	82.5	Lj1g3v2979210.1	60.8	7.40E-70		AEO27487.1(MIXTA-like transcription factor [Lotus japonicus])	sp|Q9LE63|MY106_ARATH(Transcription factor MYB106 OS=Arabidopsis thaliana OX=3702 GN=MYB106 PE=2 SV=1)		down
MSTRG.7592.2	Glyur000122s00010171	Glyur000122s00010171	-	bHLH	PF00010	Helix-loop-helix DNA-binding domain	1.40E-06	28	Araip.0B5Q5	85.5	8.50E-62		XP_007211937.1(transcription factor ILR3 [Prunus persica])	sp|Q9FH37|ILR3_ARATH(Transcription factor ILR3 OS=Arabidopsis thaliana OX=3702 GN=ILR3 PE=1 SV=1)		up
MSTRG.7592.3	Glyur000122s00010171	Glyur000122s00010171	-	bHLH	PF00010	Helix-loop-helix DNA-binding domain	1.40E-06	28.1	Araip.0B5Q5	85.4	4.20E-61		XP_007211937.1(transcription factor ILR3 [Prunus persica])	sp|Q9FH37|ILR3_ARATH(Transcription factor ILR3 OS=Arabidopsis thaliana OX=3702 GN=ILR3 PE=1 SV=1)		up
MSTRG.8331.1	Glyur000139s00009265	Glyur000139s00009265	-	bHLH	PF00010	Helix-loop-helix DNA-binding domain	7.00E-11	41.8	Medtr3g070970.1	83.8	1.00E-105		KYP56500.1(Transcription factor bHLH51 [Cajanus cajan])	sp|Q9XEF0|BH051_ARATH(Transcription factor bHLH51 OS=Arabidopsis thaliana OX=3702 GN=BHLH51 PE=2 SV=1)		down
MSTRG.8529.1	Glyur000144s00012218	Glyur000144s00012218	-	MYB_related	PF00249	Myb-like DNA-binding domain	2.50E-08	33.8	Medtr1g086510.1	72.7	1.20E-17		GAU36418.1(hypothetical protein TSUD_38860 [Trifolium subterraneum])	sp|Q10MB4|MYB2_ORYSJ(Transcription factor MYB2 OS=Oryza sativa subsp. japonica OX=39947 GN=MYB2 PE=2 SV=1)		down
MSTRG.8903.1	Glyur000154s00013434	Glyur000154s00013434	-	E2F/DP	PF02319	E2F/DP family winged-helix DNA-binding domain	4.80E-23	80.8	Medtr4g052000.1	70.2	1.30E-165		XP_020214259.1(transcription factor E2FB [Cajanus cajan])	sp|Q9FV71|E2FB_ARATH(Transcription factor E2FB OS=Arabidopsis thaliana OX=3702 GN=E2FB PE=1 SV=1)		up
MSTRG.919.2	Glyur000009s00001481	Glyur000009s00001481	-	SBP	PF03110	SBP domain	3.00E-19	68.9	Lj3g3v2809830.2	67.4	5.40E-27		AUO16102.1(SBP-box transcription factor [Betula luminifera])	sp|Q9S758|SPL5_ARATH(Squamosa promoter-binding-like protein 5 OS=Arabidopsis thaliana OX=3702 GN=SPL5 PE=2 SV=1)		up
MSTRG.9326.1	Glyur000166s00010573	Glyur000166s00010573	-	bHLH	PF00010	Helix-loop-helix DNA-binding domain	1.10E-08	34.8	Medtr1g116790.1	62.2	7.80E-97		XP_014513572.1(transcription factor bHLH128 [Vigna radiata var. radiata])	sp|Q8H102|BH128_ARATH(Transcription factor bHLH128 OS=Arabidopsis thaliana OX=3702 GN=BHLH128 PE=1 SV=1)		down
